# Supplementary material for: Urinary Collagen Fragments Are Significantly Altered in Diabetes: A Link to Pathophysiology
Source: PLoS One. 2010 Sep 28;5(9):e13051. doi: 10.1371/journal.pone.0013051 (PMC2946909; doi:10.1371/journal.pone.0013051)
Supplement: Table S1 — 261 DM-specific peptides included in diabetes7 model. Shown are the protein/peptide identification number in the dataset (Protein ID), mass (in Da) and normalized migration time (in min), the p-values [unadjusted using Mann-Withney U-test], frequency, mean amplitude and standard deviation in the two groups of the cohort, and the regulation factor by diabetes compared to healthy controls. In addition, sequences (modified amino acids: p = hydroxyproline; k = hydroxylysine; m = oxidized methionine), protein names, start and stop amino acid, Swiss-Prot entries and accession numbers are given. (0.11 MB XLS) [file pone.0013051.s001.xls]

## Sheet: sheet 1
Supplementary Table S1: 261 DM-specific peptides included in diabetes7 model. Shown are the protein/peptide identification number in the dataset (Protein ID), mass (in Da) and normalized migration time (in min), the p-values [unadjusted using Mann-Withney U-test], frequency, mean amplitude and standard deviation in the two groups of the cohort, and the regulation factor by diabetes compared to he…
protein_ID	Mass (Da)	CE-time (min)	U-Test P-value	Frequency [%] healthy control	Mean Ampl. healthy control	Std. div. healthy control	Frequency [%] diabetes	Mean Ampl. diabetes	Std. div. diabetes	F*	Sequence	Protein name	Start AA	Stop AA	Swissprot name	Accession number
3806	884.321	24.8519	0.00945411	76.1905	498.104	635.845	166.452	732.06	1027.43	1.46969
11989	988.521	22.4442	1.94556e-05	26.0317	75.5895	168.306	44.0591	118.89	219.226	1.57284
13188	1013.37	25.1652	4.04447e-15	95.873	2379.05	2083.66	545.462	5282.22	6102.87	2.22031
13429	1018.46	24.5356	7.35353e-07	27.9365	70.0139	157.979	41.3557	138.965	247.728	1.98481
13793	1026.43	35.4126	0.0282347	12.381	7.71168	24.1873	6.33176	5.79821	25.9015	-1.33001
15216	1058.48	24.893	3.33599e-16	17.4603	92.1061	326.274	85.412	1035.77	2090.59	11.2454
15954	1070.49	36.4929	0.000486908	26.0317	37.6982	100.709	26.3636	23.5583	87.8647	-1.60021	GPpGpPGPpGPP	Collagen alpha-2 (VIII) chain	519	530	CO8A2_HUMAN	gi45644957
16779	1080.5	25.6942	2.62688e-07	42.8571	120.72	255.603	66.9118	53.0246	131.319	-2.27668
18029	1100.5	37.0367	0.00703104	34.6032	86.9454	172.319	45.1098	79.042	314.086	-1.09999
18943	1114.49	25.5545	2.47136e-13	96.1905	4601.89	2732.37	715.28	3277.28	3525.44	-1.40418	SpGERGETGPp	Collagen alpha-1 (III) chain	796	806	CO3A1_HUMAN	gi124056490
19791	1128.49	25.6493	0.0149239	44.4444	129.837	259.839	68.0208	113.51	272.012	-1.14384
20204	1137.51	26.4262	0.000319967	17.4603	61.3973	286.883	75.1003	33.1087	314.688	-1.85442
20750	1141.52	24.5065	1.30866e-07	43.4921	106.822	167.959	43.9684	57.1609	140.623	-1.8688
20756	1141.54	37.3328	0.00143384	49.5238	167.274	340.971	89.2594	97.6932	168.578	-1.71224	GPpGpPGPPGPPS	Collagen alpha-1 (I) chain	1181	1193	CO1A1_HUMAN	gi124056487
20862	1143.52	36.9674	2.19409e-08	64.7619	289.951	391.912	102.595	247.39	1350.01	-1.17204	GLPGPpGPpGPpG	Collagen alpha-1 (I) chain	139	151	CO1A1_HUMAN	gi124056487
21276	1153.31	35.6076	0.0206504	68.254	316.377	390.234	102.155	444.589	603.823	1.40525
21747	1157.54	37.444	3.20289e-10	75.5556	1138.2	1385.36	362.66	634.105	1417.48	-1.79498	GPPGPpGppGPPS	Collagen alpha-1 (I) chain	1181	1193	CO1A1_HUMAN	gi124056487
22089	1162.54	20.112	3.07514e-09	43.4921	121.823	204.399	53.5075	76.7472	258.762	-1.58732
22835	1173.53	37.4904	2.37477e-08	47.3016	167.022	274.233	71.7887	78.1419	193.024	-2.13741	GPpGPpGPpGPVT	Collagen alpha-1 (XVII) chain	1036	1048	COHA1_HUMAN	gi146345399
23409	1180.52	35.6997	1.01012e-09	45.7143	248.828	457.046	119.645	132.38	403.91	-1.87966
24990	1210.39	36.4816	7.30823e-07	49.8413	389.364	706.459	184.937	182.217	479.26	-2.13681
25053	1211.54	25.8213	0.0202131	32.6984	58.1619	109.164	28.5769	47.2811	119.799	-1.23013	GPpGEAGKpGEQG	Collagen alpha-1 (I) chain	650	662	CO1A1_HUMAN	gi124056487
25363	1216.54	24.2435	1.6938e-10	78.0952	1593.84	1681.36	440.147	883.55	1269.66	-1.80391
25429	1217.53	35.7806	9.48673e-08	35.873	1263.5	2585.64	676.87	571.645	2084.5	-2.21028
28281	1260.56	21.8281	1.09535e-16	28.5714	163.069	459.681	120.335	481.522	865.438	2.95287
28385	1262.46	38.233	0.000150793	32.6984	99.7714	222.794	58.323	68.6943	292.307	-1.4524
28466	1263.54	22.7286	1.11533e-12	79.0476	615.783	623.321	163.173	353.244	504.972	-1.74323
28850	1270.55	29.3807	0.00229656	29.2063	86.2051	231.668	60.646	36.905	90.507	-2.33587
30699	1299.58	22.3818	6.76201e-07	63.8095	317.649	385.763	100.985	216.296	348.64	-1.46859
31525	1312.62	22.455	0.0310835	64.4444	525.824	673.636	176.345	657.149	808.571	1.24975
32343	1324.59	28.7015	2.41515e-17	36.8254	197.577	449.565	117.687	583.117	925.714	2.95134	TGPGGDKGDTGPpGP	Collagen alpha-1 (III) chain	623	637	CO3A1_HUMAN	gi124056490
32470	1326.55	29.2043	4.44089e-16	61.9048	254.826	327.311	85.6835	95.4703	186.809	-2.66917	SpGGpGSDGKpGPpG	Collagen alpha-1 (III) chain	541	555	CO3A1_HUMAN	gi124056490
33776	1351.63	38.7568	0.00757689	43.1746	157.553	285.282	74.6813	102.689	215.353	-1.53428	PpGPpGPpGPPGPPS	Collagen alpha-1 (I) chain	1179	1193	CO1A1_HUMAN	gi124056487
34766	1367.64	38.8826	7.2013e-06	81.5873	688.366	740.289	193.793	531.134	806.446	-1.29603	PpGPpGPpGPPGTPV	Collagen alpha-1 (XVIII) chain	1256	1270	COIA1_HUMAN	gi215274264
36769	1405.63	20.1391	7.9968e-06	24.127	110.384	451.075	118.082	34.5404	234.165	-3.19579	DGPpGRDGQpGHKG	Collagen alpha-2 (I) chain	933	946	CO1A2_HUMAN	gi124056488
36868	1407.66	37.2292	0.00673144	37.1429	116.293	228.807	59.8971	67.6759	160.075	-1.71838
37698	1422.68	28.1437	3.39728e-14	88.8889	3447.23	2299.29	601.91	2250.29	2800.23	-1.5319
37903	1424.66	39.2996	1.53076e-07	88.5714	2685.17	2621.38	686.226	2159.25	3685.47	-1.24356	GLPGPpGPpGSFLSN	Collagen alpha-1 (XVII) chain	885	899	COHA1_HUMAN	gi55957394
38798	1438.67	27.8755	5.28688e-13	94.2857	7291.88	6102.23	1597.44	4291.54	4062.64	-1.69913	GLpGTGGPpGENGKpG	Collagen alpha-1 (III) chain	642	657	CO3A1_HUMAN	gi124056490
38879	1439.65	29.8171	1.02783e-25	37.4603	144.144	346.352	90.668	2456.31	7339.85	17.0407	TIDEKGTEAAGAMF	Alpha-1-antitrypsin	363	376	A1AT_HUMAN	gi1703025
38951	1440.66	39.2845	1.2425e-05	55.873	413.653	609.351	159.516	252.755	577.842	-1.63658
39064	1442.63	27.6328	1.63072e-20	17.1429	33.4185	145.653	38.129	248.972	437.716	7.45012
40541	1458.63	27.9416	0.00235097	25.3968	85.4354	231.269	60.5417	204.043	430.814	2.38827	SpGENGApGQmGPRG	Collagen alpha-1 (I) chain	291	305	CO1A1_HUMAN	gi124056487
41665	1470.68	21.0804	7.32065e-08	26.6667	38.9289	80.1044	20.9697	12.6088	43.4637	-3.08743
42378	1486.68	21.1523	4.44089e-16	53.3333	201.142	261.324	68.4095	68.4715	149.705	-2.9376
42594	1491.74	39.8339	0.0313155	56.1905	430.149	606.386	158.74	295.482	515.343	-1.45575	VGPpGpPGPPGPPGPPS	Collagen alpha-1 (I) chain	1177	1193	CO1A1_HUMAN	gi124056487
42776	1494.66	30.3993	0.00473854	51.1111	147.17	255.524	66.8912	113.598	231.442	-1.29553
43442	1507.74	40.0239	0.0269941	90.4762	2875.09	2722.22	712.623	2334.57	1953.56	-1.23153	VGPpGPpGPpGPPGPPS	Collagen alpha-1 (I) chain	1177	1193	CO1A1_HUMAN	gi124056487
43543	1508.68	29.3327	2.85418e-10	88.254	3978.28	2761.03	722.782	2842.75	2754.85	-1.39945	GSpGSpGPDGKTGPPGp	Collagen alpha-1 (I) chain	542	558	CO1A1_HUMAN	gi124056487
43691	1510.68	20.1663	9.27351e-08	30.4762	128.247	305.814	80.0561	238.754	389.292	1.86167
44618	1523.74	40.6561	0.0105092	94.9206	11943.3	9389.58	2458.01	11280.9	9431.39	-1.05872	GDPGPPGpPGpPGpPAI	Collagen alpha-1 (XV) chain	1093	1109	COFA1_HUMAN	gi68839886
44802	1526.69	23.9186	2.6015e-11	49.2063	264.62	833.087	218.085	48.0855	109.258	-5.50311
45944	1551.65	22.2856	0.0260831	41.5873	150.462	265.286	69.4466	109.852	219.134	-1.36967
45980	1552.5	37.2147	0.0165616	90.1587	3391.67	2758.29	722.065	3115.61	3029.36	-1.0886
46184	1556.74	40.0323	0.00280386	49.5238	360.112	662.374	173.396	254.734	605.163	-1.41368
49948	1608.68	22.349	4.67357e-05	51.1111	147.23	223.256	58.444	96.8076	189.132	-1.52085
49958	1608.73	30.9321	2.77334e-12	73.3333	968.446	1343.88	351.802	410.56	899.053	-2.35884	SGDSDDDEPPPLPRL	Membrane associated progesterone receptor component 1	53	67	PGRC1_HUMAN	gi6647589
50172	1612.76	23.3804	7.09553e-08	28.254	79.3677	367.67	96.2486	25.62	120.395	-3.09788	ApGSKGDTGAKGEpGPVG	Collagen alpha-1 (I) chain	438	455	CO1A1_HUMAN	gi124056487
50904	1624.55	37.7263	8.37006e-11	93.6508	1657.95	1171.77	306.747	1150.37	997.184	-1.44123
52100	1638.73	20.2299	2.18205e-08	59.0476	801.07	1676.57	438.893	1161.16	1467.63	1.44951	AGSEADHEGTHSTKRG	Fibrinogen alpha chain	607	622	FIBA_HUMAN	gi1706799
52189	1640.58	23.2418	9.32587e-15	91.746	6658.98	6559.79	1717.22	3841.3	3724.21	-1.73352
52213	1640.68	28.0422	1.89314e-05	37.1429	99.5678	188.813	49.4274	146.083	221.227	1.46717
53216	1654.78	23.1264	2.40627e-08	18.4127	117.333	745.928	195.269	259.978	661.833	2.21573	SpGEAGRpGEAGLpGAKG	Collagen alpha-1 (I) chain	522	539	CO1A1_HUMAN	gi124056487
53633	1664.75	29.8137	0.0354199	81.2698	765.34	591.541	154.854	690.053	668.396	-1.1091	GLpGTGGPpGENGKPGEp	Collagen alpha-1 (III) chain	642	659	CO3A1_HUMAN	gi124056490
53957	1669.69	21.4647	1.449e-05	57.1429	247.833	429.889	112.536	587.186	1294.56	2.36928	DEAGSEADHEGTHSTK	Fibrinogen alpha chain	605	620	FIBA_HUMAN	gi1706799
55582	1697.74	30.8785	9.1117e-08	88.8889	1328.85	955.577	250.151	1027.71	989.919	-1.29302	NGAPGNDGAKGDAGAPGAPG	Collagen alpha-1 (I) chain	700	719	CO1A1_HUMAN	gi124056487
55637	1698.57	37.7294	4.52889e-11	53.0159	1000.76	1922.35	503.233	378.495	1057.69	-2.64404
58880	1764.68	19.9065	0.000394765	31.746	201.706	520.674	136.302	79.8354	215.355	-2.52652
58941	1765.81	31.0002	0.000476933	79.0476	1609.99	1457.39	381.515	1283.66	1449.88	-1.25421	GPpGEAGKpGEQGVpGDLG	Collagen alpha-1 (I) chain	650	668	CO1A1_HUMAN	gi124056487
59142	1769.71	28.1352	5.99225e-18	52.0635	238.734	410.965	107.583	454.434	491.693	1.90352
60126	1793.88	32.3738	2.30964e-10	59.3651	251.458	383.387	100.363	527.825	1488.68	2.09906	EEAPSLRPAPPPISGGGY	Fibronogen beta chain	54	71	FIBB_HUMAN	gi56749856
60352	1798.72	36.9482	6.89757e-09	29.2063	95.9795	230.943	60.4562	28.5859	107.961	-3.35758
60871	1809.88	32.3036	1.80933e-07	10.4762	15.1255	75.403	19.739	78.3537	575.079	5.18025
61087	1814.72	37.1689	5.34021e-06	13.0159	17.8381	67.3168	17.6222	4.34492	28.3691	-4.1055
61221	1817.69	20.2343	1.55627e-09	93.3333	4227.25	4452.9	1165.68	2501.11	2469.26	-1.69015
61304	1818.83	30.9531	3.59446e-13	56.5079	349.381	1069.9	280.078	2323.01	3347.36	6.64893	GLpGTGGPpGENGKPGEPGp	Collagen alpha-1 (III) chain	642	661	CO3A1_HUMAN	gi124056490
61429	1822.73	30.8742	6.30282e-05	56.5079	299.385	428.52	112.178	265.869	828.513	-1.12606
61984	1835.71	19.9131	1.77636e-15	72.0635	1084.87	1512.11	395.839	414.5	705.504	-2.6173
62547	1847.88	43.6655	0.000288574	16.1905	70.9859	321.423	84.1423	12.4488	60.5513	-5.70221
64170	1880.89	43.9095	3.42393e-06	58.0952	689.537	1123.61	294.14	345.915	682.007	-1.99337
64887	1892.86	24.33	1.04128e-09	18.7302	44.4343	144.862	37.9219	188.299	487.626	4.23768	GApGApGGKGDAGApGERGPpG	Collagen alpha-1 (III) chain	666	687	CO3A1_HUMAN	gi124056490
66080	1915.91	31.2987	0.00266161	22.2222	33.3744	82.2667	21.5358	26.1546	121.154	-1.27604
66161	1916.77	20.3224	1.9984e-15	86.9841	2274.38	2826.89	740.025	1077.58	1557.83	-2.11063
67263	1934.79	19.9423	1.13487e-12	64.7619	624.859	893.142	233.807	256.405	467.788	-2.43701
72048	2034.99	40.1854	6.48742e-08	40.3175	93.5149	156.198	40.8895	32.0888	74.5123	-2.91426
73697	2070.92	25.399	5.71543e-13	84.7619	852.135	806.993	211.255	492.527	626.812	-1.73013	GNSGEpGApGSKGDTGAKGEPGp	Collagen alpha-1 (I) chain	431	453	CO1A1_HUMAN	gi124056487
73913	2076.95	21.7789	1.08802e-14	54.2857	487.679	826.369	216.327	155.395	425.099	-3.13832	GPpGPpGKNGDDGEAGkpGRPG	Collagen alpha-1 (I) chain	221	242	CO1A1_HUMAN	gi124056487
76839	2128.98	26.9686	9.27702e-12	31.4286	44.4137	80.7197	21.1308	10.3052	34.6411	-4.30985	DGKTGpPGPAGQDGRPGPpGppG	Collagen alpha-1 (I) chain	550	572	CO1A1_HUMAN	gi124056487
76960	2132.91	25.8296	4.11966e-33	41.5873	233.022	490.911	128.511	1054.03	2504.06	4.52332
77184	2137.94	21.7929	6.12261e-07	86.6667	984.035	815.715	213.538	748.705	821.916	-1.31432	NGEpGGKGERGApGEKGEGGpPG	Collagen alpha-1 (III) chain	818	840	CO3A1_HUMAN	gi124056490
78792	2168.97	32.9057	7.11514e-16	54.6032	337.321	457.195	119.685	715.093	909.936	2.11992	SDGQpGPpGPpGTAGFpGSpGAKG	Collagen alpha-1 (III) chain	328	351	CO3A1_HUMAN	gi124056490
79786	2189	26.885	2.60582e-05	81.9048	792.488	739.686	193.635	871.849	1885.78	1.10014	ADGQPGAKGEPGDAGAKGDAGPpGP	Collagen alpha-1 (I) chain	819	843	CO1A1_HUMAN	gi124056487
80306	2194.97	20.1667	1.9984e-15	38.0952	153.535	332.085	86.9332	60.3299	290.668	-2.54492	NDGPpGRDGQpGHKGERGYpG	Collagen alpha-2 (I) chain	932	952	CO1A2_HUMAN	gi124056488
83577	2249.04	20.532	0.0313028	45.0794	276.442	588.636	154.093	203.548	516.907	-1.35812	GKNGDDGEAGKpGRpGERGPpGP	Collagen alpha-1 (I) chain	227	249	CO1A1_HUMAN	gi124056487
84164	2257.87	35.9274	3.72147e-12	45.3968	465.076	965.253	252.684	158.989	476.321	-2.92522
85076	2277.01	27.2248	6.50792e-10	40.6349	554.266	1045.02	273.565	1070.14	1249.79	1.93073
85250	2280.94	36.2186	7.01764e-07	26.6667	88.4041	223.273	58.4484	29.3734	123.838	-3.00966
85627	2289.04	33.5902	3.10862e-15	40.3175	108.635	208.11	54.4791	27.2444	106.158	-3.98742
87272	2319.07	33.817	0.0478815	24.4444	305.953	635.403	166.336	216.71	549.054	-1.41181	AGpPGEAGKpGEQGVpGDLGApGPSG	Collagen alpha-1 (I) chain	649	674	CO1A1_HUMAN	gi124056487
87460	2323.04	22.3606	2.04549e-07	66.3492	404.533	543.824	142.362	255.399	474.296	-1.58393	GQNGEpGGKGERGApGEKGEGGPpG	Collagen alpha-1 (III) chain	816	840	CO3A1_HUMAN	gi124056490
89857	2367.06	27.632	2.32521e-08	10.1587	11.6892	71.2007	18.6389	55.7066	147.541	4.76566
90344	2377.1	20.7997	0.00736249	63.1746	1275.04	1970.71	515.894	713.836	1057.02	-1.78618	GKNGDDGEAGKpGRpGERGPpGPQ	Collagen alpha-1 (I) chain	227	250	CO1A1_HUMAN	gi124056487
90651	2385.05	33.9488	1.83403e-10	79.6825	738.126	668.856	175.093	448.348	560.312	-1.64632
93417	2446.09	28.3726	2.79798e-12	51.746	114.262	168.944	44.2262	48.4468	109.697	-2.35851	ADGQpGAKGEpGDAGAKGDAGpPGPAGP	Collagen alpha-1 (I) chain	819	846	CO1A1_HUMAN	gi124056487
94308	2471.16	34.7735	1.07119e-11	76.5079	401.77	510.205	133.561	197.22	251.708	-2.03717	TGPIGPpGPAGApGDKGESGPSGPAGPTG	Collagen alpha-1 (I) chain	766	794	CO1A1_HUMAN	gi124056487
94807	2483.12	27.5651	7.73913e-10	66.3492	343.647	384.717	100.711	161.045	239.863	-2.13385	AGQDGRpGPpGppGARGQAGVmGFpG	Collagen alpha-1 (I) chain	559	584	CO1A1_HUMAN	gi124056487
96716	2525.2	27.7364	0.00449626	66.0317	570.368	646.752	169.307	412.893	497.984	-1.38139
98089	2559.18	19.4074	1.79042e-19	39.6825	496.873	1184.23	310.007	5211.83	16831.7	10.4893	DEAGSEADHEGTHSTKRGHAKSRP	Fibrinogen alpha chain	605	628	FIBA_HUMAN	gi1706799
99736	2583.15	23.6834	1.98291e-09	42.5397	106.585	163.077	42.6904	67.9209	240.891	-1.56925	ERGEAGIpGVpGAKGEDGKDGSpGEpG	Collagen alpha-1 (III) chain	448	474	CO3A1_HUMAN	gi124056490
99808	2584.23	35.1828	5.16391e-07	84.7619	746.443	790.373	206.904	491.844	583.358	-1.51764	LTGPIGPPGpAGApGDKGESGPSGPAGPTG	Collagen alpha-1 (I) chain	765	794	CO1A1_HUMAN	gi124056487
100255	2596.23	34.8955	8.58846e-12	31.4286	29.0984	59.432	15.5581	9.73129	36.3861	-2.99019
101081	2614.17	29.6751	1.85021e-06	12.381	7.08766	22.7537	5.95646	26.6226	58.3923	3.75619
102819	2644.22	21.1526	2.90878e-14	41.2698	223.035	366.774	96.0142	62.6808	212.974	-3.55826
107763	2748.79	36.3823	0.000241821	43.4921	76.6748	148.014	38.7471	46.0762	107.331	-1.66409
108119	2756.27	35.2403	0.000467536	55.5556	155.264	239.548	62.7089	134.983	382.744	-1.15025
109328	2779.86	36.5648	0.00112322	7.93651	20.344	161.909	42.3845	1.26777	10.7997	-16.0471
111497	2839.35	24.2007	6.41632e-05	47.3016	497.523	789.471	206.668	289.039	582.94	-1.7213
114230	2912.17	25.557	3.82361e-13	94.6032	1043.22	849.211	222.307	748.567	1113.34	-1.39362
114823	2926.3	22.2183	1.25847e-07	53.3333	450.937	730.842	191.32	194.931	469.671	-2.31331	ESGREGAPGAEGSpGRDGSpGAKGDRGETGP	Collagen alpha-1 (I) chain	1011	1041	CO1A1_HUMAN	gi124056487
115312	2939.15	33.7671	1.33227e-15	54.6032	173.429	268.742	70.3513	60.4084	155.938	-2.87095
118163	3011.39	29.7495	9.76996e-15	94.2857	1818.34	1285.18	336.434	1087.9	720.944	-1.67142	LTGSpGSpGpDGKTGPPGPAGQDGRPGPpGppG	Collagen alpha-1 (I) chain	537	569	CO1A1_HUMAN	gi124056487
120423	3064.32	20.5741	9.80104e-09	37.1429	277.04	562.386	147.221	92.6031	303.03	-2.99169	EAGRDGNpGNDGPpGRDGQpGHkGERGYPG	Collagen alpha-2 (I) chain	923	952	CO1A2_HUMAN	gi124056488
121444	3081.42	29.8306	1.26787e-12	32.0635	97.9345	207.195	54.2395	16.3216	60.8667	-6.00028
122400	3108.45	31.284	1.29331e-06	79.0476	371.49	338.038	88.4917	254.903	274.384	-1.45738	ADGQpGAKGEpGDAGAKGDAGpPGPAGPAGPPGpIG	Collagen alpha-1 (I) chain	819	854	CO1A1_HUMAN	gi124056487
123671	3149.46	31.2455	7.19226e-09	59.6825	420.645	538.619	141	184.858	308.735	-2.27551	GADGQPGAKGEpGDAGAKGDAGPpGPAGpAGPPGPIG	Collagen alpha-1 (I) chain	818	854	CO1A1_HUMAN	gi124056487
124172	3165.46	31.3206	0.000218252	55.873	190.278	296.944	77.7341	111.198	185.161	-1.71117
124517	3178.43	30.2949	1.69439e-15	21.9048	48.3703	124.338	32.5493	419.192	849.263	8.66632
124886	3193.38	22.6436	5.10703e-15	68.254	1336.72	1741.27	455.829	502.882	955.149	-2.65811	PpGESGREGAPGAEGSpGRDGSpGAKGDRGETGP	Collagen alpha-1 (I) chain	1008	1041	CO1A1_HUMAN	gi124056487
129940	3333.72	23.8321	4.70729e-31	10.4762	32.5983	131.904	34.5297	543.197	1733.67	16.6634
129985	3334.54	31.0159	0.0323967	16.5079	55.4142	153.996	40.313	21.1135	73.1685	-2.62458
130482	3350.55	31.0174	8.7647e-06	24.7619	40.541	94.1881	24.6566	14.307	47.5237	-2.83364
130747	3359.58	31.8979	2.09943e-12	86.3492	1384.05	1376.03	360.218	707.112	730.261	-1.95732
130855	3363.54	30.2189	1.98556e-19	33.9683	84.0678	216.341	56.6337	431.082	772.837	5.12779
132383	3405.48	25.9681	2.10498e-13	49.2063	1512.99	2146.76	561.979	622.675	1418.96	-2.42982	ARGNDGARGSDGQPGPpGppGTAGFpGSpGAKGEVGP	Collagen alpha-1 (III) chain	319	355	CO3A1_HUMAN	gi124056490
132980	3426.31	27.6993	3.22697e-20	25.0794	51.0544	118.577	31.041	169.366	220.369	3.31736
137132	3575.75	32.3571	3.65794e-11	12.381	17.7623	67.5617	17.6863	104.261	559.139	5.86982
142080	3734.72	32.4972	2.22045e-16	79.3651	416.16	467.744	122.446	172.037	223.756	-2.41902
145456	3870.81	33.4912	5.16782e-08	32.381	57.5147	105.871	27.715	20.4865	57.812	-2.80745
146936	3943.83	33.6285	6.12759e-05	56.5079	128.49	174.345	45.64	78.4598	118.766	-1.63766
148557	4002.62	20.6566	4.37428e-13	65.7143	1298.68	2542.49	665.572	492.092	1294.05	-2.63909
149872	4047.91	25.4544	2.18331e-07	19.6825	50.0432	162.21	42.4633	209.519	725.165	4.18676
150781	4078.81	33.1371	3.22996e-10	26.3492	37.9698	82.5398	21.6073	210.672	471.456	5.54841
155132	4251.98	28.7652	7.66116e-05	65.0794	604.182	819.982	214.655	316.656	433.979	-1.90801
156081	4289.93	28.7838	3.47946e-05	67.9365	3163	3095.92	810.451	2049.95	2209.17	-1.54296	ARGNDGARGSDGQpGppGPPGTAGFPGSpGAKGEVGpAGSpGSNGApG	Collagen alpha-1 (III) chain	319	366	CO3A1_HUMAN	gi124056490
158341	4368.9	20.2129	1.62976e-06	54.9206	1328.59	2615.13	684.59	727.518	1864.82	-1.8262
164911	4630	29.3764	0.000395045	39.6825	230.302	359.931	94.2228	117.166	218.347	-1.96561
169424	4863.16	26.739	3.89576e-05	46.9841	291.206	502.401	131.518	135.67	298.994	-2.14643
184206	8917.25	22.5451	3.61405e-13	25.0794	91.3121	258.46	67.6596	279.45	548.179	3.06038
2505	858.393	23.2367	>0.05	67.3016	326.292	363.918	95.2665	98.495	200.654	-3.31277	SpGEAGRpG	Collagen alpha-1 (I) chain	522	530	CO1A1_HUMAN	gi124056487
5675	911.435	25.8763	>0.05	86.0317	871.879	876.263	229.388	190.173	348.125	-4.58466	DGKTGPpGPA	Collagen alpha-1 (I) chain	550	559	CO1A1_HUMAN	gi124056487
11413	981.585	24.7955	>0.05	80.9524	848.743	1210.7	316.936	321.039	982.183	-2.64374	VLNLGPITR	Uromodulin	598	606	UROM_HUMAN	gi137116
11705	984.455	24.9226	>0.05	57.7778	481.591	1002.67	262.479	105.632	160.108	-4.55914
14478	1040.47	25.0501	>0.05	49.2063	177.571	285.387	74.7086	209.929	569.468	1.18223	SpGPDGKTGPp	Collagen alpha-1 (I) chain	546	556	CO1A1_HUMAN	gi124056487
14906	1050.48	26.9248	>0.05	88.8889	854.919	744.546	194.907	247.613	406.753	-3.45264	MGPRGPpGPpG	Collagen alpha-1 (I) chain	217	227	CO1A1_HUMAN	gi124056487
16059	1071.49	21.4307	>0.05	45.0794	89.557	136.338	35.6905	23.1947	89.051	-3.86109
16773	1080.48	27.7698	>0.05	46.9841	98.2799	160.788	42.091	16.802	65.1071	-5.8493	DRGEpGPpGPA	Collagen alpha-1 (I) chain	801	811	CO1A1_HUMAN	gi124056487
16910	1083.46	26.7805	>0.05	15.5556	18.5183	63.8283	16.709	28.9082	368.008	1.56106
17694	1096.48	26.0757	>0.05	93.9683	7469.2	4300.94	1125.9	3580.53	4337.34	-2.08606	ApGDRGEpGPp	Collagen alpha-1 (I) chain	798	808	CO1A1_HUMAN	gi124056487
18395	1107.51	28.8669	>0.05	19.6825	28.6494	68.9846	18.0588	8.25622	28.9603	-3.47003
18936	1114.47	36.7729	>0.05	8.88889	9.08581	37.565	9.83376	3.62509	38.6573	-2.50637
19137	1118.49	37.7593	>0.05	32.0635	88.2203	222.486	58.2423	115.986	357.863	1.31473
21972	1160.36	35.6006	>0.05	93.6508	2012.84	1920.72	502.807	2850.92	2654.16	1.41637
23518	1182.55	28.273	>0.05	49.5238	151.354	252.215	66.0249	12.492	48.4952	-12.1161
23697	1186.53	22.3938	>0.05	85.7143	895.971	949.806	248.64	262.204	432.505	-3.41708	DDGEAGKpGRpG	Collagen alpha-1 (I) chain	231	242	CO1A1_HUMAN	gi124056487
23968	1191.52	36.1767	>0.05	63.1746	493.961	768.531	201.186	150.2	547.324	-3.28868
24952	1209.53	39.6513	>0.05	14.9206	16.6983	54.1192	14.1673	16.2318	81.7133	-1.02874	DGPAGApGTPGpQG	Collagen alpha-1 (I) chain	940	953	CO1A1_HUMAN	gi124056487
26488	1232.53	38.0422	>0.05	17.7778	33.5596	97.5575	25.5386	52.141	138.47	1.55368
28561	1265.59	27.0867	>0.05	90.4762	7091.04	5637.36	1475.75	2247.44	3971.81	-3.15517	SpGPDGKTGPpGPA	Collagen alpha-1 (I) chain	546	559	CO1A1_HUMAN	gi124056487
29279	1276.4	35.9233	>0.05	97.7778	5576.52	4391.29	1149.55	6365.51	4817.16	1.14148
29538	1281.59	27.0902	>0.05	36.8254	199.824	450.641	117.969	128.302	277.28	-1.55745
30575	1297.58	27.365	>0.05	86.3492	5193.57	6385.75	1671.66	1038.38	4015.29	-5.00159	SpGSpGPDGKTGPp	Collagen alpha-1 (I) chain	543	556	CO1A1_HUMAN	gi124056487
31480	1312.55	29.7677	>0.05	93.3333	1825.98	1198.11	313.641	2075.57	1442.85	1.13668
33082	1337.62	38.1995	>0.05	26.3492	52.3714	141.721	37.0997	43.1763	179.886	-1.21296	GLPGPpGPpGPpGPP	Collagen alpha-1 (I) chain	139	153	CO1A1_HUMAN	gi124056487
33973	1353.66	25.6316	>0.05	80.6349	394.462	328.361	85.9583	161.865	233.045	-2.43698
35339	1378.61	28.822	>0.05	93.9683	4464.18	2353.16	616.011	2525.89	1455.79	-1.76737	ApGEDGRpGPpGPQ	Collagen alpha-1 (II) chain	511	524	CO2A1_HUMAN	gi124056489
35550	1383.64	38.9402	>0.05	17.7778	34.0975	104.371	27.3223	72.0604	905.369	2.11336
36350	1396.62	26.6731	>0.05	35.2381	60.568	105.828	27.7036	70.6268	115.031	1.16607
36988	1408.66	39.1338	>0.05	54.2857	445.032	814.73	213.28	359.923	1409.84	-1.23647	GPPGppGPpGPPGPPS	Collagen alpha-1 (I) chain	1178	1193	CO1A1_HUMAN	gi124056487
38011	1426.64	22.4206	>0.05	31.746	48.4677	99.6407	26.084	10.7333	48.0661	-4.51564	PpGKNGDDGEAGKpG	Collagen alpha-1 (I) chain	225	239	CO1A1_HUMAN	gi124056487
38780	1438.66	30.2014	>0.05	30.4762	158.567	471.15	123.338	166.423	990.937	1.04955
42150	1482.67	22.4662	>0.05	43.8095	253.575	460.133	120.454	202.591	404.863	-1.25166
42304	1485.67	23.7681	>0.05	85.7143	1029.27	904.1	236.675	1004.72	725.381	-1.02444	DGQpGAKGEpGDAGAK	Collagen alpha-1 (I) chain	820	835	CO1A1_HUMAN	gi124056487
42866	1496.68	30.3745	>0.05	42.8571	127.901	433.29	113.427	194.439	2079.58	1.52022
43851	1513.44	36.7892	>0.05	41.9048	295.897	880.716	230.554	467.744	2212.88	1.58077
44464	1521.69	30.5282	>0.05	38.4127	215.183	1225.93	320.924	115.258	340.424	-1.86697	GDSDDDEPPPLPRL	Membrane associated progesterone receptor component 1	54	67	PGRC1_HUMAN	gi6647589
44633	1523.84	29.7538	>0.05	18.4127	406.97	1544.28	404.261	796.137	1476.16	1.95625	VIDQSRVLNLGPIT	Uromodulin	592	605	UROM_HUMAN	gi137116
44718	1525.48	37.1645	>0.05	97.4603	3058.78	1979.39	518.164	3445.77	2208.37	1.12652
45863	1549.7	39.4861	>0.05	40	112.944	217.414	56.9145	224.714	417.985	1.98959
53035	1651.79	40.6617	>0.05	91.746	2516.65	2210.99	578.794	4637.54	3633.49	1.84275
55143	1692.8	30.8875	>0.05	83.1746	1169.62	1317.21	344.821	445.742	831.67	-2.62398	PpGEAGKpGEQGVPGDLG	Collagen alpha-1 (I) chain	651	668	CO1A1_HUMAN	gi124056487
56514	1716.77	27.9978	>0.05	77.1429	517.024	519.58	136.016	184.695	261.907	-2.79934
56884	1725.59	38.322	>0.05	96.5079	3310.21	2812.75	736.321	1846.65	2077.26	-1.79255
57265	1732.77	28.1753	>0.05	94.6032	2999.32	1987.64	520.325	1345.37	1500.53	-2.22937
58050	1749.81	30.6146	>0.05	44.127	269.107	497.588	130.259	238.051	553.732	-1.13046	GPpGEAGKpGEQGVPGDLG	Collagen alpha-1 (I) chain	650	668	CO1A1_HUMAN	gi124056487
58084	1750.78	23.8278	>0.05	83.8095	1036.38	1026.75	268.784	454.962	844.472	-2.27795	GPpGPpGKNGDDGEAGKpG	Collagen alpha-1 (I) chain	221	239	CO1A1_HUMAN	gi124056487
61446	1822.83	26.9998	>0.05	33.9683	91.5778	162.691	42.5893	55.4134	114.752	-1.65263
61510	1823.99	24.3977	>0.05	41.2698	1036.22	2605.06	681.953	829.111	2585.2	-1.24979	GSVIDQSRVLNLGPITR	Uromodulin	590	606	UROM_HUMAN	gi137116
62080	1837.8	30.5569	>0.05	50.4762	199.188	393.447	102.997	91.2524	648.976	-2.18283
62136	1838.82	39.5942	>0.05	0.31746	0.549254	9.74829	2.55191	1.45817	21.9218	2.65482
62226	1840.84	41.1795	>0.05	21.5873	59.8565	168.567	44.1276	56.1664	151.525	-1.0657
63209	1860.83	21.4001	>0.05	75.873	923.729	1098.27	287.505	444.64	759.472	-2.07747	EGSpGRDGSpGAKGDRGET	Collagen alpha-1 (I) chain	1021	1039	CO1A1_HUMAN	gi124056487
64431	1885.65	38.82	>0.05	53.9683	147.478	220.482	57.7179	111.792	171.527	-1.31922
67612	1942.84	30.9624	>0.05	32.0635	61.9994	121.383	31.7756	40.9035	92.6437	-1.51575
67696	1945	33.7086	>0.05	66.3492	179.941	211.05	55.2486	220.6	285.658	1.22596
68415	1962.88	31.8124	>0.05	46.9841	142.222	213.712	55.9454	228.292	880.25	1.60518
68455	1963.88	31.7425	>0.05	31.1111	84.6063	174.842	45.7702	108.963	437.08	1.28788
69979	1996.79	20.9757	>0.05	79.0476	1081.04	1463.81	383.196	386.771	592.882	-2.79505
72161	2039.13	21.7786	>0.05	41.2698	970.841	2095.77	548.63	983.826	1596.45	1.01338	SGSVIDQSRVLNLGPITRK	Uromodulin	589	607	UROM_HUMAN	gi137116
72896	2055.94	25.438	>0.05	85.7143	700.212	556.613	145.71	748.042	825.471	1.06831	SGEpGApGSKGDTGAKGEpGPVG	Collagen alpha-1 (I) chain	433	455	CO1A1_HUMAN	gi124056487
73010	2058.94	23.1508	>0.05	54.9206	174.831	257.569	67.4265	58.4863	138.566	-2.98926
73434	2067.82	20.6208	>0.05	87.619	2026.03	2829.62	740.738	817.336	1100.24	-2.47882
74187	2080.94	20.201	>0.05	78.4127	13247.6	29838.1	7811.03	8726.71	68693.3	-1.51806	DAHKSEVAHRFKDLGEEN	Serum albumin; N-term	25	42	ALBU_HUMAN	gi113576
76380	2117.03	42.0035	>0.05	21.2698	52.9847	138.599	36.2824	116.947	248.533	2.20718
78073	2156.97	22.2173	>0.05	82.5397	1207.67	1414.69	370.338	458.446	843.913	-2.63426	AEGSpGRDGSpGAKGDRGETGPA	Collagen alpha-1 (I) chain	1020	1042	CO1A1_HUMAN	gi124056487
80012	2191.99	22.3935	>0.05	54.6032	405.166	722.536	189.145	71.349	220.988	-5.67866	NGDDGEAGkPGRpGERGPpGPQ	Collagen alpha-1 (I) chain	229	250	CO1A1_HUMAN	gi124056487
81457	2216.03	33.8306	>0.05	83.8095	393.532	352.686	92.3263	171.654	217.985	-2.2926	IGPpGPAGApGDKGESGPSGPAGPTG	Collagen alpha-1 (I) chain	769	794	CO1A1_HUMAN	gi124056487
82026	2226.99	26.2775	>0.05	92.381	17039.1	12838	3360.74	5755	9001.75	-2.96075	GNSGEpGApGSKGDTGAKGEpGPVG	Collagen alpha-1 (I) chain	431	455	CO1A1_HUMAN	gi124056487
82708	2235.05	34.1664	>0.05	73.0159	582.373	684.275	179.13	208.284	322.982	-2.79605	GRTGDAGPVGPPGPpGppGpPGPPS	Collagen alpha-1 (I) chain	1169	1193	CO1A1_HUMAN	gi124056487
83458	2248.99	25.991	>0.05	76.8254	17521.3	12736.5	3334.15	16303.7	11938.9	-1.07468
85020	2276.02	27.2312	>0.05	78.7302	3184.74	3127	818.586	979.52	2018.88	-3.25133	ADGQPGAKGEpGDAGAKGDAGPpGPA	Collagen alpha-1 (I) chain	819	844	CO1A1_HUMAN	gi124056487
85761	2292.02	27.2827	>0.05	96.1905	4856.62	3134.81	820.631	2355.55	2266.37	-2.06177	ADGQpGAKGEpGDAGAKGDAGPpGPA	Collagen alpha-1 (I) chain	819	844	CO1A1_HUMAN	gi124056487
86677	2308.02	27.3371	>0.05	41.5873	96.0814	165.852	43.4168	19.2504	65.2178	-4.99114	ADGQpGAKGEpGDAGAKGDAGppGPA	Collagen alpha-1 (I) chain	819	844	CO1A1_HUMAN	gi124056487
88282	2339	34.0072	>0.05	83.8095	868.697	866.746	226.897	252.507	356.328	-3.44029	GANGApGNDGAKGDAGApGApGSQGApG	Collagen alpha-1 (I) chain	698	725	CO1A1_HUMAN	gi124056487
92231	2421	34.8608	>0.05	35.873	45.5254	80.56	21.089	8.58571	34.2985	-5.30246
94873	2485.12	34.4072	>0.05	51.746	201.795	409.679	107.246	29.5418	77.2837	-6.83083
97463	2544.13	28.2599	>0.05	33.9683	69.7825	130.942	34.2781	53.0316	108.024	-1.31587
99021	2570.19	42.5602	>0.05	74.6032	4104.74	5579.02	1460.48	8815.11	7948.18	2.14754
99439	2576.12	34.2575	>0.05	27.9365	65.4262	156.312	40.9192	35.0661	90.5873	-1.8658
99919	2587.2	21.1	>0.05	41.9048	292.681	505.348	132.29	47.69	180.868	-6.13716
100991	2612.21	34.9053	>0.05	72.6984	420.485	489.064	128.027	391.49	458.775	-1.07406
102371	2639.29	21.4189	>0.05	41.2698	200.782	315.202	82.5136	147.785	316.084	-1.35861	KEGGKGPRGETGPAGRpGEVGpPGPpGP	Collagen alpha-1 (I) chain	903	930	CO1A1_HUMAN	gi124056487
103198	2654.19	23.9249	>0.05	76.1905	279.237	302.198	79.1094	315.725	394.368	1.13067	ERGEAGIpGVpGAKGEDGKDGSpGEpGA	Collagen alpha-1 (III) chain	448	475	CO3A1_HUMAN	gi124056490
104376	2668.25	41.9743	>0.05	40.6349	279.053	569.62	149.115	787.762	1198.76	2.82298
107858	2751.34	29.2308	>0.05	27.619	125.021	288.218	75.4498	216.699	337.364	1.7333
108724	2767.32	21.6729	>0.05	40.6349	180.733	307.096	80.3917	135.896	257.869	-1.32993	KEGGKGPRGETGPAGRpGEVGpPGPpGPAG	Collagen alpha-1 (I) chain	903	932	CO1A1_HUMAN	gi124056487
110175	2802.82	36.3385	>0.05	42.5397	138.519	287.657	75.3028	42.6083	167.651	-3.251
114086	2907.35	35.9551	>0.05	30.4762	111.014	236.574	61.9303	125.228	251.464	1.12804	TGEVGAVGPpGFAGEKGPSGEAGTAGPpGTpGP	Collagen alpha-2 (I) chain	831	863	CO1A2_HUMAN	gi124056488
115615	2946.21	34.9793	>0.05	43.8095	160.208	319.29	83.5837	101.211	205.034	-1.58291
116543	2973.45	24.3704	>0.05	35.5556	155.675	300.538	78.6749	392.887	912.871	2.52376	NVGApGAKGARGSAGPpGATGFpGAAGRVGPpGP	Collagen alpha-1 (I) chain	855	888	CO1A1_HUMAN	gi124056487
117770	3001.43	35.4032	>0.05	79.0476	7810.52	10502.8	2749.43	12766.5	13789	1.63453
117823	3002.24	23.8009	>0.05	37.1429	60.5103	118.53	31.0287	6.26704	27.1572	-9.65533
118224	3013.29	22.2946	>0.05	86.6667	7290.17	7677.86	2009.91	1422.15	2601.58	-5.12616	ESGREGApGAEGSpGRDGSpGAKGDRGETGPA	Collagen alpha-1 (I) chain	1011	1042	CO1A1_HUMAN	gi124056487
119292	3035.19	42.0209	>0.05	73.3333	726.277	962.937	252.078	311.417	809.818	-2.33217
121716	3091.44	28.3964	>0.05	82.2222	690.837	555.723	145.477	294.4	410.114	-2.3466
123364	3139.49	29.4816	>0.05	51.4286	862.231	1477.69	386.831	1811.52	2118.98	2.10097
125402	3209.41	22.675	>0.05	94.9206	6696.81	4220.33	1104.8	4331.08	4414.15	-1.54622	PpGESGREGApGAEGSpGRDGSpGAKGDRGETGP	Collagen alpha-1 (I) chain	1008	1041	CO1A1_HUMAN	gi124056487
126982	3256.53	33.0342	>0.05	38.0952	583.883	1682.58	440.467	651.187	1917.48	1.11527
127899	3281.43	36.0914	>0.05	83.4921	1277.05	1346.44	352.472	1292.45	1360.13	1.01206
128329	3292.54	39.421	>0.05	85.7143	5183.06	6142.53	1607.99	7321.2	8683.58	1.41253
129131	3318.55	30.992	>0.05	25.7143	53.7661	121.811	31.8878	30.2252	82.9277	-1.77885
130077	3337.45	22.8134	>0.05	47.619	469.408	784.126	205.269	71.0556	257.699	-6.60621	GPpGESGREGApGAEGSpGRDGSpGAKGDRGETGPA	Collagen alpha-1 (I) chain	1007	1042	CO1A1_HUMAN	gi124056487
131589	3385.55	25.4887	>0.05	70.7937	1963.17	2245.18	587.745	1770.17	2087.4	-1.10903
132053	3401.6	25.4711	>0.05	71.4286	616.92	749.668	196.248	687.831	836.052	1.11494
140112	3657.66	40.7109	>0.05	53.6508	778.966	1446.02	378.539	974.04	1232.53	1.25043
141007	3696.76	26.9428	>0.05	26.0317	67.3037	164.864	43.158	58.8514	155.41	-1.14362
141672	3718.72	32.4816	>0.05	81.9048	844.572	942.399	246.701	311.711	371.03	-2.70947
144635	3831.81	28.4845	>0.05	26.6667	226.143	721.105	188.771	487.304	1469.45	2.15485
145479	3871.79	27.5694	>0.05	34.9206	136.686	273.911	71.7045	169.91	282.492	1.24307
154329	4217.98	26.053	>0.05	37.1429	3061.77	6029.94	1578.52	2576.77	5143.43	-1.18822	EEKAVADTRDQADGSRASVDSGSSEEQGGSSRALVSTLVPLG	Polymeric-immunoglobulin receptor	607	648	PIGR_HUMAN	gi150421625
160089	4436.08	26.3177	>0.05	40.3175	1831.63	3521.4	921.833	1430.05	2581.18	-1.28081
160919	4467.96	29.12	>0.05	37.4603	149.456	296.228	77.5465	99.2326	170.291	-1.50612
* for mean(DM)>mean(control) F= mean(DM) / mean(control); for mean(DM)<mean(control) F= -mean(control) / mean(DM)
