# Supplementary material for: Urinary Collagen Fragments Are Significantly Altered in Diabetes: A Link to Pathophysiology
Source: PLoS One. 2010 Sep 28;5(9):e13051. doi: 10.1371/journal.pone.0013051 (PMC2946909; doi:10.1371/journal.pone.0013051)
Supplement: Table S2 — Classification results by application of the models for diabetes (diabetes 7) and diabetes type (DTspP). In this table patient IDs of all included patients are listed in combination with diagnosis, usage in this study, and classification results. For training set of DTspP total cross validated data are given. (0.11 MB XLS) [file pone.0013051.s002.xls]

## Sheet: sheet 1
Supplementary Table S2: Classification results by application of the models for diabetes (diabetes 7) and diabetes type (DTspP). In this table patient IDs of all included patients are listed in combination with diagnosis, usage in this study, and classification results. For training set of DTspP total cross validated data are given.
		diabetes 7 model		DTspP
Patient ID	Diagnosis	usage in this study	classification factors	usage in this study	classification factors
9224	type 1 diabetes			chronic kidney disease set	-0.505
9225	type 1 diabetes	validation set	-0.588	chronic kidney disease set	-0.197
9228	type 1 diabetes	validation set	-1.638	chronic kidney disease set	-1.124
9230	type 1 diabetes	validation set	0.062	chronic kidney disease set	-1.746
9235	type 1 diabetes	validation set	-0.788	chronic kidney disease set	-1.273
9236	type 1 diabetes			chronic kidney disease set	-0.278
9237	type 1 diabetes	validation set	-1.059	chronic kidney disease set	-1.139
9241	type 1 diabetes	validation set	-0.927	chronic kidney disease set	-0.858
9242	type 1 diabetes	validation set	-0.987	chronic kidney disease set	-1.117
9244	type 1 diabetes			chronic kidney disease set	-0.104
9246	type 1 diabetes			chronic kidney disease set	-1.375
9248	type 1 diabetes			chronic kidney disease set	-0.263
9249	type 1 diabetes	validation set	-0.429	chronic kidney disease set	-1.312
9251	type 1 diabetes	validation set	-0.728	chronic kidney disease set	-1.777
9253	type 1 diabetes			discovery set	-1.138
9254	type 1 diabetes	validation set	-1.187	chronic kidney disease set	-0.826
9255	type 1 diabetes	validation set	-1.484	chronic kidney disease set	-1.122
9256	type 1 diabetes	validation set	-1.221	chronic kidney disease set	-1.183
9258	type 1 diabetes	validation set	-0.742	chronic kidney disease set	-0.106
9260	type 1 diabetes			validtaion set	-0.611
9261	type 1 diabetes			discovery set	-0.831
9264	type 1 diabetes			validtaion set	-1.391
9265	type 1 diabetes			validtaion set	-0.686
9266	type 1 diabetes			validtaion set	-0.69
9267	type 1 diabetes			chronic kidney disease set	-1.305
9268	type 1 diabetes	validation set	-0.886	chronic kidney disease set	-0.34
9269	type 1 diabetes			discovery set	-0.829
9272	type 1 diabetes			validtaion set	-1.327
9273	type 1 diabetes			validtaion set	-0.936
9274	type 1 diabetes			discovery set	-1.556
9276	type 1 diabetes			discovery set	-1.472
9280	type 1 diabetes			validtaion set	-0.239
9281	type 1 diabetes			validtaion set	-0.362
9282	type 1 diabetes			validtaion set	-0.743
9283	type 1 diabetes			validtaion set	-1.199
9287	type 1 diabetes			chronic kidney disease set	-0.922
9288	type 1 diabetes			discovery set	-1.383
9292	type 1 diabetes			discovery set	-0.996
9293	type 1 diabetes	validation set	-1.258	chronic kidney disease set	-0.098
9294	type 1 diabetes			discovery set	-0.623
9295	type 1 diabetes			discovery set	-1.212
9297	type 1 diabetes			discovery set	-1.121
9298	type 1 diabetes			chronic kidney disease set	-1.556
9299	type 1 diabetes			chronic kidney disease set	-0.995
9302	type 1 diabetes			discovery set	-1.117
9303	type 1 diabetes			chronic kidney disease set	-0.271
9304	type 1 diabetes	validation set	-0.54	chronic kidney disease set	-1.054
9305	type 1 diabetes	validation set	-0.904	chronic kidney disease set	-0.768
9318	type 1 diabetes	validation set	-0.583	chronic kidney disease set	-1.515
9353	type 1 diabetes			validtaion set	-1.673
9366	type 1 diabetes	validation set	-0.826	chronic kidney disease set	-0.384
9447	control	validation set	0.417
9495	control	validation set	0.092
9507	control	validation set	0.486
10154	control	validation set	0.258
10382	type 2 diabetes	validation set	-1.117	chronic kidney disease set	0.857
10384	type 2 diabetes	validation set	-1.634	chronic kidney disease set	0
10385	type 2 diabetes	validation set	-1.433	chronic kidney disease set	-0.234
10386	type 2 diabetes	validation set	-1.003	chronic kidney disease set	0.749
10387	type 2 diabetes	validation set	-0.804	chronic kidney disease set	0.031
10388	type 2 diabetes	validation set	-1.231	chronic kidney disease set	-0.15
10389	type 2 diabetes	validation set	-1.43	chronic kidney disease set	-0.527
10392	type 2 diabetes	validation set	-1.156	chronic kidney disease set	1.295
10393	type 2 diabetes	validation set	-1.394	chronic kidney disease set	-0.151
10401	type 2 diabetes			chronic kidney disease set	-0.694
10402	type 2 diabetes	validation set	-1.488	chronic kidney disease set	-0.18
10406	type 2 diabetes	validation set	-1.725	chronic kidney disease set	0.035
10407	type 2 diabetes			chronic kidney disease set	-0.767
10412	type 2 diabetes			chronic kidney disease set	0.463
10413	type 2 diabetes			chronic kidney disease set	0.674
10416	type 2 diabetes			chronic kidney disease set	0.219
10417	type 2 diabetes			chronic kidney disease set	0.218
10419	type 2 diabetes			chronic kidney disease set	0.701
10423	type 2 diabetes			chronic kidney disease set	-0.206
10424	type 2 diabetes			chronic kidney disease set	-0.701
10425	type 2 diabetes			chronic kidney disease set	1.25
10439	type 2 diabetes			chronic kidney disease set	-0.213
10440	type 2 diabetes			chronic kidney disease set	0.433
10441	type 2 diabetes			chronic kidney disease set	0.196
10446	type 2 diabetes			chronic kidney disease set	-0.448
10447	type 2 diabetes			chronic kidney disease set	0.121
10448	type 2 diabetes			discovery set	0.227
10449	type 2 diabetes			chronic kidney disease set	-0.178
10485	control	validation set	0.672
10486	control	validation set	0.799
10487	control	validation set	-0.299
10488	control	validation set	1.036
10489	control	validation set	1.138
10490	control	validation set	0.765
10491	control	validation set	0.915
10492	control	validation set	0.026
10493	control	validation set	-0.174
10494	control	validation set	0.88
10495	control	validation set	0.741
10496	control	validation set	0.311
10497	control	validation set	0.922
10499	control	validation set	0.246
10500	control	validation set	0.656
10501	control	validation set	1.054
10502	control	validation set	0.998
10503	control	validation set	0.705
10504	control	validation set	0.659
10505	control	validation set	0.627
10506	control	validation set	0.364
10508	control	validation set	1.22
10510	control	validation set	-0.015
10511	control	validation set	0.362
10512	control	validation set	0.751
10513	control	validation set	0.819
10514	control	validation set	-0.256
10515	control	validation set	0.024
10516	control	validation set	0.402
10517	control	validation set	0.572
10518	control	validation set	1.135
10519	control	validation set	0.735
10520	control	validation set	0.155
10521	control	validation set	0.643
10526	control	validation set	0.321
10527	control	validation set	0.28
10528	control	validation set	1.431
10661	type 1 diabetes			chronic kidney disease set	-0.677
10665	type 1 diabetes			chronic kidney disease set	0.485
10666	type 1 diabetes	validation set	-0.944	chronic kidney disease set	-0.318
10667	type 1 diabetes			chronic kidney disease set	-1.59
10668	type 1 diabetes			chronic kidney disease set	-1.659
10669	type 1 diabetes	validation set	-1.292	discovery set	-1.309
10670	type 1 diabetes			chronic kidney disease set	-0.486
10671	type 1 diabetes			chronic kidney disease set	-1.52
10672	type 1 diabetes			chronic kidney disease set	-1.641
10673	type 1 diabetes			chronic kidney disease set	-1.515
10674	type 1 diabetes	validation set	-1.168	chronic kidney disease set	-0.678
10675	type 1 diabetes	validation set	0.447	chronic kidney disease set	-0.118
10676	type 1 diabetes	validation set	-0.726	chronic kidney disease set	-0.536
10677	type 1 diabetes			chronic kidney disease set	-2.225
10678	type 1 diabetes			chronic kidney disease set	-1.051
10679	type 1 diabetes			chronic kidney disease set	-0.467
10680	type 1 diabetes			chronic kidney disease set	-1.109
10682	type 1 diabetes			chronic kidney disease set	-0.676
10683	type 1 diabetes			chronic kidney disease set	-0.485
10684	type 1 diabetes			validtaion set	-0.456
10685	type 1 diabetes			chronic kidney disease set	-2.216
10686	type 1 diabetes			chronic kidney disease set	-0.761
10687	type 1 diabetes			discovery set	-1.79
10689	type 1 diabetes			validtaion set	0.401
10690	type 1 diabetes	validation set	-0.993	validtaion set	-0.933
10691	type 1 diabetes			validtaion set	-0.839
10692	type 1 diabetes			chronic kidney disease set	-1.413
10693	type 1 diabetes			chronic kidney disease set	-2.243
10694	type 1 diabetes	validation set	-1.134	discovery set	-0.734
10695	type 1 diabetes	validation set	-0.835	chronic kidney disease set	0.367
10696	type 1 diabetes			validtaion set	-0.338
10697	type 1 diabetes	validation set	0.405	discovery set	-0.864
10698	type 1 diabetes			validtaion set	-1.888
10699	type 1 diabetes			discovery set	-1.766
10700	type 1 diabetes			discovery set	-1.585
10701	type 1 diabetes	validation set	-0.45	chronic kidney disease set	0.388
10702	type 1 diabetes			validtaion set	-0.776
10703	type 1 diabetes			validtaion set	-2.048
10704	type 1 diabetes			discovery set	-0.978
10705	type 1 diabetes			discovery set	-0.092
10706	type 1 diabetes			validtaion set	-0.124
10708	type 1 diabetes			discovery set	-1.457
10709	type 1 diabetes			chronic kidney disease set	-0.164
10710	type 1 diabetes			chronic kidney disease set	-1.285
10711	type 1 diabetes			discovery set	-1.415
10713	type 1 diabetes			chronic kidney disease set	-1.316
10714	type 1 diabetes			chronic kidney disease set	-1.145
10715	type 1 diabetes			chronic kidney disease set	-1.062
10717	type 1 diabetes			chronic kidney disease set	-0.623
10718	type 1 diabetes			validtaion set	-0.337
10719	type 1 diabetes			chronic kidney disease set	-1.309
10722	control	validation set	0.455
10726	control	validation set	0.113
10727	control	validation set	0.642
10728	control	validation set	0.401
10733	control	validation set	0.588
10735	control	validation set	-0.121
10779	control	validation set	0.883
10780	control	validation set	0.248
10908	type 2 diabetes			discovery set	-0.385
10909	type 1 diabetes			discovery set	-0.156
10910	type 2 diabetes			discovery set	0.007
10911	type 1 diabetes			validtaion set	-0.417
10912	type 2 diabetes			validtaion set	-0.445
10913	type 2 diabetes			chronic kidney disease set	-0.822
10914	type 1 diabetes			discovery set	-0.154
10915	type 2 diabetes			discovery set	0.268
10916	type 2 diabetes			validtaion set	-0.771
10917	type 2 diabetes			discovery set	0.716
10918	type 2 diabetes			discovery set	0.754
10920	type 2 diabetes			validtaion set	0.407
10921	type 2 diabetes			validtaion set	0.353
10922	type 2 diabetes			validtaion set	-0.451
10923	type 2 diabetes			chronic kidney disease set	-0.812
10924	type 2 diabetes			validtaion set	-0.576
10925	type 1 diabetes			validtaion set	-1.56
10927	type 2 diabetes			chronic kidney disease set	-0.885
11298	control	validation set	0.165
11300	control	validation set	0.501
11308	control	validation set	1.127
11323	control	validation set	-0.319
11332	control	validation set	0.939
11592	control	validation set	1.034
11607	control	validation set	0.434
11609	control	validation set	0.819
12128	control	validation set	-0.022
12134	control	validation set	0.511
12140	control	validation set	-0.151
12160	control	validation set	1.47
12169	control	validation set	0.495
12206	control	validation set	1.286
12208	control	validation set	0.366
12209	control	validation set	0.75
12210	control	validation set	-0.01
12217	control	validation set	0.439
13303	type 1 diabetes	validation set	-1.061	chronic kidney disease set	-0.12
13304	type 1 diabetes	validation set	-0.95	chronic kidney disease set	0.286
13306	type 1 diabetes	validation set	-0.664	chronic kidney disease set	-1.095
13314	type 1 diabetes	validation set	-0.713	chronic kidney disease set	-0.614
13316	type 1 diabetes	validation set	-0.118	chronic kidney disease set	-0.818
13319	type 1 diabetes	validation set	-1.116	chronic kidney disease set	-0.059
15178	type 2 diabetes	validation set	-0.78	chronic kidney disease set	0.2
15394	type 1 diabetes	validation set	-0.877	chronic kidney disease set	0.206
15558	control	validation set	0.478
15631	type 2 diabetes	validation set	-0.608	chronic kidney disease set	0.002
16131	control	validation set	0.684
16132	control	validation set	0.129
16133	control	validation set	-0.699
16134	control	validation set	0.262
16142	control	validation set	0.059
16159	control	validation set	0.76
16160	control	validation set	0.743
16252	control	validation set	1.151
16261	control	validation set	-0.161
16347	type 2 diabetes	validation set	-1.108	chronic kidney disease set	-0.238
16349	control	validation set	0.536
16350	control	validation set	0.882
16351	control	validation set	-0.59
16352	control	validation set	0.513
16362	control	validation set	0.761
16363	control	validation set	0.742
16380	control	validation set	0.802
16395	control	validation set	-0.082
16416	type 2 diabetes	validation set	-0.957	chronic kidney disease set	0.292
16561	control	validation set	0.47
16813	control	validation set	0.424
17108	control	validation set	-0.336
17115	control	validation set	-0.091
17116	control	validation set	-0.224
17117	control	validation set	-0.176
17118	control	validation set	0.628
17128	control	validation set	0.321
17129	control	validation set	0.927
17137	control	validation set	0.708
17219	control	validation set	0.754
17229	control	validation set	0.903
17345	type 2 diabetes	validation set	-0.371	chronic kidney disease set	0.163
17346	control	validation set	0.071
17586	type 2 diabetes	validation set	-1.177	chronic kidney disease set	-0.038
18208	type 1 diabetes			chronic kidney disease set	-0.719
18234	type 1 diabetes	validation set	-0.218	chronic kidney disease set	-0.231
18334	type 1 diabetes			validtaion set	-1.254
18802	type 2 diabetes	validation set	-0.756	chronic kidney disease set	-0.431
18825	type 2 diabetes	validation set	0.599	chronic kidney disease set	0.104
19082	control	validation set	1.35
19083	control	validation set	1.265
19084	control	validation set	0.976
19108	control	validation set	1.009
19121	control	validation set	1.391
19126	control	validation set	0.831
19127	control	validation set	1.315
19128	control	validation set	1.372
19131	control	validation set	1.5
19135	control	validation set	0.858
19139	control	validation set	1.478
19145	control	validation set	1.427
19146	control	validation set	0.976
19175	control	validation set	0.69
19205	control	validation set	0.374
19342	type 2 diabetes	validation set	-0.151	discovery set	1.4
19344	type 2 diabetes	validation set	-0.088	chronic kidney disease set	1.257
19346	type 2 diabetes	validation set	-0.301	chronic kidney disease set	1.623
19353	type 2 diabetes	validation set	0.007	validtaion set	0.87
19357	type 2 diabetes	validation set	0.525	discovery set	1.412
19375	type 2 diabetes	validation set	-0.142	validtaion set	1.568
19377	type 2 diabetes	validation set	-0.253	discovery set	2.153
19379	type 2 diabetes	validation set	-0.169	discovery set	0.729
19388	type 2 diabetes	validation set	-0.375	validtaion set	1.653
19438	type 2 diabetes	validation set	-0.269	discovery set	1.841
19439	type 2 diabetes	validation set	-0.268	discovery set	0.791
19444	type 2 diabetes	validation set	-0.501	validtaion set	-0.273
19449	type 2 diabetes	validation set	-0.058	validtaion set	0.02
19464	type 2 diabetes	validation set	-0.521	discovery set	0.88
19513	type 2 diabetes	validation set	1.16	validtaion set	0.36
19552	type 2 diabetes	validation set	0.294	validtaion set	-0.355
19572	type 2 diabetes	validation set	0.668	chronic kidney disease set	-0.508
19607	type 2 diabetes	validation set	0.321	discovery set	1.64
19608	type 2 diabetes	validation set	-0.351	validtaion set	0.777
19689	type 1 diabetes	validation set	-0.173	chronic kidney disease set	0.748
20348	type 1 diabetes	validation set	-0.902	chronic kidney disease set	0.395
20350	type 1 diabetes			chronic kidney disease set	-0.335
20351	type 1 diabetes			discovery set	-0.275
20352	type 1 diabetes			validtaion set	-0.206
20358	type 1 diabetes	validation set	-0.977	chronic kidney disease set	-0.734
20359	type 1 diabetes	validation set	-0.781	chronic kidney disease set	0.314
20360	type 1 diabetes	validation set	-1	chronic kidney disease set	-0.512
20361	type 1 diabetes			chronic kidney disease set	0.92
20362	type 1 diabetes			discovery set	-1.469
20364	type 1 diabetes			discovery set	-0.408
20366	type 1 diabetes			discovery set	-1.27
20367	type 1 diabetes			discovery set	-1.293
20368	type 1 diabetes	validation set	-0.937	chronic kidney disease set	0.45
20370	type 1 diabetes			chronic kidney disease set	-0.649
20371	type 1 diabetes			chronic kidney disease set	0.369
20373	type 1 diabetes			validtaion set	1.425
20374	type 1 diabetes			chronic kidney disease set	0.434
20375	type 1 diabetes			chronic kidney disease set	-0.271
20376	type 1 diabetes	validation set	-1.195	chronic kidney disease set	-0.259
20379	type 1 diabetes			chronic kidney disease set	-0.387
20381	type 1 diabetes			discovery set	-0.373
20382	type 1 diabetes			chronic kidney disease set	0.21
20387	type 1 diabetes			chronic kidney disease set	-1.109
20397	type 1 diabetes			validtaion set	-0.508
20398	type 1 diabetes			chronic kidney disease set	-0.41
20399	type 1 diabetes			validtaion set	-1.313
20401	type 1 diabetes			validtaion set	-0.534
20402	type 1 diabetes			chronic kidney disease set	0.103
20403	type 1 diabetes			chronic kidney disease set	0.469
20576	control	validation set	0.489
20584	control	validation set	1.039
20714	type 1 diabetes			chronic kidney disease set	0.813
20715	type 1 diabetes			chronic kidney disease set	-0.838
21062	control	validation set	1.584
21310	control	validation set	1.623
26183	type 1 diabetes	validation set	-0.479	discovery set	-1.237
26186	type 1 diabetes	validation set	-0.517	chronic kidney disease set	-0.663
26187	type 1 diabetes	validation set	-0.711	validtaion set	-0.312
26188	type 1 diabetes	validation set	-0.139	validtaion set	-0.235
26189	type 1 diabetes	validation set	-0.184	validtaion set	-0.54
26190	type 1 diabetes	validation set	-0.339	validtaion set	0.561
26191	type 1 diabetes	validation set	0.094	chronic kidney disease set	-1.005
26192	type 1 diabetes	validation set	-0.525	chronic kidney disease set	-1.571
26193	type 1 diabetes	validation set	0.859	chronic kidney disease set	-0.836
26194	type 1 diabetes	validation set	0.063	discovery set	0.642
26205	type 1 diabetes	validation set	-1.077	discovery set	0.041
26206	type 1 diabetes	validation set	-0.765	discovery set	-0.825
26207	type 1 diabetes	validation set	-1.667	chronic kidney disease set	-1.186
26213	type 1 diabetes	validation set	-1.119	chronic kidney disease set	-0.384
26215	type 1 diabetes	validation set	-0.549	chronic kidney disease set	-0.808
26217	type 1 diabetes	validation set	-0.674	chronic kidney disease set	0.133
26231	type 1 diabetes	validation set	-0.76	chronic kidney disease set	-0.874
26232	type 1 diabetes	validation set	-0.235	validtaion set	-0.28
26234	type 1 diabetes	validation set	-0.835	validtaion set	-0.501
26235	type 1 diabetes	validation set	-0.839	chronic kidney disease set	1.29
26236	type 1 diabetes	validation set	-0.197	validtaion set	0.868
26237	type 1 diabetes	validation set	0.616	chronic kidney disease set	-0.587
26239	type 1 diabetes	validation set	0.618	discovery set	-0.155
26240	type 1 diabetes	validation set	-0.34	chronic kidney disease set	-1.288
26252	type 1 diabetes	validation set	-1.682	validtaion set	-0.659
26257	type 1 diabetes	validation set	-0.743	chronic kidney disease set	-0.148
26258	type 1 diabetes	validation set	-1.217	chronic kidney disease set	-0.717
26259	type 1 diabetes	validation set	-0.738	chronic kidney disease set	-1.142
26260	type 1 diabetes	validation set	-1.919	chronic kidney disease set	-0.918
26261	type 1 diabetes	validation set	-1.398	discovery set	-1.113
26262	type 1 diabetes	validation set	-1.227	validtaion set	-0.359
26263	type 1 diabetes	validation set	-1.578	chronic kidney disease set	-1.148
26264	type 1 diabetes	validation set	-0.154	chronic kidney disease set	-0.911
26265	type 1 diabetes	validation set	0.049	chronic kidney disease set	-0.203
26270	type 1 diabetes	validation set	-0.677	discovery set	-0.343
26271	type 1 diabetes	validation set	-0.823	chronic kidney disease set	-0.892
26272	type 1 diabetes	validation set	-1.927	chronic kidney disease set	-0.435
26273	type 1 diabetes	validation set	-0.337	chronic kidney disease set	-0.651
26280	type 1 diabetes	validation set	-0.506	chronic kidney disease set	-1.502
26289	type 1 diabetes	validation set	-1.279	chronic kidney disease set	-1.069
26290	type 1 diabetes	validation set	-1.108	chronic kidney disease set	0.733
26291	type 1 diabetes	validation set	-1.242	chronic kidney disease set	-1.034
26292	type 1 diabetes	validation set	-1.661	chronic kidney disease set	-0.745
26293	type 1 diabetes	validation set	-1.424	chronic kidney disease set	-0.408
26294	type 1 diabetes	validation set	-0.591	validtaion set	-0.801
26295	type 1 diabetes	validation set	-1.086	validtaion set	0.869
26296	type 1 diabetes	validation set	-0.619	discovery set	0.031
26298	type 1 diabetes	validation set	-1.339	chronic kidney disease set	-0.427
26301	type 1 diabetes	validation set	-0.667	chronic kidney disease set	-0.274
26317	type 1 diabetes	validation set	-0.447	chronic kidney disease set	0.596
26318	type 1 diabetes	validation set	-1.664	chronic kidney disease set	-0.454
26319	type 1 diabetes	validation set	-0.666	discovery set	-2.014
26320	type 1 diabetes	validation set	-1.22	chronic kidney disease set	-1.054
26321	type 1 diabetes	validation set	-1.013	discovery set	-1.328
26322	type 1 diabetes	validation set	-1.913	validtaion set	-0.676
26324	type 1 diabetes	validation set	-0.754	chronic kidney disease set	-0.736
26327	type 1 diabetes	validation set	-1.271	discovery set	-0.23
26331	type 1 diabetes	validation set	0.02	chronic kidney disease set	0.652
26398	type 1 diabetes	validation set	-0.6	validtaion set	1.078
26401	type 1 diabetes	validation set	-1.393	chronic kidney disease set	-1.208
26402	type 1 diabetes	validation set	-0.614	chronic kidney disease set	-0.396
26403	type 1 diabetes	validation set	-0.877	discovery set	-0.897
26405	type 1 diabetes	validation set	-0.604	discovery set	-0.879
26430	type 1 diabetes	validation set	-0.538	chronic kidney disease set	-0.874
26431	type 1 diabetes	validation set	-0.431	discovery set	-0.696
26432	type 1 diabetes	validation set	-1.079	chronic kidney disease set	-0.52
26433	type 1 diabetes	validation set	-1.036	chronic kidney disease set	-0.419
26702	type 1 diabetes	validation set	-1.412	discovery set	-0.67
26727	type 1 diabetes	validation set	-1.071	validtaion set	-0.604
26728	type 1 diabetes	validation set	-0.899	chronic kidney disease set	-0.196
26729	type 1 diabetes	validation set	0.666	chronic kidney disease set	0.673
26730	type 1 diabetes	validation set	-1.611	chronic kidney disease set	-1.356
26731	type 1 diabetes	validation set	-0.2	validtaion set	-0.298
26748	type 1 diabetes			discovery set	-1.755
26749	type 1 diabetes			validtaion set	-1.78
26750	type 1 diabetes			discovery set	-1.804
26756	type 1 diabetes			chronic kidney disease set	-0.494
26762	type 1 diabetes			discovery set	-1.247
26763	type 1 diabetes			discovery set	-0.746
26764	type 1 diabetes			validtaion set	-0.464
26770	type 1 diabetes			validtaion set	-1.16
26772	type 1 diabetes			validtaion set	-1.512
27502	control	validation set	-0.541
27503	control	validation set	0.701
27545	control	validation set	0.371
27546	control	validation set	1.304
27555	control	validation set	0.311
27591	control	validation set	0.526
27823	type 1 diabetes			validtaion set	-1.367
27824	type 1 diabetes			validtaion set	-1.402
27825	type 1 diabetes			discovery set	-1.32
27852	type 1 diabetes			chronic kidney disease set	-0.647
27862	type 1 diabetes			chronic kidney disease set	-0.057
27863	type 1 diabetes			chronic kidney disease set	-1.075
27864	type 1 diabetes			validtaion set	-0.448
27865	type 1 diabetes			chronic kidney disease set	-1.195
27866	type 1 diabetes			validtaion set	0.009
27868	type 1 diabetes			validtaion set	-0.862
27872	type 1 diabetes			discovery set	-0.315
27874	type 1 diabetes			chronic kidney disease set	-0.392
27878	type 1 diabetes			discovery set	-0.98
27882	type 1 diabetes			discovery set	-0.291
27891	type 1 diabetes			chronic kidney disease set	-1.235
27892	type 1 diabetes			validtaion set	-0.561
27894	type 1 diabetes			validtaion set	0.173
27895	type 1 diabetes			discovery set	-0.91
27897	type 1 diabetes			discovery set	-0.256
27898	type 1 diabetes			chronic kidney disease set	-1.87
27899	type 1 diabetes			validtaion set	-0.752
27900	type 1 diabetes			chronic kidney disease set	-0.571
27901	type 1 diabetes			validtaion set	-0.506
27903	type 1 diabetes			chronic kidney disease set	-0.271
27906	type 1 diabetes			chronic kidney disease set	-0.241
27907	type 1 diabetes			discovery set	-1.327
27908	type 1 diabetes			discovery set	-0.597
27930	type 1 diabetes			discovery set	-0.686
27932	type 1 diabetes			validtaion set	-1.059
27934	type 1 diabetes			validtaion set	-0.904
28107	type 2 diabetes	validation set	-0.249	chronic kidney disease set	0.656
28110	type 2 diabetes	validation set	-0.546	chronic kidney disease set	0.84
28141	type 2 diabetes	validation set	-0.819	chronic kidney disease set	1.593
28145	type 2 diabetes	validation set	-1.388	chronic kidney disease set	0.921
28149	type 2 diabetes	validation set	-1.177	chronic kidney disease set	1.183
28157	type 2 diabetes	validation set	-1.099	chronic kidney disease set	0.169
28161	type 2 diabetes	validation set	-0.487	chronic kidney disease set	0.652
28166	type 2 diabetes	validation set	-0.62	chronic kidney disease set	0.624
28174	type 2 diabetes	validation set	0.046	chronic kidney disease set	0.889
28178	type 2 diabetes	validation set	-1.022	chronic kidney disease set	0.594
28180	type 2 diabetes	validation set	-0.848	chronic kidney disease set	0.178
28210	type 2 diabetes	validation set	-0.643	chronic kidney disease set	0.589
28216	type 2 diabetes	validation set	-1.145	chronic kidney disease set	0.506
28219	type 2 diabetes	validation set	-1.182	chronic kidney disease set	0.468
28235	type 2 diabetes	validation set	-0.335	chronic kidney disease set	0.04
28238	type 2 diabetes	validation set	0.017	chronic kidney disease set	-0.03
28288	type 2 diabetes	validation set	-0.33	chronic kidney disease set	0.919
28290	type 2 diabetes	validation set	-0.492	chronic kidney disease set	0.986
28291	type 2 diabetes	validation set	-0.936	chronic kidney disease set	0.284
28321	type 2 diabetes	validation set	-1.46	chronic kidney disease set	0.365
28329	type 2 diabetes	validation set	-0.941	chronic kidney disease set	0.57
28338	type 2 diabetes	validation set	-1.062	chronic kidney disease set	0.132
28343	type 2 diabetes	validation set	-0.123	discovery set	1.651
28344	type 2 diabetes	validation set	-0.66	chronic kidney disease set	0.113
28346	type 2 diabetes	validation set	-0.02	validtaion set	-0.019
28401	type 2 diabetes	validation set	-0.182	chronic kidney disease set	0.794
28412	type 2 diabetes	validation set	-1.542	chronic kidney disease set	0.189
28465	type 2 diabetes	validation set	-0.031	chronic kidney disease set	0.909
28513	type 2 diabetes	validation set	-0.532	chronic kidney disease set	1.356
28536	type 2 diabetes	validation set	-0.4	chronic kidney disease set	0.433
28540	type 2 diabetes	validation set	-1.149	chronic kidney disease set	-0.392
28541	type 2 diabetes	validation set	-1.367	chronic kidney disease set	-0.086
28554	type 2 diabetes	validation set	-0.161	chronic kidney disease set	0.971
28569	type 2 diabetes	validation set	-0.749	chronic kidney disease set	-0.074
28608	type 2 diabetes	validation set	-0.949	discovery set	-0.52
28609	type 2 diabetes	validation set	-0.145	chronic kidney disease set	0.55
28619	type 2 diabetes	validation set	0.085	chronic kidney disease set	1.585
32582	type 2 diabetes	validation set	-0.682	chronic kidney disease set	0.464
32585	type 2 diabetes	validation set	-0.693	chronic kidney disease set	0.516
32655	type 2 diabetes	validation set	-0.351	chronic kidney disease set	-0.501
32663	type 2 diabetes	validation set	-0.999	chronic kidney disease set	0.37
32666	type 2 diabetes	validation set	-1.091	chronic kidney disease set	1.14
32670	type 2 diabetes	validation set	-0.834	chronic kidney disease set	0.034
32685	type 2 diabetes	validation set	-0.859	chronic kidney disease set	0.044
32687	type 2 diabetes	validation set	-0.204	chronic kidney disease set	-0.113
32695	type 2 diabetes	validation set	-0.47	chronic kidney disease set	0.875
32703	type 2 diabetes	validation set	-0.821	chronic kidney disease set	0.913
32704	type 2 diabetes	validation set	-0.111	chronic kidney disease set	-0.024
32706	type 2 diabetes	validation set	-0.849	chronic kidney disease set	0.723
32707	type 2 diabetes	validation set	-1.032	chronic kidney disease set	0.327
32710	type 2 diabetes	validation set	-0.596	chronic kidney disease set	0.993
32714	type 2 diabetes	validation set	-1.014	chronic kidney disease set	-0.016
32716	type 2 diabetes	validation set	-1.192	chronic kidney disease set	-0.587
32717	type 2 diabetes	validation set	0.426	chronic kidney disease set	0.764
32729	type 2 diabetes	validation set	0.067	chronic kidney disease set	-0.711
32730	type 2 diabetes	validation set	-1.624	chronic kidney disease set	0.181
32737	type 2 diabetes	validation set	-0.522	chronic kidney disease set	-0.097
32787	type 2 diabetes	validation set	-0.775	chronic kidney disease set	0.151
32819	type 2 diabetes	validation set	-0.769	chronic kidney disease set	0.391
33558	control	validation set	0.283
33792	type 1 diabetes			chronic kidney disease set	-0.557
33793	type 1 diabetes			validtaion set	-0.464
33806	type 1 diabetes			discovery set	-0.328
33807	type 1 diabetes			chronic kidney disease set	-1.052
33808	type 1 diabetes			validtaion set	-0.422
33809	type 1 diabetes			validtaion set	-1.614
33810	type 1 diabetes			chronic kidney disease set	-0.699
33812	type 1 diabetes			validtaion set	-0.232
33813	type 1 diabetes			chronic kidney disease set	0.491
33815	type 1 diabetes			chronic kidney disease set	-0.878
33816	type 1 diabetes			chronic kidney disease set	-0.502
33817	type 1 diabetes			chronic kidney disease set	0.191
33818	type 1 diabetes			chronic kidney disease set	0.172
33819	type 1 diabetes			chronic kidney disease set	-1.786
33820	type 1 diabetes			chronic kidney disease set	-0.143
33821	type 1 diabetes			discovery set	-1.218
33822	type 1 diabetes			discovery set	-0.876
33824	type 1 diabetes			chronic kidney disease set	0.289
33832	type 1 diabetes			chronic kidney disease set	-1.091
33833	type 1 diabetes			validtaion set	-0.538
33834	type 1 diabetes			chronic kidney disease set	1.097
33835	type 1 diabetes			discovery set	-0.646
33836	type 1 diabetes			chronic kidney disease set	-0.277
33837	type 1 diabetes			discovery set	-0.526
33838	type 1 diabetes			validtaion set	-1.207
33839	type 1 diabetes			discovery set	-0.8
33840	type 1 diabetes			chronic kidney disease set	0.231
33841	type 1 diabetes			discovery set	-0.859
33842	type 1 diabetes			chronic kidney disease set	-0.782
33845	type 1 diabetes			chronic kidney disease set	-0.898
33848	type 1 diabetes			discovery set	-0.46
33851	control	validation set	0.333
33876	control	validation set	-0.024
33912	control	validation set	0.72
33913	control	validation set	0.03
33915	control	validation set	0.302
33916	control	validation set	1.132
33917	control	validation set	0.646
33918	control	validation set	-0.125
33919	control	validation set	0.956
33927	control	validation set	0.612
33979	control	validation set	0.229
33980	control	validation set	0.121
33981	control	validation set	1.005
33982	control	validation set	0.589
33983	control	validation set	0.421
33997	control	validation set	0.535
33998	control	validation set	0.352
33999	control	validation set	0.722
34000	control	validation set	1.12
34001	control	validation set	0.514
34002	control	validation set	0.679
34003	control	validation set	1.391
34004	control	validation set	0.534
34005	control	validation set	0.923
34011	control	validation set	-0.183
34012	control	validation set	0.284
34013	control	validation set	-0.029
34014	control	validation set	-0.065
34015	control	validation set	-0.826
34016	control	validation set	0.001
34019	control	validation set	-0.206
34023	control	validation set	0.53
34025	control	validation set	0.57
34026	control	validation set	0.136
34027	control	validation set	-0.408
34028	control	validation set	-0.291
34029	control	validation set	0.153
34030	control	validation set	0.499
34056	control	validation set	0.208
34057	control	validation set	-0.084
34058	control	validation set	0.048
34059	control	validation set	-0.439
34060	control	validation set	0.182
34061	control	validation set	-0.317
34063	control	validation set	0.442
34064	control	validation set	-0.113
34065	control	validation set	-0.358
34066	control	validation set	0.168
34067	control	validation set	0.137
34068	control	validation set	-0.131
34070	control	validation set	0.465
34071	control	validation set	-0.29
34072	control	validation set	0.293
34073	control	validation set	0.782
34078	control	validation set	0.552
34079	control	validation set	0.081
34110	control	validation set	0.168
34111	control	validation set	0.03
34112	control	validation set	-0.767
34113	control	validation set	-0.747
34115	control	validation set	0.133
34116	control	validation set	0.315
34139	control	validation set	0.157
34140	control	validation set	0.301
34141	control	validation set	0.619
34147	control	validation set	0.102
34148	control	validation set	0.996
34150	control	validation set	-0.301
34151	control	validation set	-0.306
34152	control	validation set	0.905
34170	control	validation set	0.376
34171	control	validation set	-0.023
34186	control	validation set	0.372
34188	control	validation set	0.859
34191	control	validation set	0.08
34192	control	validation set	0.893
34197	control	validation set	0.018
34198	control	validation set	0.337
34199	control	validation set	-0.085
34201	control	validation set	0.769
34202	control	validation set	-0.134
34203	control	validation set	0.172
34204	control	validation set	-0.292
34205	control	validation set	0.204
34206	control	validation set	0.202
34207	control	validation set	0.437
34208	control	validation set	0.869
34209	control	validation set	0.645
34210	control	validation set	0.239
34212	control	validation set	0.311
34213	control	validation set	0.858
34230	control	validation set	0.707
34263	control	validation set	-0.124
34278	control	validation set	0.353
34465	control	validation set	-0.316
34466	control	validation set	0.788
34467	control	validation set	1.112
34468	control	validation set	1.149
34471	control	validation set	0.157
34494	control	validation set	-0.079
34497	control	validation set	0.728
34502	control	validation set	0.305
34503	control	validation set	0.146
34506	control	validation set	0.604
34507	control	validation set	0.209
34509	control	validation set	0.801
34532	control	validation set	0.138
34533	control	validation set	0.445
34534	control	validation set	0.238
34535	control	validation set	0.209
34536	control	validation set	0.855
34539	control	validation set	0.424
34553	control	validation set	1.454
34554	control	validation set	0.606
34555	control	validation set	0.925
34561	control	validation set	-0.022
34562	control	validation set	0.197
34563	control	validation set	0.938
34564	control	validation set	0.598
34565	control	validation set	0.845
34566	control	validation set	0.412
34567	control	validation set	0.61
34568	control	validation set	0.02
34569	control	validation set	0.571
34570	control	validation set	0.557
34583	control	validation set	0.145
34584	control	validation set	0.33
34585	control	validation set	-0.238
34586	control	validation set	0.871
34590	control	validation set	-0.452
34595	control	validation set	0.464
34596	control	validation set	1.352
34597	control	validation set	1.112
34601	control	validation set	0.671
34610	control	validation set	1.052
34612	control	validation set	1.085
34614	control	validation set	0.398
34615	control	validation set	0.68
34616	control	validation set	0.651
34617	control	validation set	0.573
34618	control	validation set	0.788
34619	control	validation set	0.472
34620	control	validation set	0.491
34621	control	validation set	0.564
34632	control	validation set	-0.116
34633	control	validation set	0.416
34634	control	validation set	0.31
34635	control	validation set	0.678
34655	control	validation set	0.583
34656	control	validation set	1.094
34657	control	validation set	0.971
34658	control	validation set	1.547
34659	control	validation set	0.429
34660	control	validation set	-0.354
34689	control	validation set	0.648
34690	control	validation set	-0.195
36404	type 2 diabetes	validation set	0.477	discovery set	2.356
36405	type 2 diabetes	validation set	-0.675	chronic kidney disease set	0.168
36410	type 2 diabetes	validation set	-1.008	discovery set	1.166
36412	type 2 diabetes	validation set	-0.603	discovery set	1.038
36414	type 2 diabetes	validation set	-0.41	chronic kidney disease set	-0.273
36416	type 2 diabetes	validation set	-0.93	chronic kidney disease set	-0.459
36419	type 2 diabetes	validation set	-1.175	validtaion set	1.029
36420	type 2 diabetes	validation set	-0.422	validtaion set	0.807
36421	type 2 diabetes	validation set	-1.034	discovery set	0.517
36422	type 2 diabetes	validation set	-0.453	chronic kidney disease set	-0.344
36423	type 2 diabetes	validation set	-1.086	validtaion set	0.8
36424	type 2 diabetes	validation set	-1.408	validtaion set	0.042
36425	type 2 diabetes	validation set	-0.31	validtaion set	0.5
36426	type 2 diabetes	validation set	-1.578	chronic kidney disease set	0.374
36430	type 2 diabetes	validation set	-0.838	validtaion set	0.662
36431	type 2 diabetes	validation set	-0.198	validtaion set	0.209
36432	type 2 diabetes	validation set	-0.477	chronic kidney disease set	-0.185
36433	type 2 diabetes	validation set	-0.448	chronic kidney disease set	-0.271
36434	type 2 diabetes	validation set	-0.99	validtaion set	0.92
36485	type 2 diabetes	validation set	-1.082	discovery set	0.951
36486	type 2 diabetes	validation set	-0.614	chronic kidney disease set	0.246
36487	type 2 diabetes	validation set	-0.509	chronic kidney disease set	0.523
36488	type 2 diabetes	validation set	0.283	validtaion set	0.736
36489	type 2 diabetes	validation set	-0.791	chronic kidney disease set	0.018
36490	type 2 diabetes	validation set	-0.614	chronic kidney disease set	0.55
36491	type 2 diabetes	validation set	-1.011	chronic kidney disease set	0.267
36493	type 2 diabetes	validation set	-1.002	chronic kidney disease set	-0.135
36494	type 2 diabetes	validation set	-0.208	chronic kidney disease set	0.114
36495	type 2 diabetes	validation set	-1.224	chronic kidney disease set	0.105
36496	type 2 diabetes	validation set	-0.319	chronic kidney disease set	0.319
36497	type 2 diabetes	validation set	-0.491	chronic kidney disease set	0.12
36498	type 2 diabetes	validation set	-0.441	chronic kidney disease set	-0.679
36499	type 2 diabetes	validation set	-1.408	chronic kidney disease set	-0.792
36500	type 2 diabetes	validation set	-0.442	chronic kidney disease set	0.473
36501	type 2 diabetes	validation set	-0.278	chronic kidney disease set	-0.153
36502	type 2 diabetes	validation set	-1.077	chronic kidney disease set	-0.569
36503	type 2 diabetes	validation set	-0.942	chronic kidney disease set	0.195
36504	type 2 diabetes	validation set	-1.485	chronic kidney disease set	0.604
36505	type 2 diabetes	validation set	-1.628	chronic kidney disease set	-0.291
36506	type 2 diabetes	validation set	-0.204	chronic kidney disease set	-0.457
36514	type 2 diabetes	validation set	-0.889	chronic kidney disease set	0.592
36519	type 2 diabetes	validation set	-0.426	chronic kidney disease set	-0.505
36520	type 2 diabetes	validation set	0.479	discovery set	0.525
36521	type 2 diabetes	validation set	-0.884	chronic kidney disease set	0.469
36522	type 2 diabetes	validation set	-0.112	discovery set	0.77
36523	type 2 diabetes	validation set	0.098	chronic kidney disease set	1.254
36547	type 2 diabetes	validation set	-0.029	chronic kidney disease set	1.883
36548	type 2 diabetes	validation set	-1.047	chronic kidney disease set	0.9
36549	type 2 diabetes	validation set	-0.562	discovery set	1.014
36550	type 2 diabetes	validation set	-0.483	chronic kidney disease set	0.104
36551	type 2 diabetes	validation set	-0.606	chronic kidney disease set	1.213
36553	type 2 diabetes	validation set	-0.713	discovery set	0.013
36555	type 2 diabetes	validation set	-0.245	chronic kidney disease set	1.876
36556	type 2 diabetes	validation set	0.076	chronic kidney disease set	0.97
36578	type 2 diabetes	validation set	-0.179	chronic kidney disease set	0.458
36579	type 2 diabetes	validation set	-0.564	chronic kidney disease set	-0.279
36581	type 2 diabetes	validation set	-0.443	chronic kidney disease set	0.97
36582	type 2 diabetes	validation set	-0.016	chronic kidney disease set	0.282
36585	type 2 diabetes	validation set	-1.029	chronic kidney disease set	-0.138
36587	type 2 diabetes	validation set	-0.486	chronic kidney disease set	0.595
36589	type 2 diabetes	validation set	-0.279	chronic kidney disease set	0.394
36599	type 2 diabetes	validation set	-1.44	chronic kidney disease set	0.988
36600	type 2 diabetes	validation set	-0.155	chronic kidney disease set	1.591
36601	type 2 diabetes	validation set	-1.094	chronic kidney disease set	0.031
36607	type 2 diabetes	validation set	-0.388	chronic kidney disease set	-0.314
36608	type 2 diabetes	validation set	-0.239	chronic kidney disease set	1.012
36610	type 2 diabetes	validation set	-0.014	chronic kidney disease set	1.436
36620	type 2 diabetes	validation set	0.034	chronic kidney disease set	0.512
36621	type 2 diabetes	validation set	-1.219	chronic kidney disease set	0.6
36622	type 2 diabetes	validation set	-1.07	chronic kidney disease set	0.855
36623	type 2 diabetes	validation set	-1.128	chronic kidney disease set	1.444
36624	type 2 diabetes	validation set	-1.31	chronic kidney disease set	1.332
36625	type 2 diabetes	validation set	-0.309	chronic kidney disease set	1.634
36626	type 2 diabetes	validation set	-1.988	chronic kidney disease set	-0.514
36627	type 2 diabetes	validation set	-0.898	chronic kidney disease set	-0.079
36628	type 2 diabetes	validation set	-0.056	chronic kidney disease set	1.88
36633	type 2 diabetes	validation set	-0.924	chronic kidney disease set	0.884
36639	type 2 diabetes	validation set	-0.784	chronic kidney disease set	1.085
36641	type 2 diabetes	validation set	0.377	discovery set	2.497
36642	type 2 diabetes	validation set	-1.478	chronic kidney disease set	0.574
36652	control	validation set	1.347
36653	control	validation set	0.618
36655	type 2 diabetes	validation set	-0.055	discovery set	0.461
36656	type 2 diabetes	validation set	0.106	discovery set	1.909
36657	type 2 diabetes	validation set	-0.488	validtaion set	0.643
36658	type 2 diabetes	validation set	-1.167	chronic kidney disease set	0.266
36660	type 2 diabetes	validation set	-1.105	chronic kidney disease set	0.038
36666	type 2 diabetes	validation set	-1.43	chronic kidney disease set	0.384
36669	type 2 diabetes	validation set	-1.731	validtaion set	0.128
36671	type 2 diabetes	validation set	-1.35	chronic kidney disease set	-0.424
36675	type 2 diabetes	validation set	-0.055	discovery set	0.568
36676	type 2 diabetes	validation set	-0.372	validtaion set	-0.017
36677	type 2 diabetes	validation set	0.242	discovery set	0.648
36678	type 2 diabetes	validation set	-1.43	chronic kidney disease set	0.946
36679	type 2 diabetes	validation set	-0.264	discovery set	2.539
36680	type 2 diabetes	validation set	-0.309	discovery set	1.173
36681	type 2 diabetes	validation set	-0.314	validtaion set	0.287
36682	type 2 diabetes	validation set	-0.7	chronic kidney disease set	0.653
36690	type 2 diabetes	validation set	-0.2	chronic kidney disease set	0.322
36693	type 2 diabetes	validation set	-0.565	chronic kidney disease set	0.463
36694	type 2 diabetes	validation set	-1.077	chronic kidney disease set	1
36705	type 2 diabetes	validation set	0.674	chronic kidney disease set	2.386
36707	type 2 diabetes	validation set	-1.269	chronic kidney disease set	0.518
36709	type 2 diabetes	validation set	-0.985	chronic kidney disease set	-0.683
36711	type 2 diabetes	validation set	-0.783	chronic kidney disease set	0.233
36715	type 2 diabetes	validation set	-0.964	chronic kidney disease set	0.462
36716	type 2 diabetes	validation set	0.233	chronic kidney disease set	0.964
36730	type 2 diabetes	validation set	-0.341	chronic kidney disease set	1.239
36732	type 2 diabetes	validation set	-1.358	chronic kidney disease set	1.079
36739	control	validation set	1.304
36740	control	validation set	1.25
36741	control	validation set	0.797
36742	type 2 diabetes	validation set	-0.82	chronic kidney disease set	1.426
36744	type 2 diabetes	validation set	-1.314	chronic kidney disease set	1.357
36764	control	validation set	1.309
36766	control	validation set	1.188
36767	control	validation set	1.031
37085	control	validation set	1.032
37088	control	validation set	1.351
37090	control	validation set	0.837
37120	control	validation set	1.456
37122	control	validation set	1.369
37123	control	validation set	1.363
37126	control	validation set	0.687
37127	control	validation set	2.359
37128	control	validation set	0.685
37129	control	validation set	1.743
37130	control	validation set	1.31
37131	control	validation set	1.487
37132	control	validation set	1.497
37133	control	validation set	0.865
37134	control	validation set	1.507
37135	control	validation set	1.899
37136	control	validation set	1.548
37137	control	validation set	1.395
37138	control	validation set	0.933
37139	control	validation set	1.129
37234	type 1 diabetes	validation set	-0.06	chronic kidney disease set	0.316
37235	type 1 diabetes	validation set	0.432	discovery set	0.636
37237	type 2 diabetes	validation set	-0.981	chronic kidney disease set	0.215
37238	type 2 diabetes	validation set	-0.942	validtaion set	0.429
37281	control	validation set	0.876
37329	control	validation set	1.316
37339	control	validation set	1.434
37473	control	validation set	0.252
37475	control	validation set	0.532
37476	control	validation set	0.616
37477	control	validation set	0.282
37500	type 2 diabetes	validation set	-1.058	chronic kidney disease set	-0.016
37501	type 2 diabetes	validation set	0.015	chronic kidney disease set	0.45
37502	type 2 diabetes	validation set	-0.807	chronic kidney disease set	0.134
37503	type 1 diabetes	validation set	-1.342	validtaion set	-1.048
37504	type 2 diabetes	validation set	0.275	discovery set	2.209
37505	type 1 diabetes	validation set	-0.97	discovery set	-0.838
37506	type 2 diabetes	validation set	0.078	discovery set	1.377
37507	type 1 diabetes	validation set	0.281	chronic kidney disease set	-0.468
37508	type 2 diabetes	validation set	0.654	validtaion set	0.058
37519	type 2 diabetes	validation set	-1.038	chronic kidney disease set	-0.337
37523	type 2 diabetes	validation set	-0.745	chronic kidney disease set	0.93
37524	type 1 diabetes	validation set	-0.458	validtaion set	-1.049
37525	type 1 diabetes	validation set	-0.375	validtaion set	-0.611
37526	type 1 diabetes	validation set	0.112	discovery set	-0.382
37745	type 2 diabetes	validation set	-1.173	discovery set	0.446
37746	type 2 diabetes	validation set	-0.552	validtaion set	0.805
37747	type 2 diabetes	validation set	-0.644	validtaion set	1.193
37749	type 2 diabetes	validation set	-1.677	chronic kidney disease set	0.729
37750	type 2 diabetes	validation set	-1.448	validtaion set	0.028
37751	type 2 diabetes	validation set	-0.973	validtaion set	0.552
37752	type 2 diabetes	validation set	-1.01	chronic kidney disease set	1.424
37753	type 2 diabetes	validation set	-0.438	discovery set	0.185
37772	type 2 diabetes	validation set	-0.521	chronic kidney disease set	-0.188
37773	type 2 diabetes	validation set	0.677	discovery set	0.028
37774	type 2 diabetes	validation set	0.231	discovery set	0.414
37775	type 2 diabetes	validation set	-1.43	chronic kidney disease set	-0.164
37776	type 2 diabetes	validation set	-0.115	discovery set	-0.537
37777	type 2 diabetes	validation set	0.185	validtaion set	-0.469
37778	type 2 diabetes	validation set	-1.14	chronic kidney disease set	1.02
37804	type 2 diabetes		0.166	validtaion set	1.696
37835	type 2 diabetes	validation set	-0.96	chronic kidney disease set	0.54
37836	type 2 diabetes	validation set	-1.222	chronic kidney disease set	0.131
37840	type 2 diabetes	validation set	0.401	validtaion set	0.237
37841	type 2 diabetes	validation set	0.383	discovery set	0.459
37842	type 2 diabetes	validation set	0.212	discovery set	0.609
37843	type 2 diabetes	validation set	-1.334	chronic kidney disease set	-0.136
37844	type 2 diabetes	validation set	-0.406	chronic kidney disease set	0.289
37845	type 2 diabetes	validation set	-0.753	chronic kidney disease set	0.048
37858	type 2 diabetes	validation set	-0.048	validtaion set	1.32
37861	type 2 diabetes	validation set	-0.898	chronic kidney disease set	0.686
37862	type 2 diabetes	validation set	-0.733	discovery set	0.558
37864	type 2 diabetes	validation set	-0.667	chronic kidney disease set	0.301
37865	type 2 diabetes	validation set	0.071	chronic kidney disease set	1.072
37871	type 2 diabetes	validation set	-1.981	chronic kidney disease set	-0.189
37872	type 2 diabetes	validation set	-0.695	chronic kidney disease set	-0.947
37873	type 2 diabetes	validation set	-0.498	validtaion set	0.58
37874	type 2 diabetes	validation set	-1.409	chronic kidney disease set	0.74
37876	type 2 diabetes	validation set	-0.979	chronic kidney disease set	0.739
37877	type 2 diabetes	validation set	-1.33	chronic kidney disease set	0.161
37907	type 2 diabetes	validation set	0.035	validtaion set	2.005
37908	type 2 diabetes	validation set	-0.495	chronic kidney disease set	0.056
37909	type 2 diabetes	validation set	-1.152	chronic kidney disease set	0.328
37910	type 2 diabetes	validation set	-0.321	chronic kidney disease set	-0.519
38009	type 2 diabetes	validation set	-0.76	chronic kidney disease set	0.612
38042	type 2 diabetes	validation set	-1.343	chronic kidney disease set	1.681
