# Supplementary material for: Urinary Collagen Fragments Are Significantly Altered in Diabetes: A Link to Pathophysiology
Source: PLoS One. 2010 Sep 28;5(9):e13051. doi: 10.1371/journal.pone.0013051 (PMC2946909; doi:10.1371/journal.pone.0013051)
Supplement: Table S3 — “Set II”: 131 peptides included in DTspP. Shown are the protein/peptide identification number in the dataset (Protein ID), mass (in Da) and normalized migration time (in min), the adjusted P-values using Benjamini-Hochberg (BH) for training data and unadjusted P-values using Mann-Withney U-test for validation and CKD cohorts, the frequency, mean amplitude, standard deviation in the two groups of diabetes in the training set and in the group of 315 healthy controls, and the regulation factor for type 1 compared to type 2 and type 1 and 2 diabetes compared to healthy controls. In addition, sequences (modified amino acids: p = hydroxyproline; k = hydroxylysine; m = oxidized methionine), protein names, start and stop aino acid, Swiss-Prot entries and accession numbers are given. (0.10 MB XLS) [file pone.0013051.s003.xls]

## Sheet: Set I
Supplementary Table S3 "set I": 222 peptide markers derived from training sets of different conditions betwwen type 1 and type 2 diabetes are shown. For each potential biomarker the protein ID, molecular mass (in Da), and CE-migration time (in min) is given. In addition, the age- and diabetes duration-spezific marker are marked with black circles.
Protein ID	Mass [Da]	CE-time [min]	Age-related peptides	Diabetes duration-related peptid
2659	860.362	26.1404
4976	902.413	20.8457
5675	911.435	25.8763	●
7094	931.471	20.0044	●
7408	935.447	23.681	●
8342	944.51	21.2489
8695	949.219	34.3333	●
10745	973.227	35.5668	●
11705	984.455	24.9226
11989	988.521	22.4442	●
11991	988.528	35.8676	●
12998	1009.45	27.2677
13188	1013.37	25.1652	●
13321	1016.26	35.651	●
14047	1032.45	25.8974
14906	1050.48	26.9248	●
15593	1066.48	25.9537
16773	1080.48	27.7698	●
16976	1084.43	25.2327
17055	1085.47	21.9376
17968	1099.49	28.2422	●
18029	1100.5	37.0367	●
18587	1110.29	35.7947
19597	1125.54	21.8208
19655	1126.51	25.5171	●
20072	1134.58	23.6558
20700	1140.52	25.3846	●
20749	1141.51	26.0573
20756	1141.54	37.3328
20862	1143.52	36.9674	●
21276	1153.31	35.6076	●
21747	1157.54	37.444	●
21893	1159.58	20.6446	●
21919	1159.6	26.065
22725	1171.51	29.1847	●
22835	1173.53	37.4904	●
23968	1191.52	36.1767	●
24291	1196.33	36.1118	●
24990	1210.39	36.4816
25294	1215.43	27.5883	●
25866	1223.55	27.457	●
27350	1247.52	22.0008
27742	1251.62	22.5253
28281	1260.56	21.8281
29279	1276.4	35.9233
29677	1283.37	36.1241
29906	1287.59	21.8737
31480	1312.55	29.7677
31525	1312.62	22.455
32471	1326.56	27.1105
33135	1338.6	23.9878	●
33284	1341.58	29.9772	●
33776	1351.63	38.7568	●
33812	1352.56	29.7655	●	●
33840	1352.78	24.6014
33973	1353.66	25.6316	●
34154	1357.58	30.0214
34339	1361.63	21.9874
34432	1363.43	36.3375	●
34766	1367.64	38.8826	●
35535	1383.59	27.626
35979	1390.44	36.9459	●
36988	1408.66	39.1338	●
37056	1409.58	22.0426	●
37420	1417.63	20.0253
37662	1422.6	21.7229
37949	1425.59	22.3178
38752	1438.45	36.7639	●
38798	1438.67	27.8755
39607	1447.7	19.4724
40260	1451.69	22.5536
40619	1460.63	19.8299
41434	1466.65	28.5188
41514	1467.81	24.6852	●
41601	1469.67	23.6936
41833	1474.67	22.4404	●
42216	1483.7	20.6531	●
42304	1485.67	23.7681
42378	1486.68	21.1523	●
42594	1491.74	39.8339	●
42776	1494.66	30.3993
42833	1495.68	23.3582	●
42866	1496.68	30.3745
43339	1505.61	28.7721
43691	1510.68	20.1663	●
44718	1525.48	37.1645	●
45379	1538.63	22.5473
45980	1552.5	37.2147	●
46184	1556.74	40.0323
46880	1567.7	20.1921	●
48089	1579.68	20.056
48162	1580.89	24.85	●
48520	1586.74	28.8819	●
48580	1588.71	30.1503
48751	1592.7	22.1803
49122	1592.73	19.5192
49509	1600.5	37.4407
50633	1620.67	29.4935
50840	1623.73	24.1239
50904	1624.55	37.7263	●
51929	1636.74	22.4996
52100	1638.73	20.2299	●
52320	1643.74	29.5324	●
53216	1654.78	23.1264
53532	1662.57	27.117
53744	1666.78	30.6643
54448	1679.95	24.7908
55001	1689.8	27.5541
55143	1692.8	30.8875
55516	1696.72	23.9499
56053	1706.78	22.6894
56099	1707.81	23.5945
56139	1708.79	30.5905
56514	1716.77	27.9978
56884	1725.59	38.322	●
57531	1737.78	31.0011	●
58050	1749.81	30.6146
58898	1764.81	26.5598	●
59003	1767	24.9437
59745	1782.84	25.9126	●
60126	1793.88	32.3738	●
60751	1807.81	20.6486
60816	1808.79	23.7176
60871	1809.88	32.3036	●
61039	1813.71	31.695	●
61304	1818.83	30.9531	●
61332	1819.8	23.3631	●
61446	1822.83	26.9998	●
61573	1825.79	20.135	●
61576	1825.8	31.931
62226	1840.84	41.1795
62504	1846.85	32.0619
62866	1854.82	40.9237
63087	1858.82	31.0319
63916	1876.84	23.3802
64256	1882.8	20.2441	●
65312	1900.87	31.9971	●
66161	1916.77	20.3224
67263	1934.79	19.9423
68415	1962.88	31.8124
68701	1969.84	25.2295	●
69681	1989.88	32.4375
70262	2003.94	24.6186	●
70633	2013.89	31.7558
70911	2019.95	24.6172
71333	2026.02	25.6712	●
73010	2058.94	23.1508	●
73177	2062.93	26.579
73913	2076.95	21.7789	●
74057	2078.99	24.6778
74187	2080.94	20.201
76086	2109.92	24.069
76423	2117.96	27.7093
77891	2152.98	32.8196
78073	2156.97	22.2173	●
78792	2168.97	32.9057	●
79720	2187.95	39.7827
79786	2189	26.885	●
80012	2191.99	22.3935
80360	2196.02	33.1586	●
82708	2235.05	34.1664	●
83458	2248.99	25.991	●
84126	2256.97	33.5541	●
84542	2266.02	22.1634
84704	2269.03	39.327
88282	2339	34.0072
89857	2367.06	27.632	●
90470	2380.08	36.5109
91375	2404.01	20.2728
91542	2407.09	27.6715	●
92410	2423.09	27.666	●
92841	2430.1	28.3281
94948	2487.12	28.2741
97463	2544.13	28.2599
98485	2560.12	34.1541	●
99577	2580.14	22.9806
102021	2632.2	24.9229	●
104786	2679.2	23.5289	●
104954	2682.14	22.4918
105105	2687.22	28.9855
105352	2695.2	23.5225	●
105661	2702.21	38.0799	●
106067	2713.23	29.2227
110052	2799.09	25.0694	●
110913	2823.33	29.1158
113439	2889.38	28.6515
115087	2933.36	27.6714
117770	3001.43	35.4032
121775	3092.46	31.2493
123364	3139.49	29.4816
123480	3143.45	32.8748
123634	3148.28	24.1552
124517	3178.43	30.2949
124886	3193.38	22.6436
125402	3209.41	22.675
126982	3256.53	33.0342
128329	3292.54	39.421	●
129019	3314.43	20.1405	●
130108	3338.46	23.5884	●
131990	3400.3	42.074
132057	3401.66	23.4928
137132	3575.75	32.3571
138813	3605.57	21.1852
139064	3616.72	33.188
140672	3681.72	32.0178
141672	3718.72	32.4816
142080	3734.72	32.4972
143947	3801.77	33.4628
144826	3839.81	19.703	●
147541	3968.6	21.0938
148557	4002.62	20.6566
149030	4021.81	33.0108
150926	4083.8	31.2557
152570	4153.91	33.548
158341	4368.9	20.2129
160089	4436.08	26.3177
165737	4670.15	25.8582	●
165781	4671.82	23.2778
168314	4799.96	23.8078
171417	4999.99	24.3392	●
184099	8853.77	21.097
188895	11967.5	20.4687

## Sheet: Set II
Supplementary Table S3 "set II": 131 peptide included in DTspP. Shown are the protein/peptide identification number in the dataset (Protein ID), mass (in Da) and normalized migration time (in min), the adjusted P-values using Benjamini-Hochberg (BH) for training data and unadjusted P-values using Mann-Withney U-test for validation and CKD cohorts, the frequency, mean amplitude, standard deviation…
Protein ID	Mass [Da]	CE-time [min]	P-value (BH)	P-value validation set	P-value CKD set	Frequency [%] type 1	mean ampl type 1	Std. div. type 1	Frequency [%] type 2	mean Ampl type 2	Std. div. type 2	Frequency [%] HC	mean Ampl HC	Std. div. HC	F' type2/type1	F'' type 1/HC	F''' type2/HC	Sequence	Protein name	Start AA	Stop AA	Swissprot name	Accession number
168314	4799.96	23.81	0.00317408	0.0176205	1.68431e-10	97.0588	4327.7	4070.44	100	7414.94	4793.47	90.7937	3519.98	3032.65	1.71337	1.22947	2.10653
158341	4368.9	20.21	0.00334959	0.0119441	0.00682217	69.1176	1781.74	4500.27	38.0952	398.605	1114.77	54.9206	1328.59	2615.13	-4.46993	1.34107	-3.33309
152570	4153.92	33.55	0.00238334	0.00475412	0.00089333	73.5294	234.486	211.718	45.2381	103.797	183.791	54.9206	189.512	252.009	-2.25909	1.23731	-1.8258
143947	3801.77	33.46	0.00238334	0.000273241	3.29272e-07	75	344.592	280.996	57.1429	147.353	204.024	41.5873	228.342	399.531	-2.33855	1.50911	-1.54962	DQGPVGRTGEVGAVGPpGFAGEKGPSGEAGTAGPpGTpGPQG	Collagen alpha-2 (I) chain	824	865	CO1A2_HUMAN	gi124056488
142080	3734.72	32.5	0.0239682	0.00424632	7.04572e-08	80.8824	370.857	305.805	66.6667	231.833	252.837	79.3651	416.16	467.744	-1.59967	-1.12216	-1.79508
141672	3718.72	32.48	0.0334117	0.0101101	5.34604e-10	86.7647	682.675	540.086	85.7143	452.732	418.059	81.9048	844.572	942.399	-1.5079	-1.23715	-1.8655
140672	3681.72	32.02	0.0174147	0.0014733	2.05702e-05	54.4118	87.1424	99.2122	26.1905	41.5037	88.8153	23.1746	40.5025	98.119	-2.09963	2.15153	1.02472
139064	3616.72	33.19	0.00262768	1.6685e-05	2.65115e-05	79.4118	489.465	373.568	64.2857	235.404	248.249	38.0952	249.054	448.399	-2.07925	1.9653	-1.05798	DQGPVGRTGEVGAVGPpGFAGEkGPSGEAGTAGpPGTpGP	Collagen alpha-2 (I) chain	824	863	CO1A2_HUMAN	gi124056488
138813	3605.57	21.18	0.00799503	0.0135316	2.87897e-11	36.7647	99.3816	194.564	57.1429	389.621	658.494	10.4762	23.6259	102.004	3.92045	4.20646	16.4912
132057	3401.66	23.49	0.00328376	0.00683576	1.27383e-05	83.8235	1085.31	845.832	54.7619	556.765	740.21	50.4762	565.432	886.198	-1.94932	1.91944	-1.01557
121775	3092.46	31.25	0.00296136	0.00310828	3.32068e-10	82.3529	583.41	392.029	80.9524	332.318	320.5	78.7302	508.714	444.251	-1.75558	1.14683	-1.53081	ADGQPGAkGEPGDAGAKGDAGPPGPAGpAGpPGPIG	Collagen alpha-1 (I) chain	819	854	CO1A1_HUMAN	gi124056487
115087	2933.36	27.67	0.0315524	0.0204424	0.00135269	73.5294	439.013	510.338	45.2381	212.329	347.332	53.3333	209.255	333.607	-2.0676	2.09798	1.01469
105105	2687.22	28.99	0.0287348	0.000652099	0.00390172	50	88.3194	127.766	28.5714	40.7075	107.374	39.0476	72.4752	136.772	-2.16961	1.21862	-1.78039	KDGEAGAQGPpGPAGPAGERGEQGPAGSpG	Collagen alpha-1 (I) chain	612	641	CO1A1_HUMAN	gi124056487
97463	2544.13	28.26	0.0453792	0.00782692	5.1904e-05	51.4706	100.355	140.525	23.8095	50.5013	101.745	33.9683	69.7825	130.942	-1.98717	1.43811	-1.3818
94948	2487.13	28.27	0.0334153	0.0161303	0.000217246	73.5294	324.843	358.796	57.1429	151.082	195.688	54.6032	181.874	251.21	-2.15011	1.78609	-1.20381	GADGQPGAKGEpGDAGAKGDAGPpGPAGP	Collagen alpha-1 (I) chain	818	846	CO1A1_HUMAN	gi124056487
92841	2430.1	28.33	0.00320633	0.000199789	1.46726e-09	91.1765	429.67	287.275	64.2857	225.237	236.142	80.6349	418.735	377.658	-1.90764	1.02611	-1.85909	ADGQPGAKGEpGDAGAKGDAGPpGPAGP	Collagen alpha-1 (I) chain	819	846	CO1A1_HUMAN	gi124056487
90470	2380.08	36.51	0.0100674	0.0106525	1.82601e-11	52.9412	123.452	161.593	23.8095	58.2579	151.566	31.1111	76.479	153.16	-2.11906	1.6142	-1.31277
88282	2339	34.01	0.0219748	0.0108755	0.000114496	83.8235	575.191	606.71	66.6667	325.782	429.172	83.8095	868.697	866.746	-1.76557	-1.51028	-2.6665	GANGApGNDGAKGDAGApGApGSQGApG	Collagen alpha-1 (I) chain	698	725	CO1A1_HUMAN	gi124056487
80012	2191.99	22.39	0.0210588	0.000595125	0.00281436	60.2941	250.283	406.718	35.7143	114.484	313.279	54.6032	405.166	722.536	-2.18618	-1.61883	-3.53906	NGDDGEAGkPGRpGERGPpGPQ	Collagen alpha-1 (I) chain	229	250	CO1A1_HUMAN	gi124056487
79720	2187.95	39.78	0.00282721	0.0214388	2.7424e-05	91.1765	1071.12	1157.67	95.2381	2389.62	2226.76	86.3492	1116.23	1249.48	2.23096	-1.04212	2.14079
77891	2152.98	32.82	0.00838607	0.00661728	1.62587e-07	55.8824	127.181	163.285	26.1905	47.4439	90.3921	24.7619	36.2815	94.8143	-2.68067	3.50541	1.30766
76086	2109.92	24.07	0.0208272	6.57246e-05	2.7155e-10	58.8235	135.941	182	23.8095	89.3672	190.928	34.9206	95.1389	180.264	-1.52115	1.42887	-1.06458
73177	2062.93	26.58	0.00867513	0.00933889	0.0114799	97.0588	1006.46	647.533	90.4762	683.183	568.184	86.0317	673.447	575.365	-1.47319	1.49449	1.01446	DAGApGAPGGKGDAGApGERGPpG	Collagen alpha-1 (III) chain	664	687	CO3A1_HUMAN	gi124056490
70911	2019.95	24.62	0.00556986	1.85759e-05	5.05661e-09	97.0588	979.524	1002.43	92.8571	533.291	307.827	75.873	483.816	508.709	-1.83675	2.02458	1.10226	GLpGTGGPpGENGKpGEPGpKG	Collagen alpha-1 (III) chain	642	663	CO3A1_HUMAN	gi124056490
69681	1989.88	32.44	0.0286877	0.00293827	2.55046e-06	94.1176	322.868	170.721	76.1905	244.975	204.521	79.6825	299.749	248.639	-1.31796	1.07713	-1.22359
68415	1962.88	31.81	0.0488268	0.00103035	5.75946e-06	61.7647	224.139	239.675	40.4762	143.976	268.294	46.9841	142.222	213.712	-1.55677	1.57598	1.01233
67263	1934.79	19.94	0.0271551	0.0190597	0.000325213	66.1765	754.21	1027.4	50	280.984	522.621	64.7619	624.859	893.142	-2.68418	1.20701	-2.22383
66161	1916.77	20.32	0.00327951	0.0382772	0.0195619	83.8235	2473.85	3051.78	71.4286	827.098	1160.79	86.9841	2274.38	2826.89	-2.991	1.0877	-2.74983
62866	1854.81	40.92	0.00479167	0.000879737	0.000791521	85.2941	5958.5	6037.94	78.5714	18216.9	21555.9	85.7143	7833.49	8163.81	3.0573	-1.31467	2.32552
62504	1846.85	32.06	0.00287464	0.000259308	7.30312e-07	76.4706	464.757	550.007	42.8571	164.381	256.238	64.127	182.967	242.685	-2.82732	2.54011	-1.11307	TGPIGPpGPAGApGDKGESGP	Collagen alpha-1 (I) chain	766	789	CO1A1_HUMAN	gi124056487
61576	1825.8	31.93	0.00813611	0.00811803	5.2636e-05	63.2353	174.701	235.802	38.0952	59.8886	95.6025	55.5556	147.42	219.55	-2.9171	1.18505	-2.46158
56514	1716.77	28	0.0376611	0.043766	6.46229e-05	75	373.177	423.68	54.7619	194.488	253.289	77.1429	517.024	519.58	-1.91877	-1.38546	-2.65839
56053	1706.78	22.69	0.034924	0.0265531	0.00541341	92.6471	669.417	511.886	100	1123.68	952.973	88.8889	1313.79	1574.15	1.6786	-1.96259	-1.16918
55516	1696.72	23.95	0.00583981	0.0255202	3.19834e-07	29.4118	39.8438	92.7077	54.7619	272.536	465.07	30.1587	107.811	267.873	6.8401	-2.70583	2.52791
55001	1689.8	27.55	0.0019909	0.0134237	1.13355e-06	51.4706	115.547	170.375	14.2857	35.873	112.223	31.746	55.2636	117.604	-3.22099	2.09083	-1.54053
54448	1679.95	24.79	0.000296666	0.000407665	0.000210622	16.1765	296.331	2045.16	54.7619	246.745	417.214	22.8571	419.503	4319.3	-1.20096	-1.41566	-1.70015	VIDQSRVLNLGPITR	Uromodulin	592	606	UROM_HUMAN	gi137116
50633	1620.67	29.49	0.0225599	0.0427278	0.000656031	89.7059	390.149	355.86	73.8095	216.978	205.196	69.8413	320.62	406.257	-1.7981	1.21686	-1.47766
45379	1538.63	22.55	0.000906494	0.00498235	0.0085943	20.5882	105.384	305.094	59.5238	302.783	432.632	25.7143	116.657	335.022	2.87314	-1.10697	2.5955
40260	1451.69	22.55	0.0276172	0.00547279	0.0041463	95.5882	1345.87	974.851	92.8571	939.961	939.568	69.5238	769.283	848.763	-1.43183	1.74951	1.22187	ApGKNGERGGpGGpGP	Collagen alpha-1 (III) chain	589	604	CO3A1_HUMAN	gi124056490
38798	1438.67	27.88	0.0296325	0.037775	0.0101157	88.2353	3433.52	2863.45	97.619	4701.39	2810.62	94.2857	7291.88	6102.23	1.36926	-2.12373	-1.55101	GLpGTGGPpGENGKpG	Collagen alpha-1 (III) chain	642	657	CO3A1_HUMAN	gi124056490
37949	1425.59	22.32	0.000938249	0.000195221	0.00103087	94.1176	3057.5	2654.19	97.619	5099.53	3665.73	92.0635	4250.36	3633.07	1.66788	-1.39014	1.19979
37662	1422.6	21.72	0.0115434	0.0312687	0.00323335	91.1765	3235.8	2694.95	100	5020.38	3382.47	94.9206	3903.56	4087.98	1.55151	-1.20637	1.2861
34339	1361.63	21.99	0.0440841	0.00367926	0.000259809	61.7647	301.503	353.156	80.9524	528.423	547.711	28.8889	177.024	544.732	1.75263	1.70318	2.98504
34154	1357.58	30.02	0.0449267	0.00294006	4.34491e-09	55.8824	123.848	163.842	33.3333	51.1834	88.2825	27.619	37.9275	82.4362	-2.41968	3.26538	1.34951	DGQpGAKGEpGDAGA	Collagen alpha-1 (I) chain	820	834	CO1A1_HUMAN	gi124056487
32471	1326.56	27.11	0.0231922	0.00518549	7.84375e-09	54.4118	446.667	482.268	26.1905	214.49	397.87	39.0476	339.396	638.999	-2.08246	1.31606	-1.58234	SpGGpGSDGKpGPpG	Collagen alpha-1 (III) chain	541	555	CO3A1_HUMAN	gi124056490
31480	1312.55	29.77	0.0256837	0.00328945	0.00023988	97.0588	1562.76	822.32	100	2531.05	1865.53	93.3333	1825.98	1198.11	1.6196	-1.16844	1.38613
29906	1287.59	21.87	0.034924	0.0484499	0.0139003	66.1765	424.821	593.198	71.4286	722.501	825.031	28.254	108.935	264.191	1.70072	3.89977	6.63241
28281	1260.56	21.83	0.00720021	0.00631515	0.00230618	51.4706	422.772	963.151	80.9524	682.561	775.832	28.5714	163.069	459.681	1.61449	2.5926	4.18572
21919	1159.6	26.07	0.0169267	0.0426537	2.08264e-08	38.2353	503.472	1636.45	61.9048	1007.1	2752.79	43.1746	552.78	1452.95	2.0003	-1.09794	1.82188	SGSVIDQSRVL	Uromodulin	589	599	UROM_HUMAN	gi137116
20756	1141.54	37.33	0.0440841	0.00130609	8.33681e-06	51.4706	160.193	258.862	33.3333	56.795	123.869	49.5238	167.274	340.971	-2.82054	-1.0442	-2.94522	GPpGpPGPPGPPS	Collagen alpha-1 (I) chain	1181	1193	CO1A1_HUMAN	gi124056487
20072	1134.58	23.66	0.00502252	0.0173818	3.33693e-06	76.4706	330.451	382.206	42.8571	146.127	229.301	57.4603	229.107	307.973	-2.26139	1.44235	-1.56786	PIGQEGAPGRPG	Collagen alpha-2 (IV) chain precursor	1463	1474	CO4A2_HUMAN	gi143811377
19597	1125.54	21.82	0.033251	0.0351851	2.41657e-05	80.8824	275.741	262.605	73.8095	556.2	536.065	66.6667	269.211	315.959	2.01711	1.02425	2.06603
18587	1110.29	35.8	0.00101927	0.00602339	3.58846e-07	25	143.423	443.7	59.5238	532.302	1274.79	34.9206	195.928	595.623	3.71141	-1.36608	2.71683
17055	1085.47	21.94	0.0049481	0.00282831	2.21892e-16	83.8235	423.249	447.506	92.8571	816.471	763.345	72.381	367.07	423.145	1.92906	1.15305	2.22429
14047	1032.45	25.9	0.0049481	0.000531946	0.000467196	77.9412	248.884	243.488	52.381	112.664	165.338	67.619	263.658	316.698	-2.20909	-1.05936	-2.34023
12998	1009.45	27.27	0.0203583	0.000529888	0.00383751	66.1765	158.152	167.436	42.8571	100.832	196.047	49.5238	97.362	126.695	-1.56847	1.62437	1.03564	DRGEpGPpGP	Collagen alpha-1 (I) chain	801	810	CO1A1_HUMAN	gi124056487
8342	944.51	21.25	0.00414601	2.41667e-05	2.10496e-22	52.9412	336.158	700.25	78.5714	914.41	1664.82	54.2857	258.355	419.019	2.72018	1.30115	3.53936
188895	11967.5	20.47	0.023097	>0.05	0.00123599	38.2353	123.025	231.547	59.5238	317.449	434.302	16.8254	105.626	747.38	2.58036	1.16472	3.0054
184099	8853.77	21.1	0.00156226	>0.05	>0.05	82.3529	1679.98	2517.24	45.2381	845.08	2377.2	34.9206	505.733	1378.09	-1.98795	3.32187	1.671
165781	4671.82	23.28	0.00262768	>0.05	0.000161704	75	302.905	294.341	78.5714	656.337	568.383	61.5873	304.78	356.408	2.16681	-1.00619	2.15348
160089	4436.08	26.32	0.0249951	>0.05	>0.05	45.5882	1542.78	3816.64	73.8095	2302.36	3671.43	40.3175	1831.63	3521.4	1.49235	-1.18723	1.257
150926	4083.8	31.26	0.0467084	>0.05	>0.05	60.2941	663.348	927.716	42.8571	261.55	491.765	57.1429	593.133	933.953	-2.53622	1.11838	-2.26776
149030	4021.81	33.01	0.0037689	>0.05	>0.05	33.8235	66.0544	124.734	66.6667	178.763	214.455	30.4762	74.9754	173.9	2.7063	-1.13506	2.38429
148557	4002.62	20.66	0.00582205	0.0247955	>0.05	72.0588	1017.16	1587.83	42.8571	307.757	688.402	65.7143	1298.68	2542.49	-3.30506	-1.27677	-4.21981
147541	3968.6	21.09	0.0093821	>0.05	>0.05	83.8235	2041.54	1775.35	73.8095	1042.4	1221.52	77.1429	1612.37	1911.11	-1.9585	1.26618	-1.54679
137132	3575.75	32.36	0.0208272	>0.05	>0.05	54.4118	94.1953	143.402	23.8095	96.13	357.007	12.381	17.7623	67.5617	1.02054	5.3031	5.41203
131990	3400.3	42.07	0.0097156	>0.05	>0.05	27.9412	44.1441	115.94	52.381	421.451	773.795	31.4286	126.341	316.661	9.54717	-2.86203	3.33581
126982	3256.53	33.03	0.0287348	>0.05	>0.05	27.9412	220.063	694.393	52.381	907.942	2127.25	38.0952	583.883	1682.58	4.12582	-2.65325	1.55501
125402	3209.41	22.68	0.0174712	>0.05	>0.05	92.6471	5408	3907.06	95.2381	7724.39	4794.74	94.9206	6696.81	4220.33	1.42833	-1.23831	1.15344	PpGESGREGApGAEGSpGRDGSpGAKGDRGETGP	Collagen alpha-1 (I) chain	1008	1041	CO1A1_HUMAN	gi124056487
124886	3193.38	22.64	0.011868	>0.05	>0.05	50	670.71	1132.69	73.8095	1300.03	1567.45	68.254	1336.72	1741.27	1.93828	-1.99299	-1.02822	PpGESGREGAPGAEGSpGRDGSpGAKGDRGETGP	Collagen alpha-1 (I) chain	1008	1041	CO1A1_HUMAN	gi124056487
124517	3178.43	30.3	0.00740562	0.00481706	>0.05	57.3529	422.958	723.194	28.5714	151.416	357.598	21.9048	48.3703	124.338	-2.79334	8.74417	3.13036
123634	3148.28	24.16	0.0272832	>0.05	0.00319528	55.8824	133.944	181.144	35.7143	53.0837	95.261	22.5397	49.5081	158.067	-2.52327	2.7055	1.07222
123480	3143.45	32.88	0.018218	>0.05	0.000560178	80.8824	1569.07	1665.26	92.8571	2790.4	2614.15	47.619	740.645	1498.74	1.77838	2.11851	3.76753
123364	3139.49	29.48	0.00797038	>0.05	6.61631e-11	54.4118	704.845	1439.43	73.8095	1559.58	1975.16	51.4286	862.231	1477.69	2.21266	-1.22329	1.80878
117770	3001.43	35.4	0.00720021	>0.05	0.000633098	75	6529.3	7368.99	95.2381	12105.2	11180.5	79.0476	7810.52	10502.8	1.85398	-1.19623	1.54986
113439	2889.38	28.65	0.0286877	>0.05	>0.05	55.8824	120.257	177.431	30.9524	48.9019	116.875	21.5873	25.9991	72.6631	-2.45915	4.62543	1.88091
110913	2823.33	29.12	0.042543	>0.05	>0.05	77.9412	828.182	798.386	69.0476	426.898	440.497	58.7302	480.828	579.954	-1.94	1.72241	-1.12633
106067	2713.23	29.22	0.0212449	>0.05	>0.05	52.9412	87.564	111.098	28.5714	37.3199	72.8567	28.254	49.705	106.613	-2.34631	1.76168	-1.33186
104954	2682.14	22.49	0.00625935	>0.05	>0.05	89.7059	775.362	550.479	95.2381	1356.87	1096.56	91.1111	1012.69	876.391	1.74999	-1.30609	1.33987
99577	2580.14	22.98	0.000514085	0.0100662	>0.05	92.6471	819.587	656.216	95.2381	1334.45	696.842	87.9365	830.564	740.348	1.6282	-1.01339	1.60668	GApGQNGEpGGKGERGApGEkGEGGPpG	Collagen alpha-1 (III) chain	813	840	CO3A1_HUMAN	gi124056490
91375	2404.01	20.27	0.00903375	>0.05	0.00254687	69.1176	265.586	371.533	78.5714	639.624	816.655	70.1587	587.357	956.532	2.40835	-2.21155	1.08899
84704	2269.03	39.33	0.0296325	0.00186943	>0.05	50	86.1597	136.14	26.1905	35.9885	83.7554	17.1429	36.3812	100.437	-2.39409	2.36825	-1.01091
84542	2266.02	22.16	0.0127311	>0.05	0.000132767	98.5294	5395.13	4743	97.619	6780.17	3527.35	93.6508	4229.96	3185.85	1.25672	1.27546	1.60289	QNGEpGGKGERGAPGEKGEGGppG	Collagen alpha-1 (III) chain	817	840	CO3A1_HUMAN	gi124056490
76423	2117.96	27.71	0.00838607	>0.05	>0.05	88.2353	887.214	678.415	76.1905	472.477	452.539	78.7302	710.121	691.667	-1.87779	1.24938	-1.50297	DGQPGAKGEPGDAGAKGDAGPPGp	Collagen alpha-1 (I) chain	820	843	CO1A1_HUMAN	gi124056487
74187	2080.94	20.2	0.0320817	0.00410471	>0.05	63.2353	492.046	782.133	42.8571	206.578	484.675	78.4127	13247.6	29838.1	-2.38189	-26.9236	-64.1289	DAHKSEVAHRFKDLGEEN	Serum albumin; N-term	25	42	ALBU_HUMAN	gi113576
74057	2079	24.68	0.0198754	>0.05	0.000179718	45.5882	189.233	357.692	71.4286	346.338	387.781	34.6032	115.087	240.638	1.83022	1.64427	3.00937
70633	2013.89	31.76	0.0219748	>0.05	>0.05	55.8824	73.8216	91.6614	30.9524	41.0986	104.563	44.7619	74.4898	117.62	-1.79621	-1.00905	-1.81247	AGpPGPPGppGTSGHpGSpGSpG	Collagen alpha-1 (III) chain	176	198	CO3A1_HUMAN	gi124056490
63916	1876.84	23.38	0.00384635	>0.05	0.000746818	63.2353	197.585	416.478	80.9524	366.887	312.802	63.1746	232.66	272.412	1.85686	-1.17752	1.57693
63087	1858.81	31.03	0.00704178	>0.05	>0.05	60.2941	253.5	290.678	30.9524	93.0353	187.461	36.5079	156.617	282.228	-2.72477	1.61859	-1.68342
62226	1840.84	41.18	0.000802366	>0.05	2.91936e-06	51.4706	124.821	203.406	11.9048	24.5566	70.0554	21.5873	59.8565	168.567	-5.08298	2.08533	-2.43749
60816	1808.79	23.72	0.00520893	>0.05	>0.05	44.1176	111.573	173.907	71.4286	265.018	254.857	43.8095	164.685	306.444	2.37529	-1.47603	1.60924
60751	1807.81	20.65	0.00666247	>0.05	2.03287e-07	85.2941	1806.64	1766.38	92.8571	3417.19	3073.29	92.381	2602.37	2586.1	1.89146	-1.44045	1.31311
59003	1767	24.94	0.000261509	>0.05	>0.05	19.1176	1040.53	8322.29	54.7619	1338.94	6177.7	20.9524	77.7238	232.367	1.28679	13.3875	17.2269
58050	1749.81	30.61	0.0392755	0.0118884	>0.05	73.5294	389.275	500.889	52.381	167.948	222.466	44.127	269.107	497.588	-2.31783	1.44654	-1.60232	GPpGEAGKpGEQGVPGDLG	Collagen alpha-1 (I) chain	650	668	CO1A1_HUMAN	gi124056487
56139	1708.79	30.59	0.00104589	>0.05	2.89122e-05	91.1765	1019.86	893.629	73.8095	452.76	546.433	84.7619	1079.98	984.782	-2.25255	-1.05894	-2.38532	PpGEAGKpGEQGVpGDLG	Collagen alpha-1 (I) chain	651	668	CO1A1_HUMAN	gi124056487
56099	1707.81	23.59	0.0287348	>0.05	6.01807e-06	57.3529	283.191	451.135	38.0952	89.6055	160.322	44.127	145.77	319.895	-3.16042	1.94273	-1.6268
55143	1692.8	30.89	0.00379071	>0.05	0.000672977	70.5882	757.165	827.623	52.381	251.987	438.074	83.1746	1169.62	1317.21	-3.00478	-1.54473	-4.64159	PpGEAGKpGEQGVPGDLG	Collagen alpha-1 (I) chain	651	668	CO1A1_HUMAN	gi124056487
53744	1666.78	30.66	0.00669171	>0.05	0.0393113	67.6471	285.982	300.572	50	97.1732	131.728	76.8254	494.286	544.748	-2.94301	-1.72838	-5.08665	KpGEQGVpGDLGApGPSG	Collagen alpha-1 (I) chain	657	674	CO1A1_HUMAN	gi124056487
53532	1662.57	27.12	0.0188855	>0.05	0.00308166	29.4118	42.9345	88.1608	52.381	123.858	173.368	31.746	47.6962	97.8553	2.8848	-1.11091	2.5968
53216	1654.78	23.13	0.0219748	>0.05	0.00774518	52.9412	234.792	357.757	26.1905	149.01	459.91	18.4127	117.333	745.928	-1.57568	2.00108	1.26997	SpGEAGRpGEAGLpGAKG	Collagen alpha-1 (I) chain	522	539	CO1A1_HUMAN	gi124056487
51929	1636.74	22.5	0.00606656	0.0408175	>0.05	98.5294	10921.1	5362.15	100	16213.2	10255.4	98.7302	13093.8	9808.12	1.48458	-1.19895	1.23824
50840	1623.73	24.12	0.00649903	>0.05	>0.05	98.5294	6517.22	4034.42	100	8253.82	3461.09	96.8254	6091.12	3615.25	1.26646	1.06996	1.35506	DGApGKNGERGGpGGpGP	Collagen alpha-1 (III) chain	587	604	CO3A1_HUMAN	gi124056490
49509	1600.5	37.44	0.0306903	>0.05	>0.05	69.1176	250.832	258.634	71.4286	515.042	519.239	66.6667	464.094	651.793	2.05333	-1.85021	1.10978
49122	1592.73	19.52	0.0152278	>0.05	>0.05	61.7647	266.505	312.282	33.3333	137.659	306.743	54.2857	250.541	394.222	-1.93598	1.06372	-1.82001
48751	1592.7	22.18	0.0421959	0.0121165	>0.05	67.6471	360.41	475.656	76.1905	641.039	705.968	64.127	427.746	689.693	1.77864	-1.18683	1.49864
48580	1588.71	30.15	0.0158036	0.0253592	>0.05	55.8824	217.225	338.891	71.4286	479.667	539.356	39.6825	373.094	772.213	2.20815	-1.71754	1.28565	TGLSMDGGGSPKGDVDP	Sodium/potassium-transporting ATPase gamma chain	2	18	ATNG_HUMAN	gi20141251
48089	1579.68	20.06	0.0225599	>0.05	3.47788e-06	92.6471	9035.84	6306.76	97.619	13057	9049.97	98.0952	10663.4	9275.64	1.44503	-1.18012	1.22448
46184	1556.74	40.03	0.0463638	0.00225765	>0.05	51.4706	373.786	730.813	38.0952	89.8117	138.864	49.5238	360.112	662.374	-4.16188	1.03797	-4.00963
43339	1505.61	28.77	0.0363784	>0.05	>0.05	23.5294	187.522	511.283	52.381	462.432	1196.55	25.7143	180.351	659.368	2.46601	1.03976	2.56407
42866	1496.68	30.38	0.00409529	0.00295985	>0.05	55.8824	160.661	223.004	23.8095	67.9171	266.88	42.8571	127.901	433.29	-2.36554	1.25613	-1.8832
42776	1494.66	30.4	0.00050676	>0.05	5.82382e-07	79.4118	192.746	172.988	33.3333	68.784	110.516	51.1111	147.17	255.524	-2.80218	1.30968	-2.13959
42304	1485.67	23.77	0.0152278	>0.05	>0.05	89.7059	1014.86	678.285	100	1385.36	579.977	85.7143	1029.27	904.1	1.36506	-1.01419	1.34596	DGQpGAKGEpGDAGAK	Collagen alpha-1 (I) chain	820	835	CO1A1_HUMAN	gi124056487
41601	1469.67	23.69	0.00338931	>0.05	>0.05	97.0588	2682.54	1548.86	100	3837.94	1802.93	97.4603	3964.32	2244.5	1.43071	-1.47782	-1.03293	DGQPGAKGEpGDAGAK	Collagen alpha-1 (I) chain	820	835	CO1A1_HUMAN	gi124056487
41434	1466.65	28.52	0.00943141	>0.05	>0.05	61.7647	330.249	454.647	30.9524	99.6376	249.475	52.381	205.824	335.986	-3.3145	1.60452	-2.06573
40619	1460.64	19.83	0.00669171	>0.05	2.4214e-05	23.5294	85.3829	295.024	52.381	358.593	855.466	24.127	98.9945	263.564	4.19982	-1.15942	3.62236
39607	1447.7	19.47	0.0286877	>0.05	>0.05	75	713.712	751.054	66.6667	420.027	771.637	64.4444	530.713	691.395	-1.6992	1.34482	-1.26352
37420	1417.64	20.02	0.00348697	>0.05	2.1237e-08	77.9412	561.171	581.735	92.8571	1066.67	883.137	69.2063	508.74	669.658	1.9008	1.10306	2.09669
35535	1383.59	27.63	0.0419513	>0.05	>0.05	79.4118	347.749	339.362	59.5238	193.743	213.964	54.2857	363.708	622.167	-1.7949	-1.04589	-1.87727	GSpGGpGSDGKpGPpG	Collagen alpha-1 (III) chain	540	555	CO3A1_HUMAN	gi124056490
33840	1352.78	24.6	0.000802366	>0.05	0.00262501	17.6471	26.3569	63.672	50	193.6	354.009	23.4921	73.3238	186.163	7.34535	-2.78196	2.64035
31525	1312.62	22.45	0.000413816	>0.05	5.72884e-07	72.0588	379.2	449.844	95.2381	1175.96	1110.11	64.4444	525.824	673.636	3.10117	-1.38667	2.23642
29677	1283.37	36.12	0.0453792	>0.05	>0.05	85.2941	525.155	510.938	85.7143	787.622	602.883	83.8095	579.698	624.684	1.49979	-1.10386	1.35868
29279	1276.4	35.92	0.0287348	>0.05	>0.05	98.5294	4146.92	2434.52	97.619	6042.16	4123.25	97.7778	5576.52	4391.29	1.45702	-1.34474	1.0835
27742	1251.62	22.52	0.0152278	0.00142767	>0.05	27.9412	144.067	401.74	52.381	183.743	242.454	30.4762	148.031	275.309	1.2754	-1.02752	1.24124
27350	1247.52	22	0.0406681	>0.05	0.000783816	95.5882	1711.12	1916.92	100	1908.02	1224.11	90.1587	1569.83	1485.57	1.11507	1.09001	1.21543	DKGETGEQGDRG	Collagen alpha-1 (I) chain	1095	1106	CO1A1_HUMAN	gi124056487
24990	1210.39	36.48	0.00287464	>0.05	4.59113e-06	22.0588	60.3807	158.152	50	395.282	629.665	49.8413	389.364	706.459	6.5465	-6.44848	1.0152
20749	1141.51	26.06	0.0287348	0.0153445	>0.05	61.7647	213.848	246.214	47.619	92.3804	149.484	45.7143	220.422	535.916	-2.31487	-1.03074	-2.38602	EpGRDGVpGGpG	Collagen alpha-1 (III) chain	523	534	CO3A1_HUMAN	gi124056490
16976	1084.43	25.23	0.00669171	>0.05	4.38416e-07	98.5294	2379.84	1384.38	95.2381	3942.97	2638.78	60	1830.73	3034.87	1.65682	1.29995	2.15377
15593	1066.48	25.95	0.0419513	>0.05	>0.05	57.3529	161.56	558.358	35.7143	142.927	686.32	35.5556	69.3483	143.168	-1.13037	2.32969	2.061	GDRGEpGPpGP	Collagen alpha-1 (I) chain	800	810	CO1A1_HUMAN	gi124056487
11705	984.46	24.92	0.0453792	>0.05	0.00176646	50	76.6891	116.978	69.0476	163.52	223.663	57.7778	481.591	1002.67	2.13224	-6.27978	-2.94516
4976	902.41	20.85	0.0422043	>0.05	>0.05	89.7059	794.883	926.005	76.1905	487.384	712.229	89.2063	691.711	632.163	-1.63092	1.14915	-1.41923
2659	860.36	26.14	0.00801451	>0.05	0.00494857	70.5882	444.408	760.776	52.381	102.206	191.4	76.1905	500.918	657.065	-4.34817	-1.12716	-4.90107
' for mean(D2T)>mean(D1T) F= mean(D2T) / mean(D1T); for mean(D2T)<mean(D1T) F= -mean(D1T) / mean(D2T)
'' for mean(D1T)>mean(HC) F= mean(D1T) / mean(HC); for mean(D1T)<mean(HC) F= -mean(HC) / mean(D1T)
''' for mean(D2T)>mean(HC) F= mean(D2T) / mean(HC); for mean(D2T)<mean(HC) F= -mean(D1T) / mean(D2T)
