# Supplementary material for: Urinary Collagen Fragments Are Significantly Altered in Diabetes: A Link to Pathophysiology
Source: PLoS One. 2010 Sep 28;5(9):e13051. doi: 10.1371/journal.pone.0013051 (PMC2946909; doi:10.1371/journal.pone.0013051)
Supplement: Table S5 — Pivot Table includes all CE-MS data for all samples in the study. Given are the mass (in Da) and migration time (in min) of peptides assigned to a certain Protein ID, which is subsequently utilized as unique identifier in the database. Sample assignment indicates the unique patient ID. The table lists the amplitudes of each polypeptide in the individual samples. (3.69 MB ZIP) [file pone.0013051.s005.zip]

Archive with 1 entries (1 files):
- Supplementary tabel S4 row data.txt
