# Supplementary material for: Urinary Collagen Fragments Are Significantly Altered in Diabetes: A Link to Pathophysiology
Source: PLoS One. 2010 Sep 28;5(9):e13051. doi: 10.1371/journal.pone.0013051 (PMC2946909; doi:10.1371/journal.pone.0013051)
Supplement: Table S5 — Pivot Table includes all CE-MS data for all samples in the study. Given are the mass (in Da) and migration time (in min) of peptides assigned to a certain Protein ID, which is subsequently utilized as unique identifier in the database. Sample assignment indicates the unique patient ID. The table lists the amplitudes of each polypeptide in the individual samples. (3.69 MB ZIP) [file pone.0013051.s005.zip › Supplementary tabel S4 row data.txt]

Supplementary table S4: Pivot Table includes all CE-MS data for all samples in the study. Given are the mass (in Da) and migration time (in min) of peptides assigned to a certain Protein ID, which is subsequently utilized as unique identifier in the database. Sample assignment indicates the unique patient ID. The tabel list the amplitudes of each polypeptide in the individual samples.
			Patient ID
Protein ID	Mass [Da]	CE-time [min]	9224	9225	9228	9230	9235	9236	9237	9241	9242	9244	9246	9248	9249	9251	9253	9254	9255	9256	9258	9260	9261	9264	9265	9266	9267	9268	9269	9272	9273	9274	9276	9280	9281	9282	9283	9287	9288	9292	9293	9294	9295	9297	9298	9299	9302	9303	9304
54	801.3295	23.18632	0	0	0	0	0	0	0	0	0	0	0	0	0	0	0	0	0	0	0	0	305.899	0	637.52	0	0	469.272	0	0	0	0	0	0	40.813	0	0	0	0	0	0	0	0	130.125	0	0	0	0	0
94	801.3765	23.07457	0	0	0	63.499	75.851	0	377.964	0	0	0	0	0	267.796	67.156	0	269.691	70.748	0	0	113.179	0	37.194	0	0	22.226	0	0	27.791	0	0	52.296	0	0	43.647	339.026	0	0	0	0	0	87.642	0	23.357	0	34.648	813.794	67.475
97	801.4409	21.80364	0	0	0	0	61.342	0	0	0	0	0	0	0	0	0	0	0	0	0	0	32.528	0	0	0	45.826	0	0	0	0	0	0	0	0	56.649	81.374	0	0	0	0	0	0	0	23.64	0	0	47.602	0	0
191	803.3868	34.16187	0	0	0	0	0	0	0	0	0	0	0	0	0	0	0	0	0	0	0	0	0	0	0	0	0	0	0	0	0	0	0	0	0	0	0	0	0	0	0	0	0	0	0	0	0	0	0
219	804.3599	25.37733	0	0	0	0	0	0	0	0	0	0	0	0	0	0	0	0	0	0	0	0	0	23.991	78.993	22.607	14.79	179.298	0	0	0	0	0	45.854	17.142	13.836	25.299	0	0	0	0	0	0	78.291	0	0	0	0	90.298
286	806.3051	22.6696	0	0	0	0	0	0	53.832	0	0	0	0	0	0	75.074	0	0	0	0	0	21.324	0	0	134.385	23.493	0	93.651	0	14.552	0	0	0	0	148.945	131.626	35.992	0	0	0	0	57.429	0	116.294	25.845	39.463	57.696	74.094	165.282
366	809.4139	23.63691	0	0	0	0	0	0	0	0	0	0	0	0	0	52.011	0	0	54.342	0	120.546	105.055	0	16.095	142.45	74.686	36.959	436.015	0	48.769	0	0	0	0	0	0	240.25	0	0	0	0	0	33.007	89.703	23.569	0	0	313.115	0
388	810.2422	33.40273	0	0	0	0	0	0	0	0	0	0	0	0	0	0	0	0	0	0	0	0	0	0	0	0	15.961	0	10.499	0	0	0	0	0	0	0	0	0	0	0	0	0	0	0	0	0	0	0	49.424
420	810.4037	21.70452	0	0	0	79.747	80.607	0	50.262	0	0	0	0	0	0	42.87	0	0	0	0	0	0	0	29.048	99.056	37.058	0	89.34	0	0	0	0	0	0	0	18.893	44.597	0	0	0	0	0	21.612	17.256	0	0	47.24	98.416	0
463	811.4435	23.30861	0	0	0	200.274	0	0	0	0	0	0	0	0	0	0	283.628	55.523	0	81.098	904.794	0	0	0	246.215	280.615	0	0	0	0	0	0	0	55.484	0	0	71.339	0	0	103.483	0	0	0	32.991	107.711	0	0	0	96.668
499	812.3473	24.85863	0	0	0	0	0	0	0	0	0	0	0	0	0	70.66	0	0	0	0	0	0	0	63.822	0	0	8.499	89.699	0	0	0	0	0	0	0	30.893	0	0	0	0	0	0	35.779	24.484	0	0	0	116.311	63.69
583	815.3423	34.03083	0	0	0	0	0	0	0	0	0	0	0	0	0	0	0	0	0	0	82.296	0	0	0	0	0	0	0	0	0	0	0	0	0	0	0	0	0	0	0	0	258.478	0	0	0	0	0	0	0
605	815.4439	23.45348	0	0	0	0	32.718	0	0	0	0	0	0	0	0	0	2462.19	0	0	312.459	0	0	0	32.262	217.601	356.422	43.051	0	0	0	0	202.401	0	0	0	0	192.21	0	0	247.189	0	31.416	128.136	299.591	368.244	0	0	0	303.276
624	816.3776	21.07354	0	0	0	185.279	190.856	0	0	0	0	0	0	0	0	0	0	0	0	0	0	82.624	28.601	208.444	190.346	0	64.69	422.735	0	0	0	0	0	115.438	128.043	60.895	85.327	0	0	0	0	44.97	98.262	95.91	60.587	0	228.848	375.666	295.322
652	816.4147	20.00294	0	0	0	0	0	0	0	0	0	0	0	0	0	0	0	0	0	0	0	0	0	0	12.238	0	0	0	0	0	0	0	0	0	0	0	0	0	0	0	0	0	0	0	0	0	0	30.06	0
709	818.4547	21.88105	0	0	0	0	0	0	0	0	0	0	0	0	0	0	0	0	0	0	0	0	0	0	0	0	0	0	0	0	0	0	0	0	0	0	0	0	0	0	0	0	0	0	28.651	0	0	102.095	0
889	825.35	20.7975	0	0	0	0	0	0	0	0	0	0	0	0	0	0	0	0	0	0	0	0	0	0	0	0	0	0	0	0	0	0	0	0	0	0	0	0	0	0	0	0	0	0	0	0	0	0	0
912	826.2006	33.41192	0	0	0	0	0	0	135.567	0	0	0	0	0	0	141.14	0	0	10.537	0	340.234	16.506	0	0	0	0	87.036	0	154.635	0	0	0	19.307	0	106.173	0	100.363	0	0	0	0	580.651	0	180.728	29.795	320.064	0	152.716	379.918
936	826.2983	24.5666	0	0	0	0	0	0	0	0	0	0	0	0	0	23.694	0	0	0	0	71.945	0	0	0	0	0	25.066	0	0	0	0	0	0	75.19	147.971	128.252	15.658	0	0	0	0	192.859	46.883	100.083	0	0	0	0	0
953	826.405	22.9837	0	0	0	0	0	0	0	0	0	0	0	0	0	26.91	0	0	0	0	189.39	0	117.856	0	0	0	0	50.96	0	0	0	0	0	0	0	0	70.063	0	0	0	0	0	0	24.336	13.773	0	0	29.517	56.005
1019	828.2729	26.28919	0	0	0	0	0	0	267.009	0	0	0	0	0	0	0	178.419	0	0	0	0	0	0	0	0	0	0	0	83.905	0	0	0	0	0	0	0	0	0	0	0	0	149.944	0	0	0	0	0	0	0
1035	828.2766	25.15644	0	0	0	283.207	0	0	0	0	0	0	0	0	0	227.483	0	0	0	0	412.826	0	0	79.261	412.347	40.496	172.535	0	0	0	0	0	0	289.195	254.667	127.412	256.244	0	0	0	0	0	183.242	424.904	0	0	0	0	0
1074	828.378	23.15781	0	0	0	0	30.798	0	0	0	0	0	0	0	0	0	0	0	0	0	105.154	0	0	25.816	211.104	97.517	0	249.482	0	0	0	0	0	0	0	0	82.593	0	0	0	0	0	0	0	0	0	0	89.776	0
1097	829.3532	21.08231	0	0	0	0	0	0	0	0	0	0	0	0	0	97.214	0	0	0	0	0	0	0	0	88.7	0	0	0	0	0	0	0	0	0	21.174	0	0	0	0	0	0	0	0	0	0	0	0	0	0
1104	829.3898	23.02318	0	0	0	0	85.942	0	0	0	0	0	0	0	0	74.208	0	0	61.249	0	0	30.269	184.507	0	0	63.058	17.677	0	0	18.046	0	0	0	136.643	103.766	78.828	0	0	0	0	0	37.554	72.889	80.818	100.342	70.481	121.474	151.964	173.597
1139	830.4454	19.90648	0	0	0	0	0	0	0	0	0	0	0	0	0	0	0	0	0	0	0	0	0	0	0	0	28.423	0	0	0	0	0	0	0	0	0	0	0	0	0	0	0	0	0	0	0	0	42.621	397.793
1277	833.3105	34.38548	0	0	0	0	0	0	0	0	0	0	0	0	0	0	0	0	0	0	0	0	0	0	3.346	0	0	0	0	0	0	0	0	0	0	0	0	0	0	0	0	0	0	0	0	0	0	0	202.24
1450	838.2859	34.68966	0	0	0	0	0	0	0	0	0	0	0	0	0	0	0	0	0	0	0	0	0	0	0	0	0	0	0	0	0	0	0	0	0	0	0	0	0	0	0	0	0	0	0	0	0	27.704	0
1457	838.3308	25.11037	0	0	0	107.91	0	0	0	0	0	0	0	0	0	34.856	0	0	0	0	0	0	0	53.976	5.618	0	38.112	174.901	0	0	0	0	0	0	0	23.671	68.26	0	0	0	0	0	17.774	53.529	0	0	0	174.022	0
1482	838.3302	34.7322	0	0	0	0	0	0	0	0	0	0	0	0	853.429	0	0	0	0	0	560.058	0	0	0	512.684	0	144.67	0	0	0	0	0	0	0	0	0	0	0	0	0	0	0	179.044	0	0	0	0	0	849.484
1495	838.4009	35.0611	0	0	0	124.773	167.932	0	0	0	0	0	0	0	365.439	208.327	617.951	243.026	594.92	1204.37	0	447.654	252.962	45.386	0	347.602	0	494.594	492.293	605.369	329.218	300.405	0	270.529	198.809	578.869	0	0	471.107	150.015	0	0	0	457.357	428.249	901.09	548.749	36.743	0
1576	840.4003	25.42872	0	0	0	128.997	185.534	0	69.305	0	0	0	0	0	0	182.793	242.026	187.549	287.751	55.876	322.471	332.609	493.546	143.755	540.392	139.328	73.868	563.901	243.875	68.567	0	138.609	103.203	170.663	299.663	101.205	312.572	215.929	69.998	182.563	0	289.385	172.429	334.156	95.02	160.82	164.359	207.688	84.735
1577	840.4071	23.16555	0	0	0	200.402	241.016	0	0	0	0	0	0	0	607.945	187.263	0	0	0	0	62.375	0	90.615	272.429	271.314	252.923	48.744	44.391	0	205.012	0	0	0	104.844	219.238	419.828	81.358	169.841	124.12	169.187	0	100.642	224.177	230.187	139.154	76.186	184.434	265.233	938.437
1619	840.4285	19.63248	0	0	0	0	0	0	0	0	0	0	0	0	0	137.86	0	0	0	0	0	0	0	0	251.37	0	112.478	0	0	0	0	0	0	0	0	116.221	0	0	0	0	0	0	46.319	70.683	38.496	0	0	74.35	0
1698	841.349	34.17683	0	0	0	0	0	0	0	0	0	0	0	0	0	0	0	0	0	0	0	0	0	0	19.622	0	4.417	0	0	0	0	0	0	0	0	0	0	0	0	0	0	154.125	0	0	0	9.397	0	0	0
1736	842.3555	23.03721	0	0	0	44.925	0	0	233.063	0	0	0	0	0	0	33.068	0	106.816	0	0	0	56.613	29.668	0	60.403	68.655	0	65.597	0	0	0	0	0	0	73.054	23.753	78.398	0	0	75.257	0	0	0	40.562	37.51	0	27.439	0	0
1850	844.3624	25.89927	0	0	0	0	0	0	0	0	0	0	0	0	0	75.363	0	0	0	0	66.203	0	0	0	227.559	0	17.479	0	0	0	0	0	0	191.523	192.179	346.185	0	0	0	0	0	228.102	62.037	174.772	0	0	0	87.409	0
1869	844.3935	23.6828	0	0	0	0	98.713	0	78.917	0	0	0	0	0	0	45.818	136.429	590.939	62.696	0	137.905	323.324	187.946	61.796	127.21	94.246	34.892	373.874	53.127	37.78	0	0	0	129.16	135.715	127.506	130.171	0	0	45.875	0	0	446.506	79.707	55.144	112.357	0	628.173	0
1882	844.4482	19.85842	0	0	0	0	0	0	0	0	0	0	0	0	0	42.751	0	0	196.085	0	746.16	0	0	0	0	0	0	0	0	0	0	0	0	0	0	0	487.295	0	0	0	0	0	0	0	0	0	0	795.506	0
1949	845.3992	20.65253	0	0	0	0	0	0	137.368	0	0	0	0	0	0	0	0	0	0	0	0	43.464	85.177	0	124.364	0	0	106.299	0	0	0	0	0	0	0	0	135.553	0	0	0	0	0	0	0	0	0	0	200.724	0
1950	845.4003	23.25535	0	0	0	0	0	0	172.174	0	0	0	0	0	0	0	0	0	105.409	0	136.099	0	0	0	29.221	0	0	0	0	0	0	0	0	0	0	0	153.423	0	0	0	0	0	0	27.147	0	0	0	0	0
2004	847.3242	34.8688	0	0	0	0	0	0	0	0	0	0	0	0	0	0	0	0	0	0	0	0	0	0	0	0	0	0	0	0	0	0	0	0	0	0	0	0	0	0	0	0	0	0	0	0	0	0	0
2010	847.382	23.89133	0	0	0	62.142	0	0	0	0	0	0	0	0	0	45.531	0	0	0	0	0	0	0	0	0	0	19.884	0	36.189	0	0	0	0	0	38.085	0	55.302	0	0	0	0	0	0	157.925	0	0	0	579.876	0
2178	852.4151	23.11422	0	0	0	0	0	0	0	0	0	0	0	0	0	71.843	0	0	0	0	0	0	0	40.766	0	215.195	0	0	0	43.583	0	0	0	0	147.153	0	0	0	0	53.375	0	0	0	195.797	134.778	0	107.744	0	0
2181	852.4303	20.1025	0	0	0	0	0	0	0	0	0	0	0	0	0	0	0	0	0	0	0	0	0	0	0	0	0	0	0	0	0	0	0	0	0	0	0	0	0	0	0	0	0	0	0	0	0	0	0
2210	853.4173	22.60986	0	0	0	0	0	0	0	0	0	0	0	0	0	35.652	0	0	0	0	0	0	0	19.059	58.676	0	0	57.781	0	0	0	0	0	46.587	0	45.264	0	53.471	0	0	0	0	0	60.004	0	0	0	0	0
2243	854.2918	34.72346	0	0	0	0	0	0	0	0	0	0	0	0	0	0	0	0	0	0	169.066	0	0	0	0	22.734	24.306	0	12.096	0	0	0	0	0	0	0	158.088	0	0	0	0	293.465	159.307	0	22.611	25.792	0	0	0
2263	854.3995	23.12045	0	0	0	0	0	0	230.261	0	0	0	0	0	0	0	114.886	58.713	45.779	0	549.437	24.998	83.573	0	0	0	0	0	0	0	0	0	0	0	0	0	262.565	0	0	0	0	0	0	0	0	0	0	589.883	0
2265	854.4194	35.2186	0	0	0	139.418	50.356	0	0	0	0	0	0	0	0	0	317.603	217.614	138.17	174.883	0	32.761	0	110.923	0	0	0	0	0	0	0	267.141	0	0	0	0	0	388.453	93.517	30.379	74.245	0	0	0	15.099	0	0	304.723	0
2330	855.3762	25.36898	0	0	0	0	0	0	0	0	0	0	0	0	0	0	0	0	0	0	0	0	0	34.408	18.53	0	0	0	0	0	0	0	0	104.833	172.631	0	0	0	0	0	0	160.324	14.568	46.887	0	33.879	46.094	0	0
2368	856.4175	23.87898	33.255	0	0	0	0	0	0	0	0	0	0	0	0	0	122.472	0	88.105	0	3600.12	69.255	0	0	51.587	0	9.363	214.247	110.234	0	0	0	0	0	57.805	0	358.48	0	0	21.697	0	0	0	68.149	21.447	0	0	0	413.999
2370	856.4128	22.29428	0	0	0	0	0	0	0	0	0	0	0	0	0	0	0	0	0	0	0	0	0	0	24.962	0	0	0	0	0	0	0	0	0	0	0	0	0	0	0	0	0	0	0	0	0	0	0	0
2404	856.4589	20.72764	0	0	0	0	0	0	0	0	0	0	0	0	0	0	0	0	0	0	0	0	0	0	0	0	0	54.103	71.489	0	0	0	0	90.497	0	26.329	0	0	0	0	0	0	0	0	0	0	0	0	0
2449	857.3916	19.888	0	0	0	0	0	0	0	0	0	0	0	0	0	19.809	0	0	0	0	0	0	0	0	0	0	0	0	0	0	0	0	0	0	0	0	0	0	0	0	0	0	0	0	0	0	0	0	0
2450	857.3998	23.70982	0	0	0	0	0	0	245.733	0	0	0	0	0	0	0	420.922	0	70.439	0	0	0	371.974	0	66.787	0	0	374.845	0	0	0	0	0	0	0	0	0	0	0	0	0	0	70.548	0	0	0	0	1751.08	0
2504	858.3898	25.10781	0	0	0	0	0	0	0	0	0	0	0	0	0	0	0	0	0	0	317.106	0	184.877	0	84.407	0	0	197.963	0	0	0	0	0	0	20.358	0	61.044	0	0	0	0	0	0	27.186	0	0	0	162.695	0
2505	858.3934	23.2367	0	0	0	855.459	1115.08	0	448.378	0	0	0	0	0	2326.51	666.225	0	247.305	65.024	0	202.814	152.397	156.903	924.999	1034.42	1060.46	537.562	0	45.807	1147.77	0	346.12	148.572	1377.78	940.377	1732.61	168.845	159.253	792.154	605.297	0	699.319	1329.08	906.03	1043.43	618.326	759.929	0	655.725
2506	858.3984	37.28431	0	0	0	0	0	0	0	0	0	0	0	0	0	0	0	0	0	0	0	0	0	0	0	0	0	0	0	0	0	0	0	0	21.203	0	0	0	0	0	0	0	0	0	0	0	0	0	42.594
2510	858.4304	20.02662	0	0	0	0	0	0	1282.72	0	0	0	0	0	0	0	758.165	111.747	60.804	0	0	81.501	55.207	0	337.505	0	0	478.472	0	0	0	0	85.444	0	0	0	870.979	0	0	0	0	0	43.613	35.29	31.417	0	0	373.779	0
2659	860.3624	26.1404	0	0	0	714.638	647.393	0	857.03	0	0	0	0	0	2310.05	681.205	1085.34	238.165	274.939	77.952	596.987	0	211.052	986.905	982.459	0	45.434	0	303.623	561.546	578.713	298.916	0	207.189	1449.49	1317.86	461.755	382.582	752.204	1054.22	0	3426.41	275.143	1130.32	468.885	1626.8	815.531	895.213	0
2725	860.3887	23.48722	0	0	0	0	25.48	0	78.127	0	0	0	0	0	236.156	0	0	0	0	0	92.754	0	0	0	0	0	0	160.094	0	0	0	0	16.779	0	0	0	112.121	0	0	0	0	0	161.66	23.187	20.961	0	32.36	111.555	0
2859	865.4344	33.795	0	0	0	0	0	0	0	0	0	0	0	0	0	0	0	0	0	0	0	0	0	0	32.715	0	21.096	0	0	0	0	0	0	0	0	0	16.069	0	0	0	0	0	0	0	0	0	0	0	0
2898	866.3326	25.14506	0	0	0	0	0	0	0	0	0	0	0	0	0	100.431	0	33.541	0	0	121.651	265.652	0	170.427	0	0	0	0	0	0	0	0	0	0	0	89.44	88.651	0	0	0	0	0	0	0	0	0	0	372.019	83.736
3048	868.3865	27.80894	0	0	0	0	0	0	0	0	0	0	0	0	0	0	0	0	0	0	0	0	0	0	0	0	0	0	0	0	0	0	0	0	68.764	0	0	0	0	0	0	0	0	0	0	0	0	46.728	38.123
3049	868.3857	25.95189	0	0	0	0	0	0	0	0	0	0	0	0	0	0	0	0	0	0	0	0	0	0	0	0	0	0	0	0	0	0	0	0	0	0	0	0	0	0	0	0	0	0	0	0	0	0	0
3052	868.4094	23.31203	0	0	0	386.759	522.731	0	244.476	0	0	0	0	0	0	515.075	274.6	454.347	355.293	0	502.373	298.328	324.132	567.991	470.275	497.627	294.878	661.472	177.43	578.525	0	298.087	78.976	384.634	623.33	282.52	401.13	511.343	553.11	350.599	463.913	287.568	713.319	651.92	461.43	291.846	197.302	994.394	348.984
3087	869.3894	22.965	0	0	0	0	0	0	0	0	0	0	0	0	0	0	0	0	0	0	0	0	0	0	0	0	0	0	0	0	0	0	0	0	0	0	0	0	0	0	0	0	0	0	0	0	0	0	0
3126	870.4584	23.90577	630.529	0	0	0	0	0	0	0	0	0	0	0	0	0	0	0	0	0	0	0	0	0	0	12.903	0	0	0	0	0	0	0	0	0	0	0	0	0	0	0	0	0	0	0	0	0	0	0
3149	871.4112	23.86682	0	0	0	0	0	0	255.352	0	0	0	0	0	0	15.28	178.661	0	215.746	118.525	333.442	104.858	190.599	0	223.522	0	0	738.658	0	0	0	0	80.823	0	0	0	209.548	0	0	0	0	0	0	0	0	0	0	544.4	217.717
3160	871.448	21.49514	0	0	0	0	0	0	0	0	0	0	0	0	0	0	0	0	0	0	0	0	0	0	0	0	0	0	0	0	0	0	0	0	0	0	140.685	0	0	0	0	0	0	0	0	0	0	0	0
3235	873.3961	21.09862	0	0	0	0	99.139	0	0	0	0	0	0	0	0	53.361	0	0	0	0	0	98.851	0	60.339	71.693	17.329	13.489	71.741	0	0	0	0	0	0	80.651	35.875	47.311	0	0	0	0	0	0	66.104	0	0	99.101	111.554	0
3332	874.3938	32.47832	0	0	0	138.646	73.785	0	0	0	0	0	0	0	474.022	71.878	0	0	0	0	0	0	0	63.201	0	39.244	56.645	0	0	429.798	0	0	0	163.42	153.525	0	0	0	162.217	190.296	716.772	423.449	0	151.784	22.049	198.021	0	0	59.758
3438	875.3534	32.34975	0	0	0	175.451	257.58	0	0	0	0	0	0	0	0	1082.57	0	0	0	0	0	0	0	0	0	210.723	92.746	0	676.269	0	0	0	0	0	0	0	0	0	0	0	0	0	0	0	167.329	0	0	0	0
3472	875.4767	21.93919	0	0	0	0	0	0	0	0	0	0	0	0	0	0	0	0	0	0	0	0	0	0	0	56.592	0	0	0	0	0	0	0	0	51.024	0	0	0	0	0	0	0	0	104.999	0	0	0	148.964	0
3508	876.3925	35.08285	0	0	0	0	135.89	0	0	0	0	0	0	0	882.719	294.395	0	0	0	0	579.897	0	0	0	0	320.479	164.814	0	0	0	0	0	99.949	354.131	480.011	0	0	0	0	0	0	419.899	250.878	0	0	0	0	0	549.034
3511	876.421	19.94275	0	0	0	0	69.887	0	0	0	0	0	0	0	0	0	0	0	0	0	0	0	0	0	0	0	0	0	0	0	0	0	0	0	27.249	77.044	0	0	0	0	0	0	0	0	50.87	0	0	0	0
3608	879.4987	19.88098	0	0	0	83.186	156.592	0	0	0	0	0	0	0	0	242.396	0	0	0	0	0	0	0	96.273	0	21.465	110.497	0	0	0	0	0	51.546	629.105	111.235	159.388	59.34	0	0	22.661	0	261.512	0	142.813	197.353	0	222.2	81.588	0
3672	882.3344	25.94532	0	0	0	0	0	0	0	0	0	0	0	0	0	0	0	0	0	0	0	0	0	0	0	0	125.407	0	0	0	0	0	0	0	0	0	0	0	0	0	0	0	0	0	0	0	0	0	0
3696	882.3918	21.5358	14.28	0	0	0	24.7	0	0	0	0	0	0	0	0	166.523	0	0	0	0	0	60.746	0	0	91.794	0	0	50.439	0	0	0	0	0	0	152.783	0	0	0	0	0	0	0	0	0	0	0	122.522	63.962	0
3719	882.5212	23.83587	0	0	0	0	0	0	0	0	0	0	0	0	0	0	6276.19	0	0	2207.85	0	0	452.828	0	0	2057.65	167.1	0	0	0	0	879.828	114.441	0	130.529	0	540.177	0	0	839.129	0	203.028	215.789	765.085	1397.18	0	0	0	0
3736	883.3035	35.4973	0	0	0	0	0	0	0	0	0	0	0	0	0	0	0	0	0	0	0	0	0	0	0	0	0	0	0	0	0	0	0	0	0	0	0	0	0	0	0	0	15.518	0	0	0	0	0	0
3743	883.41	23.25627	0	0	0	223.611	400.85	0	60.481	0	0	0	0	0	405.374	313.382	0	235.714	106.06	0	61.27	53.702	0	301.362	0	302.767	73.835	210.474	189.714	283.436	0	159.318	0	0	226.024	200.932	0	242.569	219.043	44.485	283.205	68.49	874.257	282.998	130.546	83.833	65.373	0	0
3796	884.2923	43.80656	0	0	0	0	34.722	0	0	0	0	0	0	0	1179.02	0	0	0	140.956	0	70.031	0	0	0	156.718	54.164	0	9.242	0	459.732	556.546	141.316	57.51	125.404	0	0	0	0	0	0	0	0	191.394	0	327.182	111.439	80.487	0	0
3806	884.3214	24.85187	0	107.515	0	2520.93	1929.8	0	0	0	0	0	0	0	1130.55	2956.94	477.146	996.717	572.016	575.223	1015.5	3429.63	360.284	3268.8	622.76	1834.34	1747.25	2466.54	1468.39	1744.57	0	1101.22	275.651	1330.17	1156.76	1354.6	817.996	1609	870.007	875.868	2459.52	1133.13	2077.76	1317.68	1712.57	0	1045.78	2801.84	0
3895	884.3915	20.06148	0	0	0	80.547	0	0	0	0	0	0	0	0	0	368.694	0	0	0	0	0	0	0	96.806	87.611	94.484	117.474	190.269	0	0	0	0	0	0	154.631	129.884	85.007	0	0	0	0	0	146.121	141.597	102.374	0	189.107	155.898	0
3926	885.4012	20.79202	0	0	0	0	0	0	0	0	0	0	0	0	0	0	0	0	0	0	0	0	0	0	65.825	0	0	0	0	0	0	0	0	0	0	0	0	0	0	0	0	0	0	0	0	0	0	106.115	0
3970	886.3912	21.16356	0	0	0	0	0	0	0	0	0	0	0	0	0	87.263	0	0	0	0	0	0	0	0	0	0	0	0	0	0	0	0	0	0	0	0	0	0	0	0	0	0	0	0	0	0	0	0	0
4175	890.4101	35.45612	0	0	0	0	0	0	0	0	0	0	0	0	311.572	0	216.341	0	40.665	108.764	278.748	0	0	0	178.108	0	35.904	0	0	0	0	0	178.772	0	100.716	0	0	0	119.853	0	0	0	0	0	0	0	0	0	0
4240	891.4745	34.95045	0	0	0	0	0	0	0	0	0	0	0	0	0	0	222.648	0	117.994	0	82.7	0	0	0	68.582	136.374	55.051	0	0	0	0	0	206.115	206.766	0	0	0	0	153.649	0	0	0	0	0	0	0	0	0	0
4356	892.2742	35.21033	0	8.16	0	824.833	542.204	0	0	0	0	0	0	0	1072.94	76.443	66.226	82.811	53.242	97.218	187.692	217.98	535.164	644.735	232.242	428.854	43.766	97.171	717.373	619.583	1297.63	365.002	0	539.633	844.992	344.873	610.266	453.856	422.394	441.783	588.092	1388.15	648.642	645.832	474.299	926.067	421.274	0	0
4384	892.4283	24.03172	0	0	0	0	0	0	0	0	0	0	0	0	0	0	0	88.015	0	0	0	0	0	0	9.709	88.107	62.166	115.961	63.761	65.865	0	65.915	0	84.93	0	17.337	0	39.276	57.328	0	0	0	105.889	31.98	0	0	0	86.19	0
4458	893.431	25.97125	0	0	0	0	0	0	0	0	0	0	0	0	0	0	0	0	0	0	0	0	0	0	0	0	0	0	0	0	0	0	0	0	26.95	0	0	0	0	0	0	0	0	0	0	0	0	0	0
4493	894.4041	27.76358	0	0	0	0	0	0	0	0	0	0	0	0	0	0	0	0	0	0	0	0	0	0	5.109	0	0	0	0	0	0	0	0	0	63.786	0	0	0	0	0	0	0	0	0	0	0	0	26.091	0
4494	894.4088	25.8392	0	0	0	0	0	0	0	0	0	0	0	0	0	0	0	0	0	0	0	0	0	0	0	0	0	0	0	0	0	0	0	0	0	0	0	0	0	0	0	0	0	0	0	0	0	0	0
4609	896.4568	22.51873	0	0	0	0	0	0	0	0	0	0	0	0	0	0	0	0	0	0	0	0	0	0	0	195.26	65.759	106.412	0	0	0	0	0	0	0	117.51	63.897	0	0	0	0	0	0	0	80.293	0	157.408	0	0
4668	897.4361	22.295	0	0	0	0	101.704	0	0	0	0	0	0	0	205.487	177.033	0	0	0	0	0	32.02	0	0	236.117	0	0	0	0	0	0	0	0	0	82.592	0	0	78.676	0	0	0	0	74.106	152.403	0	132.435	0	129.881	0
4703	897.4214	23.56842	0	0	0	0	27.018	0	0	0	0	0	0	0	269.618	80.948	0	0	0	0	0	0	0	0	43.81	25.127	32.559	0	0	34.985	0	0	0	0	0	0	0	0	0	0	0	72.808	0	50.68	0	0	0	0	0
4730	898.3154	26.04877	0	0	0	0	0	0	0	0	0	0	0	0	0	142.973	0	0	0	0	0	0	0	0	36.073	0	0	0	0	0	0	0	0	127.616	0	493.065	0	0	0	0	0	0	50.741	99.978	0	0	0	0	0
4756	898.4105	23.75809	0	0	0	0	0	0	0	0	0	0	0	0	0	0	0	0	0	0	0	0	0	0	0	72.186	0	0	73.693	19.51	0	0	0	77.465	70.051	115.974	27.003	0	0	36.907	0	0	52.81	61.541	34.87	0	72.495	141.607	0
4816	899.4454	23.88038	0	0	0	0	0	0	0	0	0	0	0	0	0	0	0	0	0	0	0	0	0	0	0	0	17.61	0	0	0	0	0	0	0	0	0	0	0	0	0	0	0	0	0	0	0	0	0	0
4845	900.2692	43.6572	0	0	0	0	0	0	0	0	0	0	0	0	0	0	0	0	0	0	0	0	0	0	0	0	0	0	0	0	20.429	0	0	0	0	0	0	0	0	0	0	0	50.399	0	0	0	0	0	711.945
4892	900.4457	21.40758	0	0	0	0	0	0	0	0	0	0	0	0	0	0	0	0	0	0	0	0	0	0	0	0	0	0	0	0	0	0	0	0	0	0	0	0	0	0	0	0	0	0	0	0	0	0	0
4901	900.4511	24.99	0	0	0	0	0	0	186.099	0	0	0	0	0	0	0	174.122	0	0	0	0	0	0	0	177.789	0	0	454.905	0	0	0	0	174.02	0	0	0	186.643	0	0	0	0	0	0	0	0	0	0	0	0
4957	902.3705	33.32429	0	0	0	0	0	0	0	0	0	0	0	0	0	50.111	0	0	48.853	0	54.612	0	0	0	0	0	50.307	0	290.578	0	0	0	0	0	11.35	26.226	80.545	0	0	0	0	0	0	70.782	0	240.225	0	0	0
4976	902.4133	20.84575	0	388.418	27.566	1024.97	1875.03	1174.88	4139.62	0	0	0	17.936	0	3575.59	1495.37	2286.59	1688.16	805.367	0	535.393	2664.07	1816.44	703.868	3739.71	1217.18	626.498	1537.55	422.33	208.622	0	120.955	886.955	1384.33	1212.76	785.877	2539.77	399.438	309.735	196.476	0	974.049	756.702	1085.32	909.18	218.643	1580.31	4556.71	1606.45
5041	902.4751	24.00339	0	102.004	0	116.48	487.984	0	69.352	0	0	0	0	0	514.044	0	816.814	197.117	0	924.822	0	289.639	101.617	131.088	111.439	533.539	119.397	0	300.449	0	0	220.359	0	0	28.476	110.063	361.9	0	0	189.398	0	162.558	1031.84	195.826	758.643	159.2	0	138.58	84.804
5090	903.4102	21.58346	0	0	0	0	0	0	61.971	0	0	0	0	0	0	69.626	0	0	0	0	147.744	0	48.857	0	0	0	0	279.812	0	0	0	0	0	0	25.961	166.028	130.697	0	0	0	0	0	65.476	76.927	50.966	0	0	0	0
5184	906.1788	34.26189	0	0	0	0	0	0	0	0	0	0	0	0	0	0	0	0	0	0	0	0	0	0	0	0	0	0	136.611	0	0	0	0	0	0	0	0	0	0	0	0	493.636	0	0	0	0	0	0	0
5199	906.406	24.70353	0	0	0	52.457	0	0	0	0	0	0	0	0	0	0	0	55.453	0	0	49.814	171.902	0	127.98	104.093	0	0	0	0	0	0	0	0	0	0	277.679	0	0	0	0	0	0	68.826	0	125.458	0	70.686	0	0
5202	906.4079	35.53703	0	0	0	0	0	0	0	0	0	0	0	0	0	0	0	0	0	0	155.292	0	0	0	0	0	0	0	0	0	0	0	0	0	176.108	0	0	0	0	0	0	0	0	0	0	0	0	0	103.341
5210	906.4699	21.75513	0	0	0	0	0	0	0	0	0	0	0	0	0	0	0	0	0	0	0	0	0	0	0	0	0	0	0	0	0	0	0	0	80.114	0	0	0	0	0	0	0	0	0	101.556	0	139.081	321.223	0
5271	907.4115	35.40542	0	0	0	0	0	0	0	0	0	0	0	0	0	0	0	0	0	0	0	0	0	0	0	36.749	0	0	0	68.197	0	0	0	0	0	0	0	0	0	0	0	0	0	0	0	57.012	0	0	64.652
5273	907.4208	26.73491	0	0	0	0	0	0	0	0	0	0	0	0	0	0	0	0	0	0	0	0	0	0	0	0	0	0	0	0	0	0	0	0	0	0	0	0	0	0	0	0	0	0	0	0	0	0	0
5410	910.3745	35.11622	0	0	0	0	0	0	0	0	0	0	0	0	0	0	125.439	0	0	0	0	0	0	0	0	0	0	39.296	0	0	0	0	30.994	0	0	0	0	0	0	0	0	0	0	0	10.672	0	0	0	0
5412	910.3322	36.08453	0	0	0	152.163	0	0	0	0	0	0	0	0	69.398	0	0	34.731	24.289	0	0	0	0	0	294.073	0	0	0	0	0	0	75.703	0	0	0	20.073	0	0	0	874.737	0	137.69	315.839	0	0	332.055	266.679	0	0
5441	910.4097	31.78619	0	0	0	171.362	0	0	250.482	0	0	0	0	0	0	149.329	0	0	90.013	0	0	0	0	0	0	0	0	0	0	0	0	0	0	110.565	0	0	223.509	0	0	0	0	309.532	0	0	0	0	0	0	0
5612	911.2574	37.12073	0	8.74	0	0	69.617	0	0	0	0	0	0	0	0	0	0	583.526	0	0	0	0	0	0	0	0	0	108.742	125.672	0	0	0	0	0	0	96.219	0	0	0	0	0	0	0	0	0	0	0	0	0
5661	911.2648	34.34517	847.697	2427.21	0	3807.87	5319.9	0	2344.55	151.647	67.426	0	0	36.63	4014.56	9589.64	6093.7	7021.68	3446.37	4836.1	3874.42	4057.7	2531.27	3150.68	3330.83	2194.31	1405.12	4574.24	8480.89	6861.72	3129.45	3752.92	2361.08	5874.52	3313.54	2467.02	2857.72	2329.89	7514.57	2738.83	8028.05	12266.7	1947.32	3529.37	3932.81	5457.9	4297.26	3733.45	5208.42
5670	911.4139	23.43667	0	0	0	0	0	0	0	0	0	0	0	0	0	0	0	0	0	0	68.845	0	0	0	0	0	0	0	0	0	0	0	0	0	0	0	0	0	0	0	0	0	0	0	0	0	0	100.403	0
5675	911.4349	25.87627	0	84.303	0	593.929	674.313	0	725.435	0	0	0	1.139	0	1362.57	607.271	2347.28	385.538	448.866	216.628	793.898	89.774	415.541	1271.21	1372.23	524.953	312.536	0	502.344	859.324	949.236	554.864	987.494	2689.78	2475.55	2048.99	708.209	664.602	1019.81	2043.72	0	4678.57	446.997	1781.16	853.773	1752.19	1014.37	747.68	233.764
5843	912.384	25.21244	0	0	0	81.215	0	0	0	0	0	0	0	0	0	0	0	441.847	0	0	0	0	0	27.725	0	0	0	0	0	0	0	0	0	0	0	0	0	0	0	0	0	0	0	0	0	43.349	0	128.232	0
5864	912.3897	35.42291	0	0	0	0	0	0	0	0	0	0	0	0	842.796	0	0	0	0	0	356.785	0	0	0	0	0	77.122	0	0	0	0	0	0	0	0	79.956	0	0	0	0	0	167.437	0	16.326	0	0	0	0	0
5897	912.4453	23.89693	0	0	0	133.297	0	0	59.8	0	0	0	0	0	134.07	52.453	304.844	0	199.732	157.496	0	22.155	87.882	69.074	110.705	71.609	28.26	324.748	0	0	0	0	0	0	0	0	204.158	0	0	0	0	0	24.286	14.733	29.585	0	0	0	126.117
5913	912.5167	20.05824	0	128.482	0	1327.64	0	0	38.625	0	50.611	0	0	0	51345.3	291.189	0	81345.3	0	490.017	0	0	0	0	0	0	1310.35	0	0	0	0	0	0	0	0	0	220.236	0	0	0	823.227	0	0	0	100.61	0	0	0	1512.18
5962	913.4518	20.08146	27.781	0	0	0	62.769	0	0	0	0	0	0	0	0	0	0	0	0	0	0	56.529	0	0	0	0	0	0	0	0	0	0	0	0	0	0	0	0	0	0	0	0	0	0	0	0	50.907	0	0
5967	913.445	35.30357	0	0	0	0	0	0	0	0	0	0	0	0	0	0	0	0	0	0	0	0	0	0	0	0	0	0	0	0	0	0	0	0	0	0	0	0	0	0	0	0	0	0	0	0	0	0	0
6015	914.3515	35.06387	0	0	0	0	0	0	0	0	0	0	0	0	0	0	0	0	52.834	0	0	0	0	0	0	0	219.22	0	14.023	0	0	0	0	0	0	0	0	0	0	0	0	0	0	0	0	0	0	0	573.959
6025	914.4086	24.12262	0	0	0	0	73.374	0	0	0	0	0	0	0	0	127.923	0	0	0	0	0	0	0	28.701	106.796	125.496	94.363	90.982	0	0	0	0	0	58.428	186.827	166.585	0	0	0	0	0	0	591.998	142.704	333.431	0	0	175.069	0
6062	914.4834	22.4404	0	0	0	0	0	0	0	0	0	0	0	0	0	0	0	0	0	0	0	0	0	0	33.803	31.733	0	0	0	0	0	0	0	0	0	0	0	0	0	0	0	0	0	29.039	0	0	0	0	0
6094	915.2483	35.17925	0	0	0	0	0	0	0	0	0	0	0	0	0	143.762	0	0	0	0	0	110.27	0	71.345	0	0	17.565	0	0	0	0	0	0	0	0	29.646	0	0	0	0	0	0	0	0	0	0	0	0	0
6239	917.3959	25.08827	0	0	0	0	0	0	0	0	0	0	0	0	0	0	0	0	0	531.071	0	0	0	0	0	0	0	28.877	0	0	0	0	0	0	0	15.358	0	0	0	0	0	0	0	0	0	0	0	235.925	0
6294	918.4239	20.96989	0	0	0	0	0	0	151.883	0	0	0	0	0	0	59.524	0	0	0	0	0	59.706	109.107	0	203.129	0	27.659	141.509	0	0	0	0	0	0	0	0	54.352	0	0	0	0	0	0	85.42	0	0	0	226.702	0
6416	921.4449	21.59436	0	0	0	40.322	0	0	0	0	0	0	0	0	0	64.802	0	0	0	0	0	0	0	0	0	0	0	0	0	0	0	0	0	0	0	0	0	0	0	0	0	0	59.334	0	31.121	0	91.554	30.289	0
6452	922.4088	21.94126	0	0	0	308.865	371.188	0	0	0	0	0	0	0	0	49.391	0	0	68.049	0	222.789	305.658	0	174.118	21.527	131.499	15.359	89.841	0	152.723	0	0	0	0	93.753	0	114.531	45.766	84.175	125.936	0	101.279	0	212.316	0	188.154	0	0	188.767
6496	923.4147	19.85988	0	0	0	0	0	0	0	0	0	0	0	0	0	278.656	0	0	0	0	0	0	0	0	304.189	0	0	0	0	0	0	0	0	0	221.578	47.105	0	0	0	0	0	0	0	123.626	0	0	0	412.645	0
6498	923.4244	22.01035	0	0	0	41.354	0	0	0	0	0	0	0	0	0	111.087	0	0	0	0	0	0	0	0	233.973	127.731	0	65.355	0	0	0	0	0	72.047	127.14	245.019	0	0	0	0	0	0	0	0	206.071	0	451.327	387.01	0
6543	924.438	33.6151	0	0	0	0	0	0	0	0	0	0	0	0	0	118.186	0	0	0	0	0	0	0	0	95.366	0	0	0	0	0	0	0	0	0	0	0	0	0	0	0	0	0	0	0	0	0	0	0	42.23
6630	925.4249	20.89013	0	0	0	0	287.571	0	0	0	0	0	0	0	0	0	0	79.863	0	0	0	0	0	0	0	0	0	0	0	0	0	0	0	0	0	0	0	0	0	0	0	0	246.377	0	0	0	76.743	0	0
6676	926.4665	21.35563	0	0	0	27.866	0	0	0	0	0	0	0	0	0	0	0	0	0	0	0	0	0	0	83.774	0	0	0	0	0	0	0	0	0	37.763	0	0	0	0	0	0	0	0	0	0	0	0	0	225.9
6706	927.413	23.03048	0	0	0	0	25.27	0	0	0	0	0	0	0	0	0	0	0	0	0	0	0	50.794	0	37.811	108.724	0	0	0	35.839	0	0	0	0	74.03	79.21	0	0	0	0	0	0	30.572	59.396	32.005	0	149.404	81.2	0
6712	927.4377	23.96359	184.302	0	0	0	0	0	0	0	0	0	0	0	0	36.053	0	0	0	0	0	0	0	73.887	0	84.48	20.365	0	0	32.702	0	0	0	116.546	0	115.468	0	0	0	75.051	0	37.785	0	139.021	157.001	0	0	33.409	0
6732	927.4925	21.379	0	0	0	0	0	0	0	0	0	0	0	0	0	0	0	0	0	0	0	0	0	0	0	0	0	0	0	0	0	0	0	0	0	0	0	0	0	0	0	0	0	0	0	0	0	0	0
6803	928.3718	35.46373	0	0	0	0	0	0	0	0	0	0	0	0	837.467	132.845	409.849	29.03	67.67	151.592	423.635	0	21.972	0	0	87.278	31.837	42.622	0	80.924	0	36.216	0	231.064	170.82	140.135	107.791	0	0	0	0	545.158	75.86	117.985	110.925	223.365	0	0	323.756
6814	928.4263	24.99986	0	0	0	0	105.718	0	34.606	0	0	0	0	0	0	0	420.639	198.681	0	1011.88	0	0	66.786	0	717.026	111.604	102.6	43.355	0	24.899	53.864	0	123.644	305.706	179.786	0	0	0	52.636	0	0	119.194	0	345.339	0	184.608	0	955.045	0
6838	928.4719	24.7103	0	0	0	0	0	1166.18	0	0	0	4.397	0	0	0	0	0	63.03	0	0	0	849.312	0	0	0	0	0	0	0	0	0	0	0	0	0	0	157.151	54.89	0	112.794	0	0	543.489	0	0	0	0	0	791.813
6929	929.4208	24.9203	0	524.703	5.767	0	0	0	1571.99	0	0	0	42.792	0	0	0	1929.43	0	1789.59	0	3306.11	0	2417.94	0	0	0	0	1819.63	0	0	0	0	0	0	0	0	1827.75	0	0	0	0	0	0	0	0	0	0	0	0
6931	929.4264	35.54	0	0	0	0	0	0	0	0	0	0	0	0	0	0	0	0	0	0	0	0	0	0	0	0	0	0	0	0	0	0	0	0	0	0	0	0	0	0	0	0	0	0	0	0	0	0	0
6978	930.3493	35.16698	0	0	0	0	0	0	0	0	0	0	0	0	196.663	121.408	0	0	76.517	0	103.348	88.176	0	0	0	0	47.005	84.585	0	63.804	0	0	0	0	0	0	0	0	0	0	0	0	0	0	0	0	0	0	256.456
7004	930.4022	26.82971	0	0	0	0	0	0	0	0	0	0	0	0	0	0	0	0	0	0	0	0	0	0	36.448	0	0	0	0	0	0	0	0	102.516	0	71.61	0	0	0	0	0	0	0	62.459	0	0	0	37.287	0
7025	930.449	20.03767	0	237.575	0	0	0	0	149.641	0	0	0	0	0	0	0	0	0	0	0	0	0	0	0	0	173.12	0	0	293.979	0	0	0	0	0	0	0	205.123	0	0	0	0	0	0	0	0	0	0	0	353.364
7088	931.4212	24.06221	0	0	0	22.57	38.232	0	0	0	0	0	0	0	0	43.615	0	0	139.823	0	470.835	0	128.974	0	60.344	84.512	24.308	0	0	29.601	0	0	0	0	0	0	208.951	0	0	0	0	0	185.929	78.901	58.779	0	0	145.168	0
7094	931.4706	20.00439	0	0	0	478.967	273.894	0	0	0	0	0	0	0	0	298.614	0	0	0	0	0	41.586	0	179.874	326.396	0	142.811	203.404	0	0	0	0	0	0	448.31	283.066	0	0	0	0	0	96.688	0	261.878	576.399	0	632.47	346.858	0
7405	935.428	21.01412	0	0	0	0	0	0	0	0	0	0	0	0	0	0	0	0	0	0	0	84.831	31.101	0	92.089	0	0	80.153	0	0	0	0	0	0	0	0	126.741	0	0	0	0	0	0	0	0	0	0	88.599	0
7408	935.4465	23.68105	0	106.171	8.176	346.07	505.146	0	135.93	0	38.281	0	0	0	0	536.16	288.493	136.009	197.515	0	396.868	41.954	152.202	214.888	492.166	128.583	163.391	0	140.788	186.397	0	0	358.31	575.64	364.309	373.006	104.731	37.239	131.482	242.741	0	573.986	203.787	344.071	237.166	0	154.402	251.365	212.429
7546	936.3945	20.29704	0	0	0	0	0	0	0	0	0	0	0	0	0	0	0	0	0	0	0	0	0	0	0	0	0	0	0	0	0	0	0	0	0	0	0	0	0	0	0	0	0	0	0	0	0	0	0
7553	936.4341	27.51343	0	0	0	0	0	0	0	0	0	0	0	0	0	0	0	0	0	0	0	0	0	0	0	0	0	0	0	0	0	0	0	0	0	0	0	0	0	0	0	0	0	0	0	0	0	0	0
7568	936.4487	21.70146	0	0	0	0	0	0	0	0	0	0	0	0	0	0	0	0	0	0	0	0	0	0	0	0	0	0	0	0	0	0	0	0	0	0	0	0	0	0	0	0	0	0	0	0	0	0	0
7680	937.4442	27.83396	0	0	0	0	0	0	0	0	0	0	0	0	0	0	0	0	0	0	0	0	0	0	0	0	0	0	0	0	0	0	0	0	0	0	0	0	0	0	0	0	0	0	0	0	0	0	0
7689	937.4612	34.09575	0	0	0	0	185.005	0	0	2.678	0	0	0	0	0	458.627	0	0	285.274	0	109.602	101.027	119.173	80.08	254.579	72.637	90.896	68.744	185.567	67.933	0	0	100.934	0	181.4	72.214	168.741	0	0	0	0	190.987	0	37.221	91.618	131.892	0	32.998	84.005
7799	938.4619	20.03519	0	0	0	26.869	0	0	60.033	0	0	0	0	0	0	27.012	0	0	40.253	0	0	143.058	34.174	49.636	70.112	118.332	169.335	160.416	0	0	0	0	0	61.048	126.598	43.324	134.881	0	0	0	0	0	0	17.822	0	0	0	0	0
7813	938.4589	22.19511	0	0	0	0	48.163	0	0	0	0	0	0	0	0	0	0	0	0	0	0	0	0	0	0	0	0	0	0	0	0	0	0	0	243.936	0	0	0	0	0	0	0	0	120.583	0	0	0	0	0
7902	939.4426	24.455	137.824	0	0	0	0	0	151.169	0	0	0	2.229	0	0	0	0	0	0	0	0	0	0	0	16.68	0	0	0	0	0	0	0	0	0	0	0	0	0	0	0	0	0	0	0	0	0	0	324.471	148.761
7953	940.4376	25.1411	701.872	0	0	108.445	105.654	0	0	0	0	0	0	0	0	60.488	0	0	57.161	0	0	0	0	89.467	0	56.361	28.022	107.554	0	35.675	0	0	0	0	77.7	0	0	134.067	0	0	0	0	74.376	71.667	49.776	61.579	0	0	0
7954	940.4381	23.81284	0	184.989	0	0	61.021	0	0	0	0	0	0	0	0	148.842	0	44.984	142.456	0	411.074	0	216.05	0	130.834	126.537	97.986	158.11	0	0	0	0	0	179.54	206.023	132.412	36.038	0	0	0	0	0	0	264.762	0	65.487	0	325.572	0
8045	941.402	25.20607	0	0	0	0	0	0	0	0	0	0	0	0	0	0	0	0	0	0	0	99.466	0	0	16.261	0	0	0	0	0	0	0	0	0	0	0	0	132.258	0	0	0	0	0	0	0	0	0	87.092	0
8051	941.4371	20.2938	0	41.159	0	0	0	0	65.849	0	12.871	0	0	0	0	0	0	0	0	0	0	0	0	0	0	0	0	0	0	0	0	0	0	0	0	0	0	0	0	0	0	0	0	3150.66	0	0	0	0	0
8090	942.4112	35.15823	0	0	0	0	0	0	0	0	0	0	0	0	0	0	26.34	0	53.349	134.902	0	0	282.851	0	0	0	0	0	0	0	0	353.97	0	28.779	0	0	0	104.903	39.524	279.765	0	0	0	0	0	0	0	0	0
8133	942.4489	20.46245	0	0	0	0	0	0	0	0	0	0	0	0	0	89.267	0	0	0	0	0	0	0	0	16.877	0	0	0	0	0	0	0	0	0	0	0	0	0	0	0	0	0	0	0	0	0	0	0	0
8205	943.419	20.54548	0	0	0	0	0	0	0	0	0	0	0	0	0	0	0	0	0	0	0	0	0	0	0	0	0	51.749	0	0	0	0	0	0	0	0	0	0	0	0	0	0	0	0	0	0	0	0	0
8251	944.3679	35.5573	0	0	0	0	0	0	0	0	0	0	0	0	0	0	0	0	34.595	0	0	0	0	0	18.81	84.918	0	0	0	0	0	0	0	0	0	75.867	0	0	36.168	0	0	128.277	60.446	0	0	292.191	0	0	282.839
8305	944.4448	24.2259	0	0	0	0	20.332	0	0	0	0	0	0	0	0	70.606	0	0	0	0	0	0	31.742	16.148	43.198	60.933	0	0	0	0	0	0	0	45.225	0	20.047	54.87	0	0	0	0	0	139.444	46.032	0	57.887	0	0	0
8342	944.5103	21.24885	0	0	0	1447.13	0	0	0	0	0	0	0	0	0	1007	0	0	0	0	0	0	235.982	0	510.975	0	125.017	0	0	275.543	0	0	0	358.848	680.408	276.126	0	0	0	0	0	0	0	650.943	107.693	0	292.523	933.03	3214.89
8343	944.5056	21.85341	0	0	0	0	0	0	248.732	0	0	0	0	0	317.381	0	0	0	0	0	0	0	0	0	0	0	0	0	0	0	0	0	0	0	0	0	0	0	0	0	0	0	0	0	0	267.636	0	0	0
8386	945.3796	35.4946	0	0	0	0	0	0	0	0	0	0	0	0	0	0	0	0	0	0	31.781	0	0	0	0	0	0	0	0	0	0	27.156	0	0	0	0	0	0	0	0	0	0	0	0	0	0	0	0	0
8390	945.4161	25.7221	0	39.249	0	140.664	100.372	0	326.651	0	0	0	0	0	490.513	0	157.501	280.682	106.241	0	93.186	0	0	90.188	184.733	39.897	17.624	0	0	0	0	0	0	102.347	34.152	48.48	187.66	116.83	0	45.591	0	145.359	38.404	267.899	87.212	1713.02	187.499	437.962	0
8430	946.3433	35.10816	0	0	0	0	0	0	0	0	0	0	0	0	0	0	0	0	13.41	0	0	0	0	0	0	0	26.376	0	0	0	0	0	0	0	0	0	0	0	0	0	0	0	42.298	0	0	0	0	0	0
8435	946.4197	34.15779	0	0	0	0	0	0	0	0	0	0	0	0	0	0	0	0	0	0	0	0	0	0	0	0	0	0	0	0	0	0	0	0	0	0	0	0	0	0	0	0	0	0	0	0	0	0	0
8448	946.4382	23.63909	0	0	0	0	0	0	0	0	0	0	0	0	0	73.768	0	0	0	0	0	0	45.045	27.128	0	0	0	39.235	0	94.02	0	82.248	23.925	0	74.566	0	0	0	66.058	25.498	0	0	0	0	0	0	0	0	0
8494	947.4402	24.68967	0	0	0	0	74.63	0	0	0	0	0	0	0	0	0	0	0	137.49	0	164.942	174.483	698.889	0	278.925	677.894	49.205	0	0	0	531.584	534.126	0	1232.93	0	0	380.158	0	512.441	0	0	0	209.232	0	0	0	0	423.716	0
8503	947.4725	24.74095	0	0	0	118.898	0	0	0	0	0	0	0	0	326.598	132.708	402.35	45.536	0	0	0	0	0	34.702	0	0	0	0	0	237.887	0	0	72.573	0	336.407	339.267	0	522.778	0	338.811	0	372.533	0	443.634	0	264.366	275.504	0	0
8662	948.4753	23.70436	0	0	0	0	0	0	0	0	0	0	0	0	0	0	0	0	0	0	0	0	0	0	0	0	0	0	0	22.81	0	0	0	0	0	0	0	0	0	0	0	0	0	0	0	0	0	0	0
8695	949.219	34.33332	0	0	33.661	0	0	0	12.207	0	0	74.737	27.002	0	0	1442.88	0	0	0	0	0	0	0	336.985	0	0	0	0	0	0	0	0	382.1	0	0	0	0	0	0	0	0	0	0	528.962	0	0	0	544.134	0
8725	949.4041	25.79319	0	0	0	0	0	0	0	0	0	0	0	0	0	0	0	0	0	0	0	0	0	0	0	0	0	0	0	0	0	0	0	0	0	0	0	0	0	0	0	0	0	0	0	0	0	0	0
8792	950.2903	35.38838	0	0	0	0	0	0	0	0	0	0	0	0	0	0	0	0	0	0	0	0	0	0	30.491	0	0	0	0	0	0	0	0	0	0	0	0	0	0	0	0	0	0	0	0	0	0	0	0
8797	950.431	35.6655	0	0	0	0	0	0	0	0	0	0	0	0	227.036	0	0	0	0	0	0	0	0	0	0	0	0	0	0	0	0	0	0	0	0	0	0	0	0	0	0	0	0	0	0	0	0	0	0
8800	950.4351	26.51207	0	0	0	0	0	0	0	0	0	0	0	0	0	0	0	0	0	0	0	0	0	17.198	7.14	0	0	0	0	0	0	0	0	0	13.895	0	0	0	0	0	0	0	63.816	0	0	0	0	0	0
8860	950.6415	36.96904	0	0	0	0	0	0	0	0	0	0	0	0	0	0	0	0	0	0	0	0	0	0	0	0	0	0	0	0	0	0	0	0	0	0	0	0	0	0	0	0	0	0	0	0	0	0	0
8908	951.5052	20.35667	14398.4	0	0	0	0	0	0	0	0	0	0	0	0	0	0	0	0	0	0	0	0	0	0	0	0	0	0	0	0	0	0	0	0	0	0	0	0	0	0	0	0	0	0	0	0	0	0
8940	952.4025	20.365	0	0	0	0	0	0	0	0	0	0	0	0	0	62.52	0	0	0	0	0	0	0	0	0	0	0	0	0	0	0	0	0	0	0	0	0	0	0	0	0	0	0	0	0	0	0	0	0
9012	953.4693	23.42143	0	0	0	0	0	0	0	0	0	0	0	0	0	0	0	0	0	0	0	0	53.383	97.326	42.593	55.01	0	0	0	39.011	0	0	0	0	61.593	0	0	0	0	0	0	0	0	53.994	35.47	0	93.417	95.65	0
9080	954.3945	36.81128	0	0	0	0	0	0	0	0	0	0	0	0	83.305	0	0	0	52.299	0	0	0	0	0	0	0	0	0	0	0	0	0	0	0	14.868	0	0	0	0	0	0	0	0	0	0	0	0	0	0
9087	954.4205	27.25696	0	0	0	0	0	0	0	0	0	0	0	0	0	0	0	0	0	0	0	44.74	57.309	0	0	52.701	0	0	0	42.802	0	0	0	0	7.96	0	36.528	0	0	31.024	0	0	20.981	237.021	54.146	66.069	0	0	0
9119	954.4564	24.31141	0	38.225	0	67.409	205.796	0	248.499	0	0	0	17.279	0	136.31	0	88.072	68.382	295.465	0	341.663	303.861	320.981	0	329.232	315.827	0	652.608	107.772	84.869	0	0	140.72	222.479	202.305	88.326	314.867	0	79.725	393.396	0	95.699	498.222	294.693	530.099	23.65	296.27	501.536	253.733
9191	955.4261	27.29643	0	0	0	57.124	0	0	0	0	0	0	0	0	0	106.387	0	0	57.45	0	0	0	0	20.594	183.223	81.19	104.919	0	0	35.583	0	0	0	0	91.757	83.95	0	0	0	0	0	0	88.074	0	0	0	0	147.576	0
9230	955.4528	37.34321	0	0	0	0	0	0	0	0	0	0	0	0	0	0	0	0	0	0	0	0	0	0	0	0	0	0	0	0	0	0	0	0	0	0	0	0	0	0	0	0	0	0	0	0	0	0	0
9276	956.4583	21.27961	0	0	0	26.912	0	0	37.224	0	0	0	0	0	0	19.848	0	0	0	0	0	0	0	166.534	0	0	0	0	0	0	0	0	0	0	0	0	0	0	0	0	0	0	214.788	0	15.609	0	225.379	258.017	0
9278	956.4197	23.80134	0	0	0	0	0	0	0	0	0	0	0	0	0	0	0	0	0	0	0	0	0	0	0	45.283	0	0	0	215.84	0	0	0	116.692	18.703	92.58	0	0	0	0	0	91.082	0	100.077	66.733	90.314	31.615	0	0
9288	956.4393	20.35767	79.538	0	0	394.237	632.971	507.038	327.149	0	0	10.436	0	0	1479.42	142.738	839.532	461.441	146.334	0	0	449.177	288.421	566.338	428.36	258.514	878.818	0	0	188.214	0	0	30.978	481.567	93.223	378.19	372.337	0	201.086	128.82	0	0	455.248	415.024	143.16	106.368	588.883	235.124	1109.58
9527	957.4526	20.41843	0	0	0	0	0	0	0	0	0	0	0	0	0	0	0	0	0	0	0	0	0	0	0	0	0	0	0	0	0	0	232.653	0	0	0	0	0	0	0	0	0	0	0	0	0	0	138.191	0
9578	958.4183	20.46128	0	0	0	0	0	0	0	0	0	0	0	0	0	0	84.717	83.55	48.841	0	0	83.958	0	0	27.094	0	0	0	0	0	0	0	0	100.059	0	0	200.203	0	0	0	0	0	0	23.383	36.996	0	0	30.093	0
9623	958.4536	34.09845	0	0	0	0	0	0	0	0	0	0	0	0	612.363	0	0	0	0	0	85.611	14.184	0	0	41.725	0	187.672	0	0	0	0	0	38.611	23.013	62.716	66.295	103.362	0	0	0	0	0	0	0	0	232.706	0	0	0
9641	958.4988	21.31281	590.579	0	0	0	0	0	0	0	0	0	0	0	0	0	0	0	0	0	0	0	85.092	0	0	0	0	0	0	0	0	0	0	0	0	0	0	0	0	0	0	0	0	0	0	0	0	0	0
9678	959.4252	20.37787	0	0	0	71.284	0	0	91.927	0	0	0	4.62	0	0	0	0	0	0	0	0	0	0	0	0	0	0	0	0	0	0	0	97.379	0	0	0	0	0	0	0	0	0	0	0	0	0	52.738	0	0
9785	960.4504	24.79728	2365.54	0	0	250.627	0	0	0	0	0	0	0	0	0	0	0	28.229	0	0	82.43	0	0	40.02	19.921	26.7	0	26.337	0	15.799	0	0	0	0	0	0	62.939	0	0	0	0	0	166.479	0	79.849	0	35.38	53.292	63.915
9857	962.3728	35.4622	0	0	0	0	0	0	0	0	0	0	0	0	0	49.235	22.589	0	0	0	0	0	0	0	0	10.972	0	0	0	0	0	0	0	0	0	0	0	0	0	0	0	0	0	0	0	0	0	0	0
9860	962.4046	33.62743	0	0	0	0	0	0	0	0	0	0	0	0	0	23.608	0	0	0	0	0	0	0	0	0	0	0	0	0	0	0	0	0	0	0	0	0	0	0	0	0	0	0	0	0	17.114	0	0	0
9930	963.491	21.80732	0	0	0	118.966	132.2	0	0	0	0	0	0	0	0	72.492	0	0	0	0	0	129.681	0	53.527	131.626	84.715	19.657	63.008	0	0	0	0	0	0	148.378	186.988	59.304	0	0	0	0	0	0	98.196	0	94.997	117.317	187.628	0
10020	964.4776	24.21938	0	0	0	0	0	0	0	0	0	0	2.173	0	0	0	0	342.942	0	81.37	0	69.705	0	0	118.886	30.367	0	0	0	0	0	0	273.73	0	0	0	0	0	0	0	0	0	0	0	12.375	0	0	245.549	0
10068	965.1832	34.31728	130.379	1844.22	0	305.355	62.538	0	531.622	0	0	0	0	0	1669.64	14.959	0	0	0	0	0	0	0	0	0	0	0	0	0	0	0	0	0	0	0	176.193	0	0	0	0	0	395.271	0	0	0	86.035	0	0	0
10086	965.4177	25.99191	0	0	0	17.931	34.411	0	0	0	0	0	0	0	138.169	0	0	0	0	0	0	0	0	0	0	0	0	0	0	47.872	0	0	0	0	74.513	0	0	0	0	0	0	0	0	28.421	35.912	73.566	26.484	0	0
10088	965.4274	27.83332	0	0	0	0	0	0	168.647	0	0	0	0	0	0	83.421	0	79.241	33.412	0	0	116.972	233.259	0	133.99	0	94.761	58.91	36.589	0	0	0	0	164.494	297.864	239.596	316.821	0	84.401	108.422	0	46.666	121.519	205.251	0	0	0	203.965	75.133
10187	966.4152	25.4426	0	0	0	0	0	0	0	0	0	0	0	0	0	0	0	0	0	0	0	0	0	0	0	0	0	0	0	0	0	0	0	0	0	0	0	0	0	0	0	0	0	0	0	0	0	0	0
10368	968.4484	26.75584	0	0	0	0	0	0	0	0	0	0	0	0	0	0	146.466	42.86	0	0	0	0	0	15.949	59.786	0	0	0	0	0	0	0	0	0	0	0	0	47.284	0	0	0	0	0	0	0	0	0	0	0
10428	969.4108	20.86859	0	0	0	0	635.5	0	0	0	0	0	0	0	0	225.099	0	0	0	0	0	0	0	193.056	86.339	0	18.465	29.735	0	0	0	0	0	0	0	52.543	0	0	0	0	0	208.659	264.311	173.618	0	0	189.289	80.718	0
10581	971.4839	19.37551	0	249.963	132.978	0	0	0	0	0	0	85.628	23.55	0	0	0	1275.17	0	261.2	0	325.22	0	0	0	503.7	0	40.432	0	0	0	0	0	398.019	0	0	0	208.545	0	0	0	0	0	0	18.233	0	0	0	543.796	0
10688	972.436	20.17705	0	0	0	29.865	0	0	0	0	0	0	0	0	0	0	0	0	0	0	0	0	0	87.383	45.088	0	77.804	36.168	0	0	0	0	0	0	118.137	304.985	0	0	0	0	0	0	105.548	175.213	0	144.236	113.262	58.424	0
10745	973.2269	35.56683	0	0	0	417.264	463.97	0	0	0	0	0	0	0	397.683	1148.96	0	54.31	0	0	0	0	0	345.191	138.573	513.996	415.968	0	126.008	631.823	54.913	0	0	0	330.918	596.954	0	0	431.603	192.497	0	820.395	250.266	220.469	377.295	338.238	219.721	186.766	0
10866	974.5071	20.61547	0	0	427.031	0	0	0	0	0	110.793	0	0	0	6464.07	0	0	22298.1	386.171	2440.78	0	0	0	0	0	0	114.383	0	0	0	0	0	0	0	0	0	0	0	0	0	0	0	0	0	0	0	0	0	1099.09
10884	975.422	34.09824	0	0	0	0	0	0	0	0	0	0	0	0	0	0	0	0	0	0	0	0	0	0	0	0	0	0	0	0	0	0	0	0	0	0	0	0	0	0	0	0	0	0	0	0	0	0	0
10932	976.439	20.46868	0	0	0	0	197.724	0	0	0	0	0	0	0	0	0	0	0	0	0	0	181.129	0	170.675	300.444	0	26.155	51.594	0	0	0	0	0	0	363.031	158.732	0	0	0	0	0	0	0	0	0	0	0	0	0
10973	976.5511	20.42926	686.453	0	7.145	0	0	0	0	0	0	0	0	0	0	0	763.489	764.736	0	0	0	0	0	0	0	515.825	0	0	0	0	0	0	0	2381.66	0	0	768.943	0	0	562.235	0	0	0	162.024	1056.32	0	239.669	0	0
11029	977.352	23.73167	0	0	0	0	0	0	0	0	0	0	0	0	0	0	0	0	0	0	0	0	0	0	8.075	0	0	0	0	0	0	0	0	0	29.35	40.616	0	0	0	0	0	0	0	22.475	0	0	0	62.849	0
11049	978.3419	35.50622	0	0	0	0	0	0	0	0	0	0	0	0	0	0	0	0	0	0	0	0	0	0	0	0	0	0	0	0	0	0	0	0	0	0	0	0	0	0	0	0	0	0	0	0	0	0	0
11091	978.4282	20.9203	0	57.307	52.364	0	0	0	0	0	0	0	22.355	0	0	587.877	0	121.074	0	0	0	293.673	0	347.197	303.854	0	0	476.54	0	0	0	0	0	0	588.733	169.655	0	0	0	0	0	0	351.928	382.752	382.337	112.025	0	301.688	0
11150	978.4682	19.7593	0	0	0	100.21	0	0	0	0	0	0	0	0	122.822	424.08	0	0	0	0	0	0	0	97.466	215.577	0	43.887	0	0	0	0	0	0	0	165.239	69.112	153.598	0	0	0	0	201.939	0	71.337	34.303	273.264	144.947	47.6	0
11249	980.2951	35.57253	0	0	0	392.43	0	0	0	0	0	0	0	4.107	0	164.858	0	0	82.975	124.628	189.741	110.44	0	112.159	102.384	208.981	8.291	64.568	141.847	254.98	0	0	0	94.383	0	0	0	0	101.686	0	0	0	0	0	0	0	0	172.807	168.485
11282	980.4996	22.40554	0	0	0	0	69.949	0	0	0	0	0	0	0	0	175.498	0	0	0	0	0	0	0	188.146	18.334	241.097	84.131	0	0	151.132	0	132.33	0	0	258.842	283.68	0	0	134.806	0	0	0	0	271.298	253.487	0	0	51.999	0
11354	981.4822	24.42511	13160.7	0	0	0	0	0	0	0	0	0	0	0	0	36.537	0	0	0	0	0	0	0	0	42.414	0	0	0	0	0	0	0	0	0	0	22.465	0	0	0	0	0	0	0	0	201.325	0	0	0	471.875
11413	981.5851	24.79552	0	0	23.718	616.527	275.058	3092.53	1964.22	145.393	0	0	10.509	194.703	1209.1	120.414	0	0	91.583	0	470.646	971.692	741.276	540.297	650.385	1543.63	412.391	628.512	63.396	891.701	0	1466	1197.87	2644.01	765.961	338.247	2298.86	1640.28	1737.17	885.583	0	748.316	1846.1	1185.72	0	659.762	65.893	1258.39	0
11440	982.3715	36.01896	0	0	0	0	0	0	0	0	0	0	0	0	0	0	0	0	156.784	212.744	63.642	0	0	0	0	0	0	0	0	0	0	0	0	0	0	19.355	0	0	0	0	0	0	0	0	0	0	0	0	0
11483	982.5169	24.37967	0	3525.11	0	0	0	0	0	0	0	0	198.417	0	0	0	0	0	4238.81	2323.9	8663.01	0	4176.1	0	448.001	0	0	2049.15	0	0	0	0	0	0	0	0	0	0	0	0	0	0	0	0	0	0	0	0	0
11500	982.5672	20.34037	0	0	0	0	0	0	0	0	0	0	0	0	0	0	0	822.648	0	0	0	0	0	0	0	0	0	0	0	0	0	0	0	0	0	0	0	0	0	0	0	0	0	0	0	0	0	0	0
11536	983.4456	27.14787	0	34.503	0	0	0	0	0	0	0	0	0	0	0	0	0	0	0	0	0	0	0	0	0	0	31.584	0	0	0	0	0	0	0	0	0	0	0	0	0	0	0	0	0	0	0	0	55.635	0
11705	984.4547	24.92263	0	318.463	0	125.13	126.13	0	34.898	0	9.602	0	0	0	95.243	136.989	0	0	221.99	80.203	97.552	275.295	186.528	158.355	190.83	190.23	80.566	419.577	0	37.905	0	0	24.67	62.527	115.335	143.041	156.522	0	0	0	0	125.086	402.452	282.892	0	86.918	0	220.257	0
11760	984.4667	23.06132	0	0	0	53.099	117.814	0	0	0	0	0	6.224	0	0	96.489	0	56.683	0	0	0	31.424	132.75	77.694	120.008	119.897	50.608	117.058	0	49.174	0	0	24.803	104.525	140.718	117.757	66.687	115.053	47.602	0	0	69.989	96.929	171.031	152.969	87.272	134.236	114.085	0
11835	986.5064	20.43149	0	0	0	0	0	0	0	0	0	0	0	0	144.519	0	0	0	305.743	0	334.735	74.275	135.323	0	120.057	0	0	0	0	0	0	0	0	0	0	0	282.371	0	0	0	0	0	212.157	0	0	0	0	187.451	502.922
11889	987.4315	24.88385	0	258.789	0	0	0	0	318.559	0	0	0	9.667	0	0	0	346.524	0	119.943	0	1018.2	0	129.429	0	311.481	0	0	226.067	0	0	0	0	48.29	0	0	0	147.616	0	0	0	0	0	0	47.728	0	0	0	464.447	0
11981	988.4962	20.03277	0	0	0	0	0	0	0	0	0	0	0	0	0	0	0	0	0	0	0	0	0	0	71.161	0	0	0	0	0	0	0	0	0	0	46.625	0	0	0	0	0	0	0	0	81.562	0	33.114	0	0
11982	988.4991	21.2492	63.231	0	0	870.158	0	0	127.834	0	7.914	37.4	0	0	283.205	462.245	0	0	0	0	0	0	87.188	0	277.632	0	55.044	0	0	0	0	0	0	0	112.437	69.728	0	0	0	0	0	0	64.726	206.028	0	0	0	567.682	1447.54
11989	988.5208	22.44416	0	0	0	0	0	0	0	0	0	0	0	0	0	0	0	41.499	0	0	0	188.827	149.801	200.503	0	442.717	0	316.509	88.334	36.177	0	134.197	0	0	798.419	0	294.652	151.223	127.376	0	0	0	100.529	559.76	262.59	277.654	402.637	91.754	0
11991	988.528	35.86765	0	0	4.313	87.443	263.462	0	0	21.694	0	0	0	10.805	951.083	73.235	708.951	0	436.236	0	308.13	115.224	275.265	54.832	153.994	213.265	12.88	0	153.614	0	203.645	295.393	470.739	378.944	232.475	16.023	29.804	0	160.825	0	0	0	0	91.575	0	420.072	0	0	172.1
12264	992.4164	20.39667	0	0	0	0	171.437	0	0	0	0	0	0	0	0	56.912	0	0	0	0	0	37.302	0	138.583	107.037	83.696	0	47.902	0	0	0	0	0	121.568	244.839	149.306	53.989	0	95.344	27.246	0	156.813	0	114.909	75.777	0	0	103.764	0
12380	994.4344	25.07426	212.195	52.845	0	144.221	425.992	0	0	0	37.609	3.982	0	0	0	72.234	0	0	214.147	0	173.729	0	68.191	0	119.264	326.829	134.833	325.282	0	215.23	0	0	0	131.695	245.842	150.089	0	179.906	0	170.845	0	128.828	495.224	231.237	65.247	169.183	0	54.788	0
12434	995.3861	25.10884	71.954	0	0	287.085	0	0	240.341	0	0	0	13.975	0	0	141.797	0	60.307	0	0	0	414.556	0	278.61	78.826	0	0	0	181.397	0	0	0	0	0	0	0	236.884	0	0	0	0	0	0	41.366	128.154	549.491	0	385.203	0
12476	996.464	24.21588	0	0	0	0	67.279	0	100.238	0	0	0	3.278	0	0	0	0	0	120.425	0	0	43.239	246.265	55.395	19.343	0	0	56.593	0	57.967	0	68.103	0	0	0	0	128.734	85.447	0	31.434	0	0	0	88.387	90.7	0	0	0	70.791
12501	997.3876	34.09852	0	0	0	0	0	0	0	0	0	0	0	0	0	0	0	0	0	0	0	0	0	0	0	0	0	0	0	0	0	0	0	0	0	0	0	0	0	0	0	0	0	0	0	0	0	0	0
12508	997.4684	23.98822	0	0	0	0	0	0	0	0	0	0	0	0	0	49.091	0	0	0	0	0	0	0	0	0	0	27.63	0	0	0	0	0	0	0	48.508	21.987	0	0	0	0	0	0	21.404	0	0	0	0	0	0
12568	998.4797	23.22768	0	0	0	0	23.902	0	0	0	0	0	0	0	0	0	0	0	0	0	0	0	0	0	29.927	0	0	124.596	0	0	0	0	0	0	0	0	0	0	0	0	0	0	0	0	0	0	0	0	0
12574	998.5079	24.99826	0	28.093	0	0	0	0	0	0	0	0	0	0	727.025	0	0	147.77	0	0	0	431.48	0	0	0	0	14.584	0	0	0	0	0	0	0	0	0	0	0	0	0	0	0	650.878	39.666	0	0	0	95.39	0
12593	999.38	27.27486	0	0	0	0	0	0	0	0	0	0	0	0	0	0	0	0	0	0	0	0	0	0	0	0	0	0	0	0	0	0	92.274	0	0	0	0	0	0	0	0	0	0	0	0	0	0	0	0
12600	999.4741	24.86663	0	1156.43	39.005	0	0	449.118	1304.98	0	0	112.402	134.605	0	0	0	1242.4	203.776	514.863	435.051	2679.34	0	643	0	419.693	0	0	1088.81	0	0	0	0	316.041	0	0	0	709.557	0	0	0	0	0	0	0	0	0	0	589.375	1215.54
12633	1000.43	20.60861	0	0	0	0	32.59	0	0	0	0	0	0	0	0	0	0	0	0	0	0	0	0	0	24.153	0	0	0	0	0	0	0	0	0	0	0	0	0	0	0	0	0	0	0	0	0	0	0	0
12652	1000.455	21.13962	98.735	0	0	0	0	0	0	0	0	0	0	0	0	51.226	0	0	0	0	0	0	0	0	0	0	0	0	0	0	0	0	0	0	83.535	0	0	0	0	0	0	0	0	43.127	0	0	58.872	47.357	0
12657	1000.489	22.73206	0	0	0	0	26.113	0	0	0	0	0	0	0	0	0	0	0	0	0	0	0	0	68.429	70.274	0	0	0	0	0	0	0	0	0	43.457	43.984	38.829	0	0	38.565	0	80.081	0	27.934	0	0	0	0	0
12705	1002.454	24.41733	0	0	0	0	0	0	306.575	0	0	51.835	103.945	0	0	0	198.372	248.907	255.999	580.954	705.996	175.901	404.556	0	298.701	35.793	0	392.887	0	0	0	0	330.78	0	0	0	186.066	0	0	0	0	0	0	58.167	0	0	0	193.515	0
12815	1004.488	24.90239	0	0	0	46.275	187.611	0	0	0	0	0	0	0	0	55.734	259.209	0	156.722	0	120.061	32.741	0	0	0	0	0	0	0	0	0	0	31.424	0	0	15.319	100.002	0	0	0	0	0	0	102.375	0	26.171	0	148.205	0
12823	1004.56	36.22411	211.528	0	0	14.999	89.984	0	0	0	0	0	0	0	163.582	19.865	103.188	0	196.568	192.783	20.594	0	0	19.009	18.382	90.245	0	98.773	46.262	0	0	0	108.936	79.847	70.555	0	0	0	0	0	0	0	0	0	0	0	0	0	49.696
12872	1006.372	35.61279	0	0	0	0	0	0	0	0	0	0	0	0	0	0	0	53.781	0	0	0	0	0	0	0	0	0	0	0	0	0	0	0	0	0	0	0	0	0	0	0	0	0	0	0	0	0	0	0
12879	1006.478	23.97524	0	0	0	119.127	201.298	0	123.862	0	0	31.726	38.04	0	0	0	0	190.995	57.342	0	58.898	55.999	63.603	100.039	215.877	160.408	39.931	149.417	40.338	300.779	0	62.451	148.528	131.567	123.88	181.647	63.07	167.019	0	112.71	0	0	0	82.845	470.949	74.897	0	133.381	71.532
12917	1007.308	35.64956	0	0	0	258.83	258.324	0	0	0	0	0	0	0	67.798	94.666	0	0	12.161	60.77	0	0	0	20.636	41.959	100.83	0	61.233	0	165.946	0	0	0	0	68.322	0	50.549	0	0	0	0	0	33.259	63.09	58.641	53.961	60.88	37.068	0
12922	1007.421	19.96609	0	0	0	0	0	0	0	0	0	0	0	0	0	230.487	0	0	0	0	0	0	0	0	0	0	0	0	0	0	0	0	0	0	0	0	0	0	0	0	0	0	0	0	0	0	0	0	0
12923	1007.448	27.72455	0	0	0	0	0	0	0	0	0	0	0	0	0	0	0	0	0	0	0	0	0	0	0	0	0	0	0	0	0	0	0	0	0	0	0	0	0	0	0	0	0	0	0	0	0	0	0
12957	1008.466	27.18573	0	0	0	0	0	0	0	0	0	0	0	0	0	0	0	0	0	0	0	0	0	0	0	0	0	0	0	0	0	0	0	0	0	0	0	0	0	0	0	0	0	0	0	0	0	0	0
12964	1008.477	20.89085	0	0	0	0	0	0	0	0	0	0	0	0	0	0	0	0	0	0	0	107.308	0	0	0	111.276	0	0	0	0	0	0	0	0	0	0	0	0	0	0	0	58.573	0	0	68.275	0	0	0	1584.04
12968	1008.507	22.69288	0	0	0	0	30.428	0	0	0	0	0	0	0	0	172.458	0	0	0	0	0	0	0	57.883	82.133	0	0	0	0	0	0	0	0	207.472	0	82.465	0	0	0	0	0	136.581	0	0	0	0	248.289	29.199	0
12993	1009.407	20.98071	0	278.155	0	457.218	140.257	0	300.512	0	215.544	0	6.912	0	0	0	0	0	0	0	0	0	0	84.9	189.569	0	0	0	0	0	0	0	0	0	74.096	66.754	0	0	0	0	0	0	141.582	160.51	148.731	0	0	140.965	0
12998	1009.449	27.26775	0	32.333	0	257.509	0	0	208.124	0	0	50.808	19.091	20.055	0	222.941	686.977	325.728	278.207	0	241.738	204.833	380.36	239.248	491.212	0	243.078	463.687	229.271	49.97	0	0	383.837	127.396	464.298	211.592	293.509	105.286	123.008	0	0	402.636	190.463	446.537	59.651	465.003	173.234	329.644	0
13056	1010.497	19.72021	0	0	10.943	0	0	0	0	0	0	0	3.246	0	0	0	0	0	0	0	0	0	0	0	71.551	165.715	61.216	0	0	0	0	0	61.655	0	0	0	0	0	0	0	0	0	0	83.726	57.475	0	0	27.213	0
13057	1010.504	20.7879	0	0	0	0	0	0	0	0	0	0	0	0	0	0	0	0	0	0	0	0	0	0	0	0	0	0	0	0	0	0	0	0	0	0	0	0	0	0	0	0	0	0	0	0	0	0	0
13112	1012.393	27.96295	0	0	0	50.614	0	0	0	0	0	0	0	0	0	0	0	0	0	0	0	0	0	0	0	0	0	136.038	0	0	0	0	0	43.085	0	0	0	26.249	0	0	0	0	31.311	0	0	0	0	0	0
13145	1012.499	35.02929	0	0	0	265.783	211.322	0	0	19.1	0	8.26	0	0	203.555	29.455	0	0	203.033	387.669	154.267	189.045	141.534	50.757	107.807	173.592	0	82.816	0	117.925	0	0	80.211	14.075	134.58	0	0	0	179.885	0	0	0	0	0	38.89	323.562	0	129.899	145.879
13174	1013.376	26.59489	0	74.466	0	0	66.605	9145.49	28.264	0	21.107	0	8.572	0	0	0	0	0	0	0	0	0	0	90.136	0	0	0	290.288	0	0	0	0	0	0	119.662	443.515	0	0	0	0	0	0	0	532.669	0	0	0	0	0
13187	1013.368	29.08533	0	650.967	0	0	0	0	88.734	0	0	0	2.416	0	0	908.35	0	0	0	0	0	0	0	0	0	0	0	71.694	0	0	0	0	0	0	48.299	0	0	0	0	0	0	0	0	16.414	0	0	0	0	0
13188	1013.368	25.16517	807.025	4714.9	567.883	10509.5	8073.56	0	9410.71	824.137	1765.99	462.138	1054.04	617.382	2344.08	8344.75	2039.86	4548.78	7837.77	5745.38	4147.67	23482	1969.81	11670.3	4052.99	6696.27	6854.87	9098.76	6975.38	6402.6	1618.94	4451.47	1600.11	3983.92	2870.85	4325.47	8324.37	6755.87	3267.58	4019	7076.91	4981.05	4888.46	5052.81	5821.98	3170.04	4317.38	13201.4	4423.36
13205	1013.468	36.10351	0	0	0	0	0	0	0	0	0	0	0	0	0	0	0	0	0	0	0	0	0	0	0	12.045	0	0	0	18.284	0	0	0	0	0	0	0	0	0	0	0	0	0	0	0	0	0	0	0
13232	1014.461	24.194	0	0	0	0	0	0	0	0	0	0	0	0	0	0	0	0	0	0	0	0	0	0	0	0	0	0	0	0	0	0	0	0	0	0	0	0	0	0	0	0	0	0	0	0	0	0	0
13248	1014.474	21.36679	116.432	0	0	0	0	0	0	0	0	0	0	0	0	0	0	0	0	0	0	92.141	0	0	107.202	48.573	0	116.604	0	0	0	0	0	0	0	0	120.251	0	0	0	0	0	0	40.456	0	0	0	81.557	0
13279	1015.468	21.82056	0	0	0	0	0	0	0	0	0	0	0	0	0	0	0	0	0	0	0	0	0	0	0	0	0	0	0	0	0	0	0	0	0	0	0	0	0	0	0	0	0	0	0	0	0	0	0
13292	1015.554	24.8573	120.877	0	0	28.791	55.699	930.537	0	0	47.888	0	0	0	676.58	0	0	100.912	0	0	0	0	0	0	0	0	0	0	62.643	0	0	0	0	0	0	0	0	231.408	261.228	0	0	0	1150.79	0	71.839	121.534	0	0	0
13321	1016.265	35.651	444.087	1075.33	96.855	2105.45	2574.69	0	0	149.718	342.85	265.596	0	285.451	2978.4	1855.72	1630.71	1412.64	0	2101.84	1175.62	1438.92	820.623	1131.47	776.383	1554.05	359.145	863.433	1722.25	2316.59	1645.44	1199.81	265.464	1478.42	928.435	268.37	781.789	0	1645.74	812.832	1191.01	1691.4	515.329	807.07	1308.3	1718.48	848.066	1017.86	1200.88
13323	1016.272	37.74102	0	0	0	0	0	0	0	0	0	0	0	0	0	234.54	0	0	0	0	0	0	12.873	107.022	0	9.885	0	0	0	0	0	0	0	0	0	0	0	0	0	0	0	0	0	0	0	0	0	103.733	0
13332	1016.415	33.60323	12.668	0	0	92.207	0	0	0	0	0	0	0	0	0	206.492	0	0	72.833	0	0	0	0	0	0	0	0	49.295	0	0	0	0	0	0	0	0	108.643	0	0	0	0	0	0	0	0	0	0	0	0
13340	1016.438	27.10714	0	0	0	0	0	0	0	0	0	0	0	0	0	0	0	0	0	0	0	0	0	0	0	0	0	0	0	0	0	0	0	0	0	109.874	63.632	0	0	0	0	0	0	0	0	0	0	0	0
13342	1016.445	25.78512	562.186	4385.3	302.82	2224.58	2279.32	4596.6	4573.45	257.971	880.821	82.474	458.417	91.916	7291.14	1515.25	6850.23	4544.06	1806.69	1102.47	3449.97	478.334	605.48	2139.54	3224.07	1088.1	794.892	930.501	658.507	1213.39	1412.93	753.756	2049.12	2347.07	2070.37	2687.55	2614.66	1527.17	1312.69	1542.83	907.626	4396.3	891.315	3339.02	1386.79	2446.87	2419.61	5252.56	1082.13
13344	1016.454	20.30737	0	72.457	0	0	0	0	0	0	0	0	0	0	0	0	0	0	0	0	0	0	0	68.458	91.718	0	30.861	0	0	0	0	0	0	53.367	29.869	0	0	0	188.626	45.233	0	0	0	291.544	20.973	0	226.544	86.14	0
13429	1018.462	24.53558	0	1081.75	119.768	210.984	224.918	0	107.168	31.084	50.486	30.851	82.811	11.456	289.161	38.432	664.443	497.371	513.73	627.028	1086.21	403.717	696.949	269.69	710.835	367.202	0	791.44	141.639	0	0	63.631	436.692	231.922	275.681	246.304	535.264	191.24	170.356	127.587	193.287	0	439.355	483.642	332.101	0	377.478	1558.58	453.466
13452	1019.463	36.29286	0	0	0	0	0	0	0	0	0	0	0	0	0	0	0	0	0	0	0	0	0	0	0	0	0	0	0	0	0	0	0	0	0	0	0	0	0	0	0	0	0	0	0	0	0	0	0
13475	1020.461	36.7714	0	0	0	0	0	0	0	0	0	0	0	0	0	0	0	0	0	0	0	0	0	0	0	0	0	0	0	0	0	0	8.902	0	24.587	0	0	0	0	0	0	0	0	0	66.721	0	0	0	0
13590	1022.424	38.34095	286.594	0	0	79.465	161.262	0	0	0	0	0	0	0	229.104	176.183	0	0	168.29	75.341	0	0	34.494	0	81.671	327.52	36.579	21.01	84.645	81.74	0	0	57.463	45.677	366.903	0	0	0	105.481	0	0	0	91.088	87.203	83.366	239.742	0	0	91.695
13627	1023.372	36.22833	0	0	0	0	0	0	0	0	0	0	0	0	0	0	0	0	0	0	0	0	0	0	0	0	0	0	0	0	0	0	0	0	0	0	0	0	0	0	0	0	0	0	0	0	0	0	0
13628	1023.421	19.97656	0	0	0	0	0	0	0	0	0	0	0	0	0	153.441	0	0	0	0	0	0	0	0	0	0	0	0	0	0	0	0	0	0	0	0	0	0	0	0	0	0	0	0	0	0	0	0	0
13640	1023.517	19.82783	2917.61	0	0	0	0	0	0	0	0	0	0	0	0	0	0	0	0	0	0	0	0	0	0	0	0	0	0	0	0	0	0	0	0	0	0	0	0	0	0	0	0	0	0	0	0	0	0
13704	1024.478	28.13942	0	20.845	0	0	0	0	0	0	0	0	0	0	0	0	0	0	0	0	0	0	0	0	0	0	0	19.934	0	0	0	0	0	0	96.884	39.018	0	0	0	0	0	0	88.257	39.016	0	0	0	0	0
13711	1024.496	25.06707	611.804	0	0	0	0	0	0	48.67	0	0	0	0	0	0	0	0	309.823	0	262.602	471.68	150.61	481.044	0	184.515	0	36.025	0	0	0	0	0	0	39.533	0	120.674	0	0	1628.9	0	0	0	737.457	204.313	26.533	0	75.384	0
13746	1025.472	24.9959	0	0	48.704	829.379	0	0	0	0	0	0	19.117	0	507.902	0	0	122.303	0	0	0	0	0	0	108.144	0	146.926	0	232.471	860.552	165.487	0	99.197	0	0	0	0	0	675.911	0	391.28	0	0	0	1353.88	250.957	0	0	1117.14
13747	1025.46	25.59517	0	0	0	0	168.389	0	0	0	0	0	0	0	123.757	0	0	0	104.259	0	0	0	0	199.128	0	0	14.39	0	34.592	0	0	472.327	0	412.272	646.839	761.164	0	142.712	0	0	0	628.037	170.926	155.999	0	501.673	215.79	40.157	0
13793	1026.435	35.41262	0	0	0	121.451	0	0	0	0	0	0	0	0	0	0	0	0	55.121	88.483	98.604	0	0	0	15.492	0	0	0	0	0	26.228	0	0	0	0	0	0	0	0	9.943	0	0	0	0	0	88.34	0	0	72.566
13803	1026.505	23.94978	1319.07	0	0	0	0	0	0	0	0	0	0	0	0	0	0	0	0	0	0	0	0	0	0	0	0	0	0	0	0	0	0	0	0	0	0	0	0	0	0	0	0	0	0	0	0	0	0
13844	1027.485	25.45711	91.429	0	0	0	0	0	0	0	0	0	0	0	0	0	0	0	0	0	0	0	0	16.653	0	0	10.949	0	0	0	0	0	0	0	34.818	45.047	0	0	0	0	0	0	428.285	0	0	0	0	0	0
13889	1028.524	24.83936	0	169.469	0	71.512	0	0	0	0	84.064	8.531	0	0	1704.21	30.386	0	471.266	0	0	0	104.186	136.528	0	138.432	165.724	0	70.785	0	0	0	0	0	164.481	137.822	27.496	51.66	0	0	105.269	0	0	54.8	188.782	0	117.182	0	0	457.323
13913	1029.49	21.54977	1961.1	0	0	0	0	0	0	0	0	0	0	0	0	0	0	0	0	0	0	0	0	0	0	0	0	60.72	0	0	0	0	0	0	0	0	0	0	0	0	0	0	0	0	0	0	47.957	0	0
13945	1030.424	27.40167	0	0	0	0	0	0	0	0	0	0	0	0	0	0	0	0	0	0	0	0	0	0	57.61	0	0	0	41.427	0	0	0	0	0	10.594	48.38	0	0	0	0	0	0	0	18.671	0	0	0	0	0
13992	1031.433	25.65861	588.329	240.028	0	162.03	24.666	0	0	0	0	0	7.794	0	0	411.219	0	0	0	0	0	0	0	23.835	59.486	0	0	0	0	0	0	0	0	0	0	0	0	0	0	26.995	0	0	0	0	0	0	0	0	0
14031	1032.407	33.56225	0	0	0	0	0	0	0	0	0	0	0	0	0	366.545	0	0	0	0	0	0	0	0	0	0	0	0	180.414	0	0	0	0	0	0	0	0	0	0	0	0	0	0	0	0	0	0	0	285.25
14040	1032.427	27.98207	0	0	0	0	0	0	0	0	0	0	0	0	0	0	0	0	0	0	0	0	0	10.503	0	0	0	0	0	0	0	0	0	0	18.872	47.936	46.601	0	0	0	0	0	0	86.151	0	0	0	30.925	0
14047	1032.449	25.89738	0	739.437	59.464	348.205	426.137	0	744.004	0	161.579	8.466	72.267	0	1182.25	0	790.152	625.079	228.088	0	441.911	82.751	0	242.488	411.469	249.521	84.191	23.646	0	219.609	129.678	75.145	256.705	425.259	598.377	351.611	395.213	308.765	180.003	147.017	0	539.355	146.193	867.205	275.768	929.324	425.459	699.525	0
14055	1032.472	24.62071	0	0	0	0	25.538	0	0	0	0	0	0	0	0	0	0	1158.18	147.108	0	250.418	79.179	0	0	23.607	0	0	277.1	53.667	0	0	0	0	0	0	0	171.632	146.943	0	0	0	0	0	0	147.77	0	0	0	737.53
14064	1032.492	21.73443	421.029	268.503	675.193	3479.38	0	0	927.298	338.572	0	538.363	148.718	0	606.8	0	0	0	0	0	0	0	0	0	0	0	0	0	0	0	0	0	0	0	2107.98	0	0	0	0	0	0	0	0	0	0	1267.48	0	0	0
14071	1032.498	21.2104	0	0	0	0	0	0	0	0	1579.83	0	0	0	165.379	0	0	0	0	0	0	0	195.508	0	1080.33	1248.38	0	141.255	0	0	0	0	0	741.536	0	706.661	0	0	0	0	0	0	0	1013.85	611.557	0	578.294	1865.75	0
14132	1034.446	24.84	0	0	0	0	0	0	0	0	0	6.194	0	0	0	0	0	0	0	0	0	0	0	0	49.155	16.604	0	0	0	0	0	0	0	0	0	0	65.625	0	0	0	0	0	0	31.668	0	113.611	0	400.304	0
14140	1034.493	20.94032	0	0	66.865	0	0	0	51.022	0	0	0	0	0	0	0	0	0	0	0	0	0	175.266	0	0	0	0	0	0	0	0	0	0	0	0	0	0	65.552	0	0	0	351.995	0	0	0	0	0	0	0
14211	1036.326	35.85094	0	0	0	0	0	0	0	0	0	0	0	0	0	0	0	0	0	0	0	0	0	0	0	0	0	0	0	0	0	0	0	0	0	0	0	0	0	0	0	0	0	0	0	0	0	0	0
14271	1037.521	21.97837	1058.64	0	12.535	0	62.926	0	0	0	0	0	0	0	0	0	0	0	0	0	0	0	0	0	104.587	119.186	0	0	0	0	0	0	0	0	33.877	343.25	0	0	0	0	0	0	0	161.864	109.449	0	32.047	133.971	0
14406	1039.472	19.8837	0	801.958	161.594	0	0	0	837.126	0	0	201.773	114.958	0	0	0	0	0	0	0	0	0	0	0	245.892	0	0	304.335	0	0	0	0	555.662	0	0	0	541.412	0	0	0	0	0	0	0	0	0	0	0	0
14447	1040.364	34.76792	0	1412.53	19.631	765.519	355.784	0	279.228	101.25	0	23.401	0	0	446.319	594.461	0	0	443.913	843.326	0	0	0	0	0	0	0	408.336	44.705	318.685	201.699	0	0	0	0	0	0	0	191.419	0	0	0	0	0	0	0	0	0	294.062
14478	1040.475	25.05015	0	60.784	0	363.843	521.661	0	0	0	0	0	0	100.38	2340.98	579.705	0	0	0	858.237	1543.05	0	0	396.898	65.946	374.658	285.54	160.348	215.965	387.865	191.413	0	0	468.877	655.504	745.781	66.671	390.455	199.654	243.807	424.306	460.181	922.71	490.241	559.965	735.267	353.585	0	1055.15
14486	1040.478	20.428	0	0	14.428	0	0	0	42.407	0	0	9.254	0	0	0	0	426.674	0	137.012	0	0	157.711	71.302	0	0	62.701	27.687	152.168	0	0	0	0	49.984	0	0	0	193.454	0	0	26.018	0	347.763	0	0	24.971	0	0	59.973	0
14512	1041.413	37.27865	15.669	0	0	0	0	0	0	0	0	0	0	0	451.377	0	0	0	0	0	0	0	0	0	0	0	0	0	0	0	0	0	0	87.93	0	0	0	0	0	0	0	0	0	0	0	0	0	0	0
14513	1041.435	20.81552	0	0	0	0	601.381	0	0	0	0	0	0	0	0	135.741	0	0	0	0	0	0	0	99.949	0	0	0	0	0	0	0	0	0	0	0	51.012	0	0	0	0	0	0	343.212	0	0	0	123.85	0	0
14520	1041.484	24.90298	0	1062.73	14.184	145.339	0	0	0	157.818	0	0	13.553	0	0	0	132.741	0	297.654	0	0	0	0	57.723	260.366	0	96.752	0	0	0	0	0	236.272	0	0	0	0	0	0	0	0	0	0	81.123	0	0	0	654.179	0
14548	1042.439	24.65243	0	0	0	37.458	63.216	0	0	0	0	16.562	0	0	0	70.588	0	84.545	0	0	0	80.713	0	0	0	111.246	0	117.62	0	0	0	0	0	0	90.958	43.079	0	0	0	0	0	0	0	0	61.255	0	45.123	0	0
14556	1042.467	19.965	0	0	0	0	0	0	0	0	0	0	0	0	0	0	0	0	0	0	0	0	0	0	11.809	0	0	0	0	0	0	0	0	0	0	0	0	0	0	0	0	0	0	0	0	0	0	0	0
14562	1042.548	25.44851	446.615	0	0	0	0	0	0	0	0	23.279	0	0	0	0	0	131.754	0	0	0	0	695.827	0	0	0	28.853	0	0	0	0	0	0	0	0	0	139.852	0	0	0	0	0	0	0	0	0	0	0	0
14584	1043.173	43.07667	0	0	0	0	0	0	0	0	0	0	0	0	0	0	0	0	0	0	0	0	0	0	0	0	0	0	0	0	0	0	0	0	0	0	0	0	0	0	0	0	0	0	0	0	0	0	0
14614	1043.496	25.91215	0	432.043	73.43	0	0	0	0	20.833	0	0	39.304	0	0	0	0	468.66	0	626.3	263.842	0	0	0	0	0	15.91	0	0	0	0	0	0	0	0	0	0	0	0	0	0	0	0	53.881	58.135	0	0	565.7	0
14751	1046.427	27.64366	45.284	0	0	41.104	0	0	0	0	0	18.187	3.332	0	0	75.717	145.866	0	61.995	0	0	78.589	111.243	0	136.949	0	63.693	135.533	105.173	0	0	0	0	40.479	276.857	131.364	124.017	0	0	0	0	226.957	196.331	221.994	0	46.96	0	145.52	0
14756	1046.474	36.393	0	0	0	0	0	0	0	0	0	0	0	0	0	0	0	0	0	0	0	0	0	0	0	0	0	0	0	0	0	0	0	0	0	0	0	0	0	0	0	0	0	0	0	0	0	0	44.987
14763	1046.51	25.35454	0	0	0	89.925	0	0	0	0	0	392.67	0	0	766.026	136.44	9077.57	252.446	119.35	3282	0	345.873	765.445	0	331.687	2760.59	19.835	0	0	0	0	427.306	76.572	347.587	30.87	52.848	523.428	0	0	0	0	207.986	1504.69	565.227	628.51	0	57.31	340.533	0
14782	1047.462	26.74549	0	0	0	0	0	0	0	0	0	0	0	0	0	0	0	0	0	0	0	0	0	0	0	0	0	0	0	0	0	0	0	0	0	0	0	0	0	0	0	0	0	9.351	0	0	0	0	0
14786	1047.482	35.65046	0	0	0	0	0	0	0	0	0	0	0	0	0	0	0	0	0	0	0	0	0	0	0	0	0	0	0	0	0	0	0	0	0	0	0	0	0	0	0	0	0	0	0	0	0	0	0
14897	1050.457	19.94594	0	0	0	0	0	0	0	0	0	0	0	0	0	0	0	0	0	0	0	0	0	0	0	0	0	0	0	0	0	0	0	0	0	0	0	0	0	0	0	0	0	0	0	380.157	0	0	0
14902	1050.465	32.71054	0	0	0	0	0	0	0	0	50.386	0	0	0	0	214.229	0	0	0	0	0	0	0	0	0	0	0	0	0	0	0	0	0	0	0	0	0	0	0	0	0	0	0	0	0	0	0	0	0
14906	1050.477	26.92478	293.317	1126.62	100.798	783.918	0	0	624.327	206.473	344.598	35.372	112.447	135.976	2481.14	1216.51	1611.31	0	536.007	0	985.418	297.395	640.269	782.003	1219.63	581.255	647.854	133.503	598.444	904.743	746.878	417.409	1105.06	2874.51	1565.82	1974.42	509.412	0	633.134	1375.28	0	2967.11	569.888	1778.32	614.587	1155.22	620.563	674.361	274.376
14914	1050.507	21.92	31.782	0	0	0	0	0	0	0	0	0	0	0	0	0	0	0	0	0	0	0	0	0	0	0	0	0	0	0	0	0	0	0	0	0	0	0	0	0	0	0	0	0	0	0	0	0	0
14942	1051.321	25.01921	0	0	0	0	0	0	209.798	0	0	0	0	0	0	0	0	0	0	0	0	0	0	0	0	0	0	0	0	0	0	0	0	0	0	0	0	0	0	0	0	0	0	0	0	0	0	460.866	0
14983	1052.474	25.1391	31241.1	0	0	0	0	0	0	0	0	0	0	0	0	0	0	0	0	0	0	0	164.623	0	209.092	0	0	0	0	0	42.537	0	178.503	0	0	0	33.496	0	0	0	0	0	206.592	0	96.092	0	0	193.75	0
15012	1053.485	25.06982	6286.79	386.273	48.99	279.039	515.855	0	0	0	0	49.844	22.642	0	103.697	26.065	357.204	148.89	424.467	0	229.5	0	0	298.929	0	232.01	0	810.536	217.231	203.917	0	0	0	0	445.697	194.23	194.591	391.904	309.894	224.371	0	131.002	0	404.002	280.098	145.167	102.53	55.858	843.05
15026	1053.57	20.71027	561.742	0	0	0	0	0	0	0	0	0	0	0	0	0	0	0	0	0	0	0	0	0	0	0	0	0	0	0	0	0	0	0	0	0	0	0	0	0	0	0	0	0	0	0	0	0	0
15040	1054.21	35.68052	0	0	0	0	0	0	0	0	0	15.492	0	0	0	0	0	0	0	0	0	0	0	0	0	0	0	0	0	0	0	0	0	0	0	0	0	0	0	0	0	0	0	0	0	0	0	0	56.605
15065	1054.515	36.45718	0	0	0	0	120.82	0	0	0	0	0	0	0	1154.13	69.172	237.85	0	261.975	330.353	48.062	27.953	100.039	0	92.535	113.04	0	137.646	71.148	0	169.76	53.5	261.067	89.834	97.764	0	0	0	0	0	0	0	0	0	42.186	205.665	0	0	0
15122	1056.458	20.06193	0	0	70.373	0	0	0	0	0	0	0	0	0	0	41.939	0	0	0	0	0	124.197	0	0	0	49.643	209.063	0	0	0	0	0	0	125.297	0	79.398	102.313	0	0	0	0	0	0	0	0	0	0	0	0
15129	1056.498	22.32451	0	0	0	0	43.823	0	0	0	0	0	0	0	0	104.345	0	0	0	0	0	0	0	40.476	0	0	0	0	0	0	0	0	0	0	84.036	51.253	0	0	0	0	0	0	93.302	0	0	146.903	0	0	0
15132	1056.523	25.45795	642.836	118.202	0	0	0	0	0	0	0	0	0	0	0	189.95	0	0	84.689	0	70.84	0	52.289	0	88.355	0	0	125.432	99.672	0	0	0	0	0	100.052	28.288	46.826	0	0	0	0	0	373.489	47.51	108.795	0	0	117.771	471.585
15155	1057.413	36.66948	0	0	0	0	0	0	0	0	0	0	0	0	0	0	0	0	0	0	0	0	0	0	0	0	0	0	0	0	0	0	0	0	0	0	0	0	0	0	0	0	0	0	0	0	0	0	0
15158	1057.442	28.28114	0	0	0	0	0	0	0	0	0	0	0	0	0	0	0	0	0	0	0	0	0	0	0	0	0	70.068	0	0	0	0	0	0	0	14.297	0	0	0	0	0	0	0	0	0	0	0	0	0
15165	1057.477	25.58905	0	8108.27	0	0	0	0	0	0	0	0	0	0	0	0	0	0	0	0	0	0	0	0	0	0	0	0	0	0	0	0	0	0	0	0	0	0	0	0	0	0	0	0	0	0	0	0	0
15187	1058.382	36.96484	0	0	0	20.045	55.403	0	35.354	0	0	5.668	0	0	191.014	57.724	0	0	0	0	0	0	0	0	0	67.353	0	0	48.039	0	0	0	0	0	11.873	103.443	0	0	0	0	0	0	0	26.022	0	0	0	25.351	48.997
15192	1058.434	33.1832	0	45.954	34.238	0	0	0	0	0	0	0	6.754	0	0	0	0	0	0	0	0	0	0	0	0	0	0	0	0	0	0	0	0	0	0	0	0	0	0	0	0	0	0	0	0	0	0	0	0
15216	1058.476	24.89302	0	0	926.713	0	0	3629.79	5801.22	0	47.956	905.396	1892.19	0	0	87.796	7086.64	1217.99	4548.42	2216.31	10414.2	1446.83	4148.92	18.805	2377.58	0	0	6019.11	40.173	0	0	0	1433.96	0	0	0	3799.5	0	0	0	0	0	0	67.526	0	0	0	5972.79	0
15220	1058.493	36.41729	0	0	0	0	0	0	0	0	0	0	0	0	40.674	135.269	0	0	80.247	0	0	10.935	0	24.539	0	78.073	0	68.001	0	87.471	0	0	66.691	0	17.601	0	0	18.486	0	19.767	0	0	0	80.263	66.915	0	0	17.282	0
15296	1060.38	38.31	0	0	0	0	0	0	0	0	0	0	0	0	0	0	0	0	0	0	0	0	0	0	0	0	0	0	0	112.633	0	86.237	101.647	84.27	0	155.281	0	0	0	0	0	89.394	225.197	123.884	140.634	0	0	0	0
15300	1060.427	36.57256	0	0	0	0	0	0	0	0	0	0	0	0	384.354	0	0	0	0	0	0	0	0	0	0	16.128	0	0	0	0	0	0	0	0	0	0	0	0	0	0	0	0	0	0	0	0	0	0	0
15311	1060.477	20.68747	0	550.553	0	0	0	0	0	0	0	0	5.034	0	0	0	0	0	0	0	0	0	0	0	53.098	0	0	0	0	0	0	0	0	0	0	0	80.225	0	0	0	0	0	0	0	0	0	0	82.04	0
15349	1061.534	36.96298	30.56	0	0	208.509	0	0	0	0	0	0	0	0	0	454.098	0	0	0	0	340.073	0	0	0	0	0	0	0	48.29	0	0	0	0	0	0	0	0	0	0	0	0	0	0	0	0	0	0	0	0
15469	1063.429	25.0464	0	0	0	0	0	0	0	0	0	0	0	0	0	0	0	0	0	0	0	0	0	0	0	0	0	0	0	0	0	0	0	0	0	0	0	0	0	0	0	0	0	0	0	0	0	0	0
15474	1063.437	20.27573	0	0	0	0	0	0	0	0	0	0	7.553	0	0	0	0	0	0	0	0	0	0	336.705	0	0	0	0	0	0	0	0	0	58.392	635.201	0	105.854	0	0	0	0	214.589	0	23.569	166.225	0	0	0	0
15486	1063.543	24.35076	0	0	0	0	0	0	0	0	0	0	0	0	0	0	0	0	0	0	0	0	0	0	0	0	0	0	0	0	0	0	0	0	0	0	0	0	0	0	0	0	0	0	0	0	0	0	0
15502	1064.398	35.33986	0	0	0	0	0	0	0	0	0	0	0	0	0	0	0	0	0	0	0	0	0	0	0	0	0	0	0	0	0	0	0	0	0	0	0	0	0	0	0	0	0	0	0	0	0	0	0
15512	1064.47	28.14658	0	0	0	0	0	0	0	0	0	0	0	0	0	0	0	0	0	0	0	0	0	0	0	0	0	0	0	0	0	0	0	0	0	0	0	0	0	0	0	0	0	0	0	0	0	0	0
15516	1064.485	21.01738	0	0	0	0	105.061	0	0	0	0	75.617	8.426	0	0	110.799	206.287	0	0	0	0	232.903	47.605	98.482	0	0	28.178	0	0	29.493	0	0	0	0	163.094	178.373	0	0	0	0	0	84.079	54.296	49.958	0	0	176.012	190.517	0
15517	1064.489	26.93093	0	0	0	0	0	0	0	0	0	0	0	0	267.846	0	0	27.069	0	0	0	0	0	0	0	0	0	0	0	0	0	0	0	0	0	0	0	0	0	0	0	41.528	0	54.851	0	0	0	0	0
15522	1064.517	25.59473	0	0	0	0	0	0	0	0	0	0	0	0	0	0	0	0	0	0	0	0	0	0	0	29.318	0	0	0	0	0	0	0	0	0	0	0	0	0	107.387	0	0	0	0	62.519	0	62.21	0	0
15561	1065.501	25.45448	0	130.196	0	26.398	0	0	0	0	0	0	7.747	0	310.538	0	165.017	0	0	0	0	0	0	105.97	121.514	0	0	0	0	0	0	0	0	264.232	103.294	142.942	0	0	0	0	0	0	0	57.283	0	175.797	0	0	419.913
15562	1065.508	26.89158	0	0	0	0	0	0	0	0	0	0	0	0	0	0	0	0	0	0	0	0	0	0	0	0	0	0	0	0	0	0	0	0	0	0	0	0	0	0	0	0	0	0	0	0	0	0	0
15565	1065.555	20.77	0	233.002	0	581.169	0	0	0	0	0	0	0	26.403	0	0	0	0	0	0	0	0	0	0	0	0	0	0	0	0	0	0	0	0	0	0	0	0	0	0	0	0	0	0	0	0	0	0	0
15593	1066.478	25.95367	0	0	52.449	140.461	312.903	0	254.063	0	151.363	25.089	118.698	0	0	101.877	248.229	536.326	264.039	0	124.077	0	72.004	84.167	238.696	0	26.18	725.856	58.569	103.363	0	0	72.599	0	162.742	0	47.636	95.574	0	0	0	0	0	186.899	119.693	58.335	0	0	0
15652	1067.491	20.51248	0	284.651	0	0	0	0	0	0	0	0	0	0	0	0	0	0	0	0	0	0	0	0	0	0	0	0	0	0	0	0	0	0	92.846	63.986	38.115	0	0	0	0	0	0	0	0	0	0	32.036	0
15731	1067.791	18.84	0	0	0	0	0	0	0	0	0	0	0	0	0	0	0	0	0	0	0	0	0	0	0	0	0	0	0	0	0	0	0	0	0	0	0	0	0	0	0	0	0	0	0	0	0	0	0
15776	1068.447	24.76449	1352.32	3928.15	1615.6	6566.1	6302.18	4394.39	3838.68	1305.16	1739.48	3319.97	1539.71	721.453	6921.21	6876.58	0	7277.2	4310.48	0	9124.44	4574.47	3907.22	5597.69	4910.8	7151.82	2729.99	7155.3	2170.22	4210.61	0	0	1731.99	2398.58	5780.89	4813.43	2050.57	5307.46	3486.19	3636.78	2408.97	3193.85	2533.36	5015.23	3841.59	4903.24	2990.76	9902.69	7505.97
15787	1068.451	29.13291	0	35.649	0	53.228	0	0	0	0	0	0	7.762	0	0	302.991	0	0	0	0	0	59.605	0	0	0	0	0	0	0	0	0	0	0	0	204.916	45.16	37.096	0	0	0	0	0	0	24.788	0	262.517	0	0	0
15790	1068.46	26.78683	0	456.82	0	0	0	0	0	0	0	0	0	0	0	0	0	0	0	0	0	0	0	0	0	0	34.468	77.822	0	0	0	0	0	555.003	46.768	15.335	0	0	0	0	0	0	0	54.318	0	0	0	0	0
15791	1068.471	37.14761	0	0	0	44.743	0	0	0	0	0	0	0	0	0	0	376.855	0	84.775	0	0	0	0	0	0	0	0	0	0	0	0	0	0	0	0	0	0	0	0	0	0	0	0	0	0	452.443	0	0	0
15800	1068.513	21.74609	0	311.314	191.431	676.426	620.233	0	329.058	0	204.451	270.493	122.439	134.105	379.185	625.131	212.402	659.15	137.795	0	0	624.23	220.531	498.223	671.808	870.805	206.213	642.478	243.295	340.168	0	100.28	62.104	0	886.513	852.176	334.407	453.058	313.12	201.483	0	337.265	443.557	546.96	754.203	973.096	979.314	1032.49	678.862
15845	1069.456	27.34556	0	0	0	0	0	0	0	0	0	0	0	0	0	0	0	0	0	0	0	0	0	0	0	0	0	0	0	0	0	0	0	0	0	0	0	0	0	0	0	0	0	0	0	0	0	0	0
15872	1069.454	28.61898	0	0	0	0	0	0	0	0	0	0	0	0	0	0	0	0	0	0	0	0	0	0	0	0	18.386	0	0	0	0	0	0	0	0	0	72.716	0	0	0	0	0	0	12.695	0	0	0	0	0
15887	1069.469	26.33201	8806.76	908.08	333.447	483.084	880.026	0	576.607	338.604	467.78	115.233	434.048	0	660.138	839.595	891.413	359.363	480.33	0	550.65	670.247	0	251.605	647.092	0	251.736	202.773	0	0	0	0	881.28	0	345.059	403.21	303.688	174.771	0	0	0	489.858	447.507	717.43	486.359	621.635	0	0	248.359
15889	1069.473	25.17428	0	0	0	0	0	0	0	0	0	0	0	279.154	0	0	0	1983.48	0	0	0	0	0	0	0	0	0	2272.91	1065.84	0	560.07	2488.11	0	0	1398.48	0	894.855	0	0	0	1843.81	1109.55	1142.21	0	814.316	0	1349.9	0	0
15954	1070.49	36.49286	0	0	0	73.469	155.975	0	0	18.204	0	0	0	0	970.393	165.899	179.501	0	324.839	0	0	0	0	107.731	128.763	0	0	313.772	0	13.778	237.605	0	268.064	0	154.064	0	0	0	60.551	0	0	119.736	0	0	20.859	236.566	0	0	621.207
15960	1070.495	25.22763	0	2019.1	0	0	0	0	0	0	453.387	0	0	0	0	0	0	0	0	0	0	0	0	0	0	0	0	0	0	0	0	0	0	0	0	0	0	0	0	0	0	0	0	0	0	0	0	0	0
15971	1070.569	20.6869	0	0	0	0	0	0	0	0	0	0	0	0	0	0	0	0	0	0	0	0	0	0	0	0	0	0	0	0	0	0	0	0	0	0	0	0	0	0	0	0	40.283	0	0	0	0	0	1080.91
16038	1071.498	24.02215	0	0	0	0	0	0	0	0	0	0	0	0	0	0	0	0	0	0	0	0	0	0	0	0	0	0	0	0	0	0	0	0	0	0	0	0	0	0	0	0	0	0	0	0	0	0	0
16059	1071.494	21.43072	0	0	0	333.174	0	0	230.204	0	122.075	0	35.017	0	256.326	184.455	0	0	0	0	0	0	0	126.911	145.58	0	0	0	0	0	0	0	34.307	0	96.287	198.259	75.824	142.52	0	0	0	173.993	0	115.652	0	77.836	61.332	112.375	0
16113	1072.367	37.24364	0	0	0	0	156.096	0	0	0	0	0	0	0	178.437	0	26.234	0	0	0	0	0	0	0	0	0	0	0	0	54.438	0	0	0	0	0	0	0	0	0	0	0	0	0	0	69.765	0	295.946	0	0
16133	1072.5	21.13634	65.12	0	0	0	263.175	0	0	0	0	23.546	8.77	0	0	214.254	0	0	0	0	0	166.11	0	186.6	170.319	0	147.982	51.567	0	49.492	0	0	0	0	216.06	118.792	139.356	0	258.876	0	0	0	420.084	149.495	128.568	43.138	157.272	144.064	0
16161	1073.311	40.96099	0	0	0	0	0	0	0	0	0	0	0	0	0	0	0	0	0	0	0	681.171	0	0	0	0	376.829	0	0	0	0	0	130.85	0	0	0	0	20.691	0	0	0	0	17.421	0	0	0	285.88	0	0
16168	1073.316	35.3213	10943.9	21888.6	3394.06	12479.1	9261.26	0	1381.33	10944.8	13783.1	17149.6	7448.87	11359.2	20614	21962.3	9374.01	19367	12740.1	34640.8	13705.3	15544.2	5340.23	11467.4	8794.6	10630.2	1754.7	13734.1	7680.88	10995.9	14291.2	4108.19	6946.13	6716.94	9228.45	7618.57	6963.42	6108.93	8894.79	5426.23	9288.83	0	4083.19	6807.31	5202.63	11990	8151.41	13972.4	21210.9
16172	1073.323	37.78597	0	1679.75	0	0	176.319	0	85.209	0	0	0	0	47.564	0	0	0	0	0	0	0	0	49.015	0	0	0	232.667	0	0	94.048	45.616	0	80.738	0	0	0	0	0	0	0	0	16798	124.733	0	0	0	0	0	0
16196	1073.56	21.04393	0	2258.52	308.45	287.099	0	0	0	187.338	0	0	0	0	1023.04	0	0	3187.75	0	0	0	0	0	0	0	0	0	0	0	0	0	0	0	0	0	0	0	0	0	0	0	0	0	0	0	0	0	0	0
16197	1073.562	25.64434	6500.79	3735.65	0	0	0	0	0	0	0	0	0	0	0	0	0	0	0	0	66.688	0	0	0	0	0	0	0	0	0	0	0	0	0	0	0	0	0	0	0	0	0	0	0	0	0	0	0	0
16234	1074.493	21.00207	0	0	0	0	0	0	0	0	69.777	0	0	0	0	77.598	0	0	0	0	0	0	86.921	0	0	107.666	148.071	30.984	0	0	0	0	0	53.349	0	0	171.665	0	55.554	0	0	278.758	212.57	0	0	0	0	0	0
16248	1074.507	25.71769	0	0	0	0	0	0	0	0	0	0	0	0	0	0	0	0	0	68.867	0	0	0	0	39.144	72.831	0	22.185	0	30.183	0	0	0	0	123.484	0	0	0	0	101.956	0	0	0	88.307	83.386	0	0	440.817	70.96
16318	1075.479	25.17848	0	0	11.436	0	0	0	144.369	0	0	82.949	99.954	0	0	0	0	0	0	0	0	22.614	248.103	0	187.074	0	0	0	0	0	0	0	38.541	92.088	0	0	0	0	0	0	0	0	0	0	41.24	37.722	0	0	0
16320	1075.487	20.61147	0	0	0	0	99.43	0	0	0	0	0	0	0	0	0	0	0	0	0	0	36.489	0	276.106	106.222	0	0	0	0	40.982	0	0	0	0	379.936	204.297	0	0	0	0	0	0	0	116.875	0	0	221.798	0	0
16389	1076.504	21.01214	988.466	367.499	0	0	29.265	0	0	0	0	0	0	0	0	219.055	0	0	0	0	0	66.363	0	50.166	0	0	0	0	0	0	0	0	0	0	38.313	0	59.138	0	0	0	0	0	210.213	31.217	0	0	0	0	598.204
16453	1077.475	20.42137	0	0	0	135.811	222.275	0	116.07	0	0	20.689	8.581	0	0	0	0	0	0	0	0	0	0	123.424	0	0	49.65	72.193	0	0	0	0	0	0	196.461	185.169	0	0	0	0	0	349.875	39.177	0	57.234	0	123.718	0	0
16497	1078.472	27.76126	0	0	15.577	94.696	119.796	0	100.947	0	0	0	0	0	0	66.392	0	277.167	61.031	0	0	0	149.261	63.805	14.611	0	88.333	82.914	126.851	131.064	0	95.709	0	0	0	117.215	192.545	0	105.451	0	0	0	128.721	0	0	74.419	0	82.556	146.958
16554	1078.516	19.50462	0	0	0	50.618	70.578	0	0	0	0	13.918	0	0	226.31	0	0	0	0	0	146.908	0	0	0	0	0	0	0	0	0	0	0	0	0	0	0	0	0	0	0	0	0	69.411	57.917	92.078	0	0	0	0
16773	1080.482	27.76981	0	0	0	116.93	19.056	0	0	0	0	0	0	80.495	271.378	71.912	350.361	43.552	0	0	0	0	23.576	182.607	189.927	0	0	0	0	0	126.792	0	206.045	466.544	430.413	236.033	0	0	180.986	477.016	0	757.55	0	223.532	0	153.845	0	32.937	0
16779	1080.5	25.69417	0	54.374	0	85.65	252.15	0	0	0	0	0	0	0	0	105.423	0	0	0	0	0	0	0	76.224	0	0	76.69	0	0	0	0	0	0	0	517.038	389.803	0	0	174.757	0	143.341	0	217.638	71.99	0	638.413	0	0	228.921
16832	1081.636	20.73074	0	2195.96	0	2393.79	0	0	0	0	0	0	0	0	0	0	0	0	0	944.668	2496.5	0	0	0	0	0	0	0	0	0	0	0	0	0	0	0	0	0	0	0	0	0	0	0	657.335	0	0	0	0
16854	1082.501	23.90513	0	437.516	0	0	0	0	0	0	265.193	0	0	206.581	0	0	0	0	0	0	0	0	0	0	0	0	0	0	0	0	0	0	720.981	0	0	0	0	0	0	0	0	0	0	0	0	0	0	179.781	0
16859	1082.486	20.78469	0	1807.78	0	0	0	0	0	0	341.039	189.045	92.802	33.084	0	298.786	0	86.762	0	0	0	209.434	0	113.952	385.033	0	143.124	396.269	0	0	0	0	228.55	217.014	285.462	121.383	218.145	0	0	0	0	0	0	242.924	0	0	824.836	441.244	0
16862	1082.5	25.2557	0	83.896	0	0	0	420.113	0	0	0	0	0	0	142.07	0	0	0	0	0	0	0	0	0	30.366	0	0	0	0	0	0	0	0	0	0	0	0	0	0	0	0	0	0	0	0	0	0	645.567	0
16875	1082.517	21.69541	0	0	24.489	610.724	362.848	0	0	0	274.578	68.488	5.696	0	110.318	0	447.751	102.156	45.878	0	142.326	0	125.135	61.333	11.781	457.604	0	113.659	118.718	200.316	0	0	0	0	208.27	91.884	301.498	113.544	88.724	0	0	137.88	0	303.158	172.512	250.393	69.113	369.345	423.919
16908	1083.487	25.5576	3879.21	0	0	0	0	0	0	0	0	0	0	0	0	0	0	2942.2	0	0	0	0	0	0	0	0	13.925	195.438	0	0	0	0	0	0	68.142	2862	0	0	0	0	0	0	0	0	0	0	0	0	0
16910	1083.457	26.78053	0	0	0	0	0	0	0	0	0	0	0	0	0	58.839	0	0	0	0	0	0	0	0	8.565	0	0	0	0	0	0	0	25.014	35.705	115.63	0	0	0	0	0	0	202.452	23.726	0	0	0	0	0	0
16915	1083.504	21.67677	3325.81	0	252.063	0	0	0	0	0	0	68.878	42.49	0	0	488.587	0	0	92.898	0	0	183.725	0	158.709	203.664	0	145.198	160.088	0	0	0	0	0	0	0	56.843	0	95.836	0	0	0	0	0	0	109.935	0	276.111	0	0
16975	1084.425	29.16245	0	0	0	0	0	0	0	0	0	0	0	0	0	82.732	0	0	0	0	0	0	0	0	0	0	43.031	0	0	0	0	0	0	44.616	37.108	92.451	38.695	0	0	0	0	0	0	0	0	0	0	0	0
16976	1084.428	25.23275	938.403	2013.03	696.094	4158.68	5378.62	3602.24	2792.63	1126.68	2509.11	1205.48	1140.16	745.338	1619.37	3181.2	2606.43	0	2223.07	0	2153.65	4762.89	1649.72	5250.62	2567.88	5324.14	2416.66	3088.76	3002.18	3717.75	787.172	1934.95	1552.92	2887.84	2515.61	0	2296.46	2567.71	1780.48	2834.24	1717.73	2968.84	4253.44	3612.07	4159.06	2524.86	3328.06	3514.37	3114.09
16977	1084.461	26.31071	0	0	0	0	0	0	0	0	0	0	0	0	0	0	0	0	0	0	0	0	0	0	0	0	30.715	0	0	0	0	0	0	0	86.371	0	21.051	28.702	0	0	0	0	0	588.12	0	68.06	0	0	0
16979	1084.449	35.40236	21.864	0	19.917	0	0	0	0	0	0	12.271	0	0	0	0	131.773	0	164.474	0	0	28.878	0	0	56.496	0	0	56.629	230.503	46.218	0	0	0	0	0	0	0	0	98.47	0	0	0	0	0	0	0	0	0	0
16980	1084.437	27.0025	0	0	0	44.757	0	0	0	0	0	0	0	0	0	0	0	0	0	0	0	0	0	0	0	0	144.362	0	0	0	0	0	0	0	110.124	0	0	0	0	0	0	0	0	0	0	0	0	1311.53	0
16989	1084.505	36.84146	0	0	0	100.11	415.249	47.686	0	0	0	0	0	0	772.278	0	0	0	0	89.561	165.535	15.135	0	0	26.389	0	0	66.978	0	91.737	39.075	0	0	730.113	21.944	33.808	0	57.771	0	0	0	0	32.259	30.813	0	91.223	0	0	209.285
16993	1084.51	21.24034	0	0	0	0	0	0	0	0	0	48.968	16.316	0	0	0	0	0	0	0	0	0	0	0	0	106.988	0	0	0	0	0	0	0	0	0	0	0	0	0	0	0	0	277.549	0	69.855	204.958	0	0	0
16999	1084.523	20.31194	0	0	0	0	0	0	0	0	0	0	0	0	0	109.926	0	0	0	0	0	0	0	0	0	0	0	0	0	0	0	0	0	0	0	0	0	0	0	0	0	0	47.979	0	0	77.952	0	0	0
17045	1085.421	20.77434	0	0	0	0	4730.46	325.756	0	0	0	0	0	257.412	1129.79	0	298.684	3221.59	0	0	0	0	0	1255.64	582.074	2626.1	0	264.205	314.127	0	440.307	0	0	0	0	954.654	0	251.337	1133.46	404.097	920.868	927.219	0	0	921.959	0	1511.61	770.269	0
17055	1085.466	21.93764	214.807	223.054	202.996	591.136	644.966	0	472.822	0	210.056	295.993	101.308	0	483.264	603.15	148.724	294.676	175.04	0	439.62	756.692	244.087	561.928	646.889	1015.13	123.144	389.761	263.125	357.09	0	197.344	69.183	535.42	989.196	881.054	416.128	413.835	0	210.425	0	398.826	408.834	1880.99	803.153	584.516	1969.48	1063.6	620.104
17070	1085.574	36.65102	33.477	0	0	0	0	0	0	76.43	0	6.391	0	171.035	238.998	47.147	353.101	0	314.834	0	118.605	0	199.067	0	131.038	186.203	0	39.675	0	0	32.415	250.448	0	0	126.81	0	0	0	101.234	0	0	0	0	0	74.855	303.807	0	0	0
17111	1086.508	36.66109	0	0	0	62.617	0	0	0	0	0	0	0	0	0	0	0	0	0	0	0	0	0	0	0	15.61	0	0	0	99.568	45.042	0	0	0	0	0	0	0	0	0	0	0	23.868	0	111.559	0	0	41.758	0
17126	1087.288	39.162	0	0	0	0	0	0	0	0	0	0	0	0	0	0	0	0	0	0	0	0	0	0	0	0	0	0	0	0	0	0	0	0	0	0	0	0	0	0	0	0	0	0	0	0	0	0	0
17157	1088.437	27.04893	0	0	0	0	0	0	0	0	0	0	0	0	0	16.661	0	0	0	0	0	0	0	0	0	0	0	0	0	0	0	0	0	0	0	0	0	0	0	0	0	0	0	54.141	0	0	0	0	0
17201	1089.508	25.29446	60.036	74.812	81.106	0	233.347	0	0	0	0	0	30.75	0	0	77.344	0	0	0	0	0	0	0	0	107.228	32.661	0	145.736	0	0	0	0	0	0	0	0	0	0	0	0	0	0	0	33.581	59.673	0	0	294.409	351.242
17241	1090.483	25.22095	0	0	0	0	0	0	0	0	0	64.558	0	0	0	0	0	0	0	0	0	0	0	0	0	0	0	0	0	0	0	87.039	0	0	170.879	0	0	0	0	0	0	0	0	0	25.821	0	0	0	0
17281	1091.467	25.23965	0	0	0	0	0	0	0	0	0	29.798	29.303	0	0	106.578	0	0	0	0	0	0	32.079	0	42.904	0	118.8	0	0	0	0	0	0	0	0	0	0	0	0	0	0	0	120.007	0	0	0	0	60.135	0
17338	1091.482	20.51256	0	0	0	0	0	0	0	0	0	0	0	0	0	208.173	0	0	0	0	0	0	0	0	154.388	0	0	53.639	0	0	0	0	0	0	0	1491.9	0	0	0	0	0	252.196	0	121.995	0	132.301	0	74.103	0
17382	1091.509	28.71191	0	0	0	0	0	0	0	0	0	0	0	0	0	0	0	0	0	0	0	0	0	0	0	0	0	0	0	0	0	0	0	0	16.762	0	0	0	0	0	0	0	0	20.163	0	0	0	0	0
17383	1091.517	26.59556	0	0	0	0	0	0	0	0	0	0	0	0	0	0	0	0	0	0	0	0	0	0	0	0	0	0	0	0	0	0	0	0	0	0	0	0	0	0	0	0	0	0	0	0	0	0	0
17403	1091.565	21.46857	0	2658.92	0	0	0	0	0	0	192.27	0	0	0	0	0	0	0	0	0	0	0	70.373	0	0	0	0	0	0	0	0	0	0	0	0	0	0	0	0	0	0	0	0	0	0	0	0	0	0
17439	1092.385	34.734	0	0	0	0	0	0	0	0	0	0	0	0	0	0	0	0	79.365	240.41	0	0	0	0	0	11.548	0	25.479	0	26.478	0	0	0	0	0	0	0	0	0	0	0	0	0	0	0	0	0	0	0
17456	1092.472	36.52179	0	0	0	0	0	0	0	0	0	0	0	0	1604.18	0	0	0	0	0	0	0	0	0	0	35.55	0	0	0	0	0	0	0	0	0	0	0	0	0	0	0	380.124	0	0	23.053	0	0	17.927	0
17468	1092.506	20.3702	0	0	0	0	0	0	0	0	0	0	9.924	0	0	0	0	0	0	0	0	0	0	0	0	0	0	0	0	0	0	0	0	0	19.133	0	439.334	0	0	0	0	0	0	21.821	0	0	0	0	0
17501	1093.528	19.98398	0	0	0	151.731	0	0	0	0	0	44.428	0	0	0	0	0	0	0	0	0	0	0	0	0	0	0	0	0	0	0	0	0	0	66.24	0	0	0	0	0	0	0	0	0	0	0	0	0	0
17515	1094.283	35.41192	0	0	0	0	0	0	0	195.618	0	35.529	0	0	0	0	0	0	0	0	0	0	0	0	0	0	0	0	0	37.6	0	0	0	0	0	0	0	0	0	0	0	0	0	0	0	0	0	0	0
17557	1094.575	19.37444	2721.42	0	0	0	0	0	0	0	0	0	0	0	0	63.24	0	0	0	0	0	0	0	0	0	0	0	0	0	0	0	0	0	0	0	0	0	0	0	0	0	0	0	0	0	0	0	0	0
17575	1094.589	25.12104	0	0	163.281	725.687	0	0	0	624.882	0	0	0	0	444.387	27.243	0	242.676	195.48	717.793	423.446	0	0	131.066	0	0	110.508	0	0	0	0	0	0	0	0	0	0	0	0	0	0	0	0	0	0	0	0	0	0
17601	1095.3	35.80659	0	0	0	0	0	0	0	0	0	0	0	0	0	0	0	0	0	0	0	0	0	0	0	0	1634.67	0	0	0	0	0	0	0	0	0	0	0	0	0	0	0	0	0	0	0	0	18.486	0
17622	1095.504	23.99375	0	0	0	0	0	0	0	0	0	0	0	0	0	0	0	0	0	0	0	0	0	0	0	0	0	0	0	0	0	0	0	0	0	0	0	0	0	0	0	0	0	0	0	0	0	0	0
17649	1096.334	35.93955	0	0	0	252.848	275.111	0	0	0	0	0	0	7.681	0	0	0	0	0	0	0	33.644	34.331	13.63	0	0	0	0	0	0	0	182.721	0	0	0	0	16.851	0	0	0	0	0	0	0	0	0	0	212.764	54.342
17667	1096.431	36.28975	0	0	0	0	0	0	13.018	0	0	0	0	42.545	0	0	0	0	0	0	0	0	0	0	0	0	0	0	357.543	0	22.994	0	0	0	0	0	0	103.226	236.93	0	0	0	0	0	0	0	0	0	0
17675	1096.48	27.32972	0	0	0	0	0	0	0	0	35.559	0	0	0	0	0	0	0	0	0	0	23.746	0	0	7.153	0	0	0	0	0	0	0	0	0	0	0	15.657	0	0	0	0	0	0	0	0	0	0	0	0
17684	1096.473	35.28	0	0	0	0	0	0	0	0	0	0	0	0	0	0	0	0	0	0	0	0	0	0	0	0	0	0	109.088	0	0	0	0	49.547	0	0	0	0	0	263.086	0	519.946	0	0	0	984.048	0	0	0
17686	1096.474	28.83354	0	0	0	0	0	0	0	0	0	0	0	0	0	0	0	0	0	0	0	0	0	0	0	0	0	0	0	0	0	0	0	198.927	0	0	0	0	0	0	0	199.107	0	121.221	0	0	28.688	0	74.681
17694	1096.483	26.07573	8831.18	3266.82	0	10823.6	9376.58	0	463.431	1141.48	1904.53	0	25.217	4409.25	14173.5	9427.59	0	520.737	0	0	0	0	0	9079.59	1215.4	3660.05	4795.06	0	4692.88	6767.39	4444.52	6427.65	0	5033.98	9202.51	11739.7	0	7239.28	9581.75	6347.55	16517.4	10079.7	6104.56	5452.27	5644.95	10747.6	5719.62	0	8410.28
17799	1097.424	36.64962	0	0	0	0	0	0	0	0	0	0	0	0	0	0	0	0	0	0	0	0	0	0	0	0	0	0	0	0	0	0	0	0	0	0	0	0	0	0	0	0	0	0	0	0	0	0	0
17829	1097.495	21.00157	6816.75	0	246.139	0	0	0	623.544	0	0	203.203	190.246	0	0	0	0	0	0	0	0	479.106	227.113	0	424.722	0	0	464.275	0	0	0	0	265.78	0	0	0	628.395	0	0	0	0	0	0	0	0	0	0	384.753	0
17830	1097.498	25.40513	0	0	1122.53	0	209.312	1035.61	0	0	243.639	0	313.568	28.301	0	0	1480.97	0	775.132	516.165	802.416	507.844	542.491	0	0	0	51.676	1160.28	107.63	0	0	0	451.542	0	0	0	1056.27	0	0	0	0	130.341	0	0	0	0	0	0	0
17870	1098.388	36.58847	0	0	0	0	0	0	0	0	0	0	0	0	0	0	0	0	0	0	0	0	0	0	0	0	0	0	0	0	0	0	0	0	0	0	0	0	0	0	0	0	0	0	0	0	0	0	0
17887	1098.493	25.22576	5332.77	0	0	88.486	0	0	0	0	0	0	0	0	0	0	0	0	0	0	0	0	0	74.535	0	34.647	0	0	0	45.166	0	0	0	0	95.473	0	0	0	0	43.794	0	0	90.377	37.757	0	36.253	0	0	0
17899	1098.515	20.89114	0	0	0	222.29	186.357	0	76.318	0	361.647	0	25.243	0	0	0	456.825	0	0	0	0	0	0	0	0	0	0	0	0	0	0	0	0	0	0	40.392	0	0	0	0	0	0	598.491	75.609	254.741	0	264.144	0	0
17901	1098.506	21.62882	0	0	74.194	504.475	0	0	82.515	0	177.479	123.358	87.537	0	0	0	0	0	0	0	0	154.417	0	0	408.66	0	0	139.89	0	0	0	0	0	0	0	0	80.229	0	0	0	0	0	125.497	327.468	0	0	1029.88	401.655	229.651
17968	1099.491	28.2422	312.764	771.215	149.204	466.778	459.351	0	512.819	399.431	660.177	551.315	472.35	400.601	1288.57	398.281	2380.67	384.418	588.883	420.951	0	469.911	675.484	632.933	1249.06	640.829	447.729	413.38	1081.67	934.441	481.98	250.346	1278.78	1969.3	1790.37	1274.01	422.405	257.284	541.352	1594.16	0	1905.76	740.94	1602.53	558.915	798.234	1092.13	711.241	435.042
17973	1099.499	21.67177	137.241	0	0	0	563.876	0	66.205	0	20.503	8.854	0	112.772	90.11	1051.08	0	690.132	0	0	0	151.756	0	370.43	0	650.048	162.297	207.88	60.632	538.606	0	179.783	0	123.928	857.782	759.414	209.125	322.062	392.922	460.36	0	333.479	347.791	162.146	524.957	265.46	0	242.269	97.618
18014	1100.393	24.7893	0	0	0	0	0	0	0	0	0	0	0	0	0	0	0	0	0	0	0	0	0	0	60.027	0	0	0	0	0	0	0	0	0	20.745	0	0	0	0	0	0	0	0	107.218	0	0	0	56.056	0
18021	1100.465	22.30373	0	0	0	35.522	188.039	0	0	0	0	0	0	0	0	0	0	0	0	0	0	0	0	0	0	0	0	30.333	0	0	0	128.464	0	0	0	0	0	0	0	0	0	0	146.095	27.95	0	123.042	0	0	0
18027	1100.489	26.21355	0	0	40.345	0	21.409	0	0	0	0	20.324	86.242	0	0	0	0	0	0	0	0	74.96	42.331	0	88.258	26.715	0	0	0	0	0	0	0	0	0	0	20.406	0	0	0	0	0	0	0	0	0	0	0	0
18029	1100.502	37.03674	0	0	0	360.176	294.666	0	0	21.55	0	7.762	0	0	1874.86	332.895	413.204	30.99	253.569	1007.88	0	134.354	87.299	92.696	226.152	325.602	0	32.88	158.797	267.523	267.769	0	290.348	447.745	150.781	218.145	131.278	0	70.724	51.767	0	89.692	27.354	629.392	0	313.321	0	255.297	1973.83
18043	1100.59	20.96089	0	204.674	558.432	1278.4	0	0	0	0	132.46	70.513	0	0	38527	0	0	2045.14	0	0	0	0	0	0	0	0	78.359	0	0	0	0	0	0	0	0	0	0	0	0	0	0	0	0	0	322.518	0	0	0	473.23
18077	1101.47	22.26914	0	0	0	77.323	0	0	0	0	0	0	0	0	0	0	0	0	0	0	0	0	0	138.926	124.443	213.671	0	0	0	0	0	0	0	0	0	262.356	0	0	0	0	0	0	0	100.519	32.123	0	0	189.486	0
18085	1101.537	27.61594	0	0	0	0	0	0	0	0	0	0	0	55.458	0	0	0	0	0	0	0	0	0	0	0	0	0	0	142.01	0	0	0	0	0	0	0	0	0	0	0	0	0	0	0	0	0	0	0	0
18139	1102.5	26.00532	0	1226.96	19.127	0	81.844	0	0	0	146.631	0	0	0	0	0	479.646	179.468	0	0	0	0	0	0	132.872	26.324	0	0	0	34.715	0	0	0	825.177	0	0	56.38	0	0	0	0	0	0	0	16.665	173.087	0	0	0
18153	1102.569	20.74017	0	0	580.063	122.801	0	0	0	0	58.187	0	0	0	0	0	0	0	0	0	0	0	0	0	0	0	0	0	0	0	0	0	0	0	0	0	0	0	0	0	0	0	0	0	162.873	230.259	0	0	0
18164	1103.302	36.0893	0	0	0	0	0	0	0	0	0	0	0	0	0	0	0	0	0	0	0	0	0	0	0	0	0	0	0	0	0	0	0	0	0	0	0	0	0	0	0	0	0	0	0	0	0	0	0
18201	1104.444	26.52517	0	0	0	0	0	0	0	0	0	0	0	0	166.228	0	0	0	0	0	0	0	0	0	0	0	0	0	0	0	0	0	0	0	0	0	0	0	0	0	0	0	0	0	0	0	0	0	0
18208	1104.477	27.84869	16.975	0	0	21.384	0	0	0	0	0	0	0	0	0	43.045	0	0	0	0	0	0	0	38.917	67.937	0	29.198	0	0	0	0	0	0	0	0	95.161	0	0	0	0	0	71.545	0	97.355	0	0	0	49.903	0
18216	1104.502	25.81121	189.775	135.879	0	81.001	0	0	0	301.794	0	34.484	0	0	0	0	2597.58	93.88	0	1632.94	1141.03	44.266	0	28.944	0	215.682	0	0	0	130.068	0	0	0	0	0	0	171.927	0	0	0	0	0	515	404.281	326.208	57.516	0	0	0
18283	1106.401	24.73104	2720.31	0	0	0	0	0	0	0	0	0	44.529	0	0	0	0	0	0	0	0	0	0	0	0	0	0	0	0	0	0	0	0	189.406	0	0	0	0	0	0	0	0	0	0	0	92.261	0	0	0
18288	1106.486	20.95167	0	0	14.718	0	0	0	0	0	0	0	0	0	0	59.156	0	0	0	0	0	0	0	0	34.425	0	0	0	0	0	0	0	0	0	47.518	0	29.451	0	0	0	0	62.57	0	0	33.66	0	114.899	0	0
18300	1106.496	26.76912	0	0	0	0	0	0	0	0	0	0	0	0	0	0	0	0	0	0	0	102.537	0	0	78.021	214.462	0	0	0	124.507	0	0	0	0	248.466	0	51.082	0	0	0	0	0	0	0	203.835	0	26.716	83.067	0
18358	1107.427	25.14176	2833.94	0	0	0	0	0	0	0	0	23.783	0	0	0	0	0	0	0	0	0	0	0	0	0	0	0	0	0	0	0	0	0	62.835	0	0	0	0	0	0	0	0	0	0	0	300.309	0	0	216.434
18384	1107.466	20.3857	0	0	0	0	0	0	0	0	0	0	0	0	0	0	0	0	0	0	0	0	0	0	0	0	0	0	0	0	0	0	0	0	0	0	0	0	0	0	0	0	0	0	0	0	0	0	0
18393	1107.511	26.83722	245.922	0	9.176	45.343	194.322	0	0	0	0	0	0	0	0	0	0	25.451	0	0	0	0	45.493	0	0	0	10.885	0	111.584	0	0	0	0	0	0	0	0	80.961	0	41.81	0	0	78.744	30.77	0	0	83.879	47.127	0
18395	1107.513	28.8669	0	0	0	0	0	0	0	0	0	0	0	0	0	0	0	0	0	0	0	0	105.234	56.487	0	102.35	137.713	0	26.407	138.284	0	108.557	0	50.146	120.222	126.816	75.587	98.116	152.088	120.55	0	0	69.194	136.42	0	0	0	0	0
18421	1108.445	36.7657	0	0	0	0	0	0	0	0	0	0	0	0	375.075	12.451	0	0	106.311	0	23.155	0	0	0	0	40.221	0	0	0	28.787	0	0	0	189.985	0	0	0	0	0	0	0	0	0	0	146.358	0	0	0	0
18448	1108.534	20.38335	0	0	0	0	73.335	0	0	0	0	107.41	0	0	642.416	0	0	0	0	0	0	0	130.414	22.751	44.253	183.251	174.907	0	0	31.507	0	0	0	147.343	137.731	109.416	153.342	0	0	0	0	0	77.924	77.309	423.265	0	173.342	129.15	0
18515	1109.581	19.52485	90.957	912.197	0	341.949	0	0	0	213.156	0	0	0	0	913.055	0	0	0	0	1658.07	157.394	0	0	247.633	78.546	0	41.52	0	0	0	0	0	0	0	0	0	80.27	0	0	0	0	0	0	0	116.159	0	0	60.686	0
18522	1109.566	21.00727	137632	0	0	0	0	0	0	0	0	0	0	0	0	0	0	0	0	0	0	0	0	0	0	0	0	0	0	0	0	0	0	0	0	0	0	0	0	0	0	0	0	0	0	611.566	0	0	0
18587	1110.29	35.79467	0	0	0	0	0	0	0	0	0	0	0	0	0	0	0	62.112	0	0	0	0	0	0	45.173	43.61	8.091	0	0	134.619	1749.91	0	0	196.554	84.38	0	0	0	0	0	65.708	0	0	0	0	0	0	55.072	0
18590	1110.293	38.83542	0	0	0	0	0	0	0	0	0	0	0	0	0	318.844	0	0	0	0	0	0	0	15.385	0	0	0	0	0	0	0	0	0	0	0	277.623	0	0	0	0	0	0	0	0	0	0	0	0	0
18604	1110.389	33.6302	160.105	0	83.633	1334.18	1717.12	0	224.495	522.132	0	149.502	5.494	233.807	1750.07	364.223	484.985	450.458	650.206	0	407.462	0	0	300.068	0	420.216	125.42	763.365	426.379	964.405	0	0	0	155.597	206.254	81.776	80.428	275.141	773.275	0	0	158.238	460.083	259.72	376.813	436.428	314.265	397.043	933.615
18650	1111.267	35.24574	0	2146.76	0	0	0	0	0	0	697.228	0	0	0	0	1622.03	0	1251.99	0	0	0	0	0	648.792	0	0	0	0	0	0	0	0	0	0	629.301	0	559.577	0	0	231.221	0	3063.24	0	542.463	0	824.073	0	1014.08	0
18652	1111.271	37.64048	0	0	0	0	0	0	0	0	0	0	0	0	0	68.129	0	0	0	0	0	0	0	0	0	0	0	0	0	0	0	0	0	0	0	0	0	0	0	0	0	0	0	0	0	0	0	72.531	0
18710	1111.764	18.67986	0	0	0	0	0	0	0	0	0	0	0	0	0	0	0	0	0	0	0	0	0	0	0	0	0	0	0	0	0	0	0	0	0	1729.92	0	0	0	0	0	0	297.97	748.225	1733.59	764.032	0	432.196	1202.21
18772	1112.497	20.94328	0	896.382	0	0	0	0	0	0	0	0	10.636	0	0	41.042	0	0	0	0	0	0	0	0	0	0	0	108.394	0	0	0	0	0	0	0	0	0	0	0	0	0	0	0	19.852	0	0	0	0	0
18779	1112.519	23.77208	0	0	0	0	0	0	0	0	0	0	11.7	0	0	0	0	0	0	0	0	0	0	0	0	0	0	0	0	0	0	0	0	74.458	26.827	0	23.815	35.776	0	0	0	0	0	0	25.865	0	0	0	0
18833	1113.464	27.29961	0	292.207	336.184	821.122	969.559	0	640.282	237.384	224.974	564.703	336.91	193.454	790.627	370.666	655.215	1237.64	453.82	667.281	556.527	565.374	609.164	584.667	616.5	418.719	1136.11	850.353	0	1006.05	56.439	210.211	433.39	462.121	1380.07	594.436	321.637	268.3	522.083	199.467	105.929	394.302	313.682	481.115	479.945	534.389	430.501	1215.5	737.808
18848	1113.484	20.59357	0	0	0	0	0	0	0	0	0	0	0	0	0	0	0	0	0	0	0	0	0	0	0	0	0	0	0	0	0	0	0	0	0	0	0	0	0	0	0	0	0	0	0	0	0	0	0
18865	1113.511	22.2623	0	0	62.243	0	0	0	177.092	0	0	102.23	87.266	0	0	0	378.294	0	381.547	0	0	152.948	270.262	0	495.431	0	0	403.013	0	0	0	0	174.941	0	0	0	285.376	0	0	0	0	0	0	0	0	0	0	309.163	0
18927	1114.481	28.18752	0	0	0	210.073	292.553	0	0	0	0	0	0	0	251.711	485.732	0	0	0	0	0	0	0	243.725	0	0	596.514	0	0	0	0	0	0	166.647	0	0	0	42.199	0	0	0	29.192	145.328	339.541	0	0	35.399	38.376	0
18936	1114.468	36.77291	0	0	0	0	0	0	13.635	0	0	0	0	0	0	0	0	0	0	0	0	0	0	0	0	0	0	0	391.893	0	0	0	0	219.187	0	0	27.395	100.436	0	0	0	0	0	0	0	458.372	0	0	0
18939	1114.479	24.21347	0	586.572	0	0	0	0	0	0	127.565	155.537	0	0	0	0	0	42.339	49.393	0	258.154	0	111.654	345.618	202.53	0	0	125.565	0	0	0	0	0	152.062	0	169.087	169.942	0	0	0	0	0	0	0	0	0	330.544	158.832	234.233
18943	1114.492	25.55449	6912.04	0	232.81	5025.54	10513.5	416.73	58.008	1088.48	1605.37	0	274.416	2402.18	8360.17	5881.54	91.676	651.752	0	0	156.289	401.454	47.777	5086.79	566.297	5019.89	4094.54	80.012	0	6059.15	2868.2	4470.69	301.025	3969.4	6086.82	6725.06	54.478	5687.59	5708.9	4458.44	9571.52	6073.76	6873.64	5278.6	5436.84	6900.65	5160.63	1272.59	6271.8
18947	1114.515	22.19958	936.903	0	0	0	0	0	0	0	618.007	0	0	0	0	0	0	0	0	0	0	0	0	0	0	0	0	0	0	47.033	0	0	0	0	0	48.679	0	0	0	0	0	0	0	0	0	42.117	0	38.379	0
18949	1114.524	20.98533	267.786	0	0	0	0	0	87.29	0	0	0	25.549	0	0	228.105	0	0	0	0	0	0	0	0	127.932	0	0	70.224	0	0	0	0	0	0	0	35.014	0	0	0	0	0	0	0	114.277	0	0	0	277.638	0
18972	1115.448	37.18791	0	0	0	0	0	0	322.909	24.938	0	0	0	0	0	0	0	0	0	0	0	0	0	0	0	0	0	0	0	0	0	0	0	0	0	0	0	0	0	0	0	0	0	0	0	0	0	0	0
18980	1115.471	28.36423	0	0	0	0	0	0	85.349	0	0	17.677	0	0	0	0	341.324	0	0	0	0	0	55.691	0	124.379	148.219	0	0	0	22.806	0	0	98.097	0	0	0	70.071	0	0	0	0	0	48.079	57.592	82.778	0	142.936	58.91	0
18988	1115.503	21.56689	205.805	0	0	151.574	0	0	0	0	0	0	0	105.231	0	829.043	0	0	0	0	0	0	0	272.703	0	0	104.99	0	0	0	0	0	0	0	784.02	455.43	0	85.467	0	0	0	258.101	601.099	392.99	190.874	296.151	377.833	0	0
19002	1115.549	26.27447	0	3265.84	0	0	0	0	0	0	115.743	0	0	0	597.73	0	746.729	90.488	0	588.868	146.531	0	0	0	0	0	0	0	0	0	0	0	0	0	0	0	0	0	0	0	0	0	0	0	0	0	0	91.509	0
19024	1116.381	37.5795	0	0	0	0	0	0	0	0	0	0	0	0	0	10.184	0	0	0	0	0	52.312	0	0	0	75.563	0	0	0	52.952	0	0	0	22.239	0	0	0	0	0	0	0	0	17.395	0	0	0	0	18.17	0
19032	1116.477	37.03951	0	0	0	0	38.346	0	93.102	0	0	24.176	0	70.21	1487.6	0	467.442	0	146.144	1022.24	199.688	0	0	0	18.583	16.572	0	0	0	0	60.234	0	784.389	0	0	126.533	0	0	0	9.451	63.037	0	576.435	64.642	0	47.365	242.032	0	183.739
19046	1116.53	20.8514	0	1146.21	1485.97	413.436	0	0	468.973	0	37.523	66.021	204.095	0	0	0	0	0	287.899	0	0	101.821	354.697	112.396	403.012	86.024	188.168	0	0	0	0	0	376.604	0	59.412	0	315.229	0	0	0	0	0	202.423	104.85	88.028	0	0	597.789	0
19085	1117.506	36.95498	136.379	0	99.695	209.53	307.406	80.324	97.539	219.394	0	56.065	0	46.958	0	245.015	0	284.377	453.931	0	0	189.619	99.722	148.976	93.493	363.239	11.948	266.375	437.98	289.687	307.383	96.429	0	482.232	171.359	0	130.991	177.662	88.761	0	0	0	0	280.319	268.25	322.722	0	389.191	2921.63
19128	1118.456	27.70446	0	0	0	0	0	0	0	0	0	0	0	0	0	0	0	0	0	0	0	0	0	0	0	0	0	0	0	0	0	0	0	0	0	0	0	0	0	0	0	0	0	0	0	0	0	0	0
19137	1118.49	37.75926	0	0	0	79.555	321.631	0	143.133	0	0	58.818	0	0	0	0	791.397	0	167.668	0	0	125.222	0	0	59.466	0	0	383.67	196.418	192.284	0	0	0	15.396	0	0	0	0	157.166	0	0	0	19.458	0	301.939	308.599	36.463	99.942	0
19142	1118.574	23.41486	0	0	0	174.062	0	0	0	0	0	0	6.471	0	0	0	0	0	0	0	0	0	0	0	0	0	0	0	0	0	0	0	0	0	0	0	0	0	0	0	0	64.264	0	0	0	0	0	0	0
19212	1120.487	35.66421	0	0	0	0	0	0	0	0	0	0	0	0	0	0	0	0	0	0	0	0	0	0	0	0	0	0	0	0	0	0	0	0	0	0	0	0	0	0	0	0	0	0	0	0	0	0	0
19214	1120.499	27.75569	251.006	0	40.532	0	82.153	0	0	0	0	0	0	0	394.027	0	0	0	0	0	0	18.882	143.141	0	0	112.09	0	0	0	0	0	0	0	0	0	0	126.331	0	0	23.684	0	0	0	0	183.386	0	115.153	0	0
19284	1121.495	27.67669	0	411.555	0	99.114	0	0	72.068	0	0	0	0	0	0	172.395	508.628	97.785	86.98	0	149.658	0	0	78.137	611.23	0	0	0	0	0	0	0	353.73	0	0	0	0	0	39.502	218.021	0	483.373	552.103	0	0	62.855	0	202.648	66.947
19320	1122.399	24.99954	0	0	0	0	0	0	0	0	0	37.581	0	0	0	0	0	0	0	0	0	0	0	0	0	0	0	0	0	0	0	0	0	0	0	32.038	0	0	0	0	0	185.994	0	0	0	0	0	0	0
19322	1122.485	36.95115	0	0	0	0	0	0	0	0	0	0	0	0	1293.42	0	0	0	27.095	0	0	0	0	0	0	14.028	0	0	0	0	0	0	0	0	0	0	0	0	0	0	0	0	0	0	0	0	0	0	0
19328	1122.474	28.38964	0	0	0	0	0	0	0	0	0	0	0	0	0	0	0	0	0	0	0	0	0	0	0	0	0	0	0	0	0	0	0	0	0	0	0	0	0	0	0	0	0	0	0	0	0	0	0
19387	1123.439	24.36685	0	251.862	0	149.403	202.467	0	137.608	0	0	85.013	0	0	0	0	0	0	0	0	0	0	0	95.374	87.855	168.828	0	93.445	0	19.258	0	0	0	0	124.591	144.913	51.701	123.913	0	0	0	48.717	66.763	103.073	100.244	65.492	0	0	0
19397	1123.511	26.01167	293595	0	0	0	0	0	0	0	0	20.453	171.947	0	0	0	302.53	0	108.817	714.746	0	0	159.01	0	190.143	0	0	0	0	0	0	0	0	0	0	0	0	0	0	0	0	0	0	214.157	0	0	0	78.427	464.586
19448	1124.461	36.89787	0	0	0	0	0	0	0	0	0	0	0	0	0	0	0	0	0	0	0	11.066	0	0	0	0	0	16.701	0	0	0	0	27.415	0	0	0	0	0	0	0	0	0	0	0	9.504	0	0	0	0
19464	1124.508	26.07495	0	0	0	0	0	0	0	0	0	0	0	0	0	0	0	439.591	0	0	0	102.944	0	0	0	51.225	0	0	0	0	0	0	0	0	26.103	75.38	0	0	0	0	0	0	223.792	0	0	0	0	0	0
19473	1124.52	22.2203	0	0	0	0	24.24	0	0	0	0	27.427	0	0	0	0	0	0	0	0	0	147.864	0	0	0	229.27	0	0	0	80.386	0	0	0	87.034	807.292	0	389.057	0	0	0	0	0	60.353	83.466	0	0	101.01	0	0
19501	1124.53	20.64689	0	70.398	0	306.144	232.315	0	53.895	0	0	0	0	0	0	0	0	0	0	0	0	81.818	58.237	106.542	0	117.59	73.011	0	0	0	0	0	39.279	0	129.061	0	0	0	0	0	0	239.878	0	16.767	0	0	96.81	0	0
19562	1125.12	38.95187	0	0	0	0	0	0	0	0	0	0	0	0	0	0	0	0	0	0	0	0	0	0	0	0	0	0	0	0	0	0	0	0	0	0	0	0	0	0	0	0	0	0	0	0	0	0	0
19582	1125.505	24.33461	0	0	0	0	0	0	0	0	0	0	0	0	0	0	0	0	0	0	0	0	0	0	49.104	0	0	0	0	0	0	0	0	0	0	0	0	0	0	0	0	0	0	0	0	0	0	41.163	0
19590	1125.524	37.82237	0	0	0	0	0	0	0	0	0	0	0	0	0	0	0	0	61.101	44.273	0	0	0	0	146.291	450.46	0	0	0	0	0	0	99.12	0	52.869	0	0	0	0	0	0	0	0	0	0	0	0	0	0
19597	1125.536	21.8208	0	291.221	143.898	598.907	645.259	0	228.546	0	193.854	489.222	188.455	43.636	398.359	527.221	0	175.042	151.584	0	199.768	574.313	186.128	489.227	600.011	789.426	161.627	368.61	337.162	319.531	0	63.677	79.197	0	0	846.895	0	201.273	323.389	160.473	0	236.643	286.635	464.177	590.652	581.608	841.999	1087.49	0
19648	1126.471	21.18499	0	0	255.322	516.435	818.887	0	562.675	0	643.551	474.002	298.708	0	0	657.822	0	300.946	0	0	0	454.589	192.237	382.732	331.474	401.603	299.069	684.041	0	0	0	0	0	187.848	284.337	262.534	0	0	0	0	0	0	291.582	254.263	332.339	0	748.713	698.937	0
19655	1126.507	25.5171	0	578.152	300.042	265.412	443.298	0	0	0	0	406.246	199.288	102.953	70.383	505.145	0	549.806	742.758	0	0	408.425	276.656	0	280.018	404.329	297.584	840.434	1888.59	0	0	0	0	175.452	282.344	0	148.46	0	0	212.732	0	0	57.483	517.097	303.565	0	0	0	1479.3
19703	1127.243	35.13783	504.456	3869.66	0	134.704	0	0	2215.4	17.567	209.864	31.326	7.989	44.884	0	0	0	0	0	0	0	0	0	0	0	0	0	0	0	0	0	0	0	0	0	268.728	0	0	0	0	0	0	0	0	0	0	0	0	0
19708	1127.484	37.17478	0	0	0	0	0	0	0	0	0	0	0	0	0	0	0	0	0	89.53	0	0	0	0	0	0	0	0	119.032	46.205	0	0	0	0	0	0	0	0	0	0	0	0	0	0	0	0	0	0	0
19709	1127.483	25.41198	0	231.35	0	153.077	0	0	0	0	0	0	0	0	121.591	0	0	0	0	176.087	0	0	0	178.787	0	0	76.164	214.21	0	94.521	0	96.745	0	0	0	71.367	0	107.302	0	0	0	136.249	0	61.835	0	0	0	0	0
19714	1127.524	20.72473	0	0	0	0	297.97	0	0	0	0	0	0	0	0	0	0	0	0	0	0	0	0	0	0	0	0	0	0	0	0	0	0	0	69.756	0	0	0	0	0	0	0	68.879	62.393	0	0	154.152	0	0
19765	1128.401	36.94849	0	0	0	207.838	377.686	0	291.71	0	0	0	0	0	259.243	737.772	160.188	0	0	33.585	0	63.121	0	372.925	0	0	208.261	795.927	40.263	0	113.505	0	0	148.437	483.528	391.997	263.116	0	0	52.223	0	436.471	0	713.092	110.337	492.397	0	0	27.833
19771	1128.388	35.57888	0	0	76.266	0	0	0	1339.68	0	149.448	0	941.23	0	0	0	0	0	0	0	0	40.349	0	0	0	0	93.134	135.942	46.218	0	0	0	0	0	178.2	116.635	64.577	0	0	0	0	443.543	0	0	0	0	0	0	48.332
19773	1128.394	33.59201	2434.97	1986.45	728.996	5065.86	6384.52	0	0	3408.76	3037.53	1535.34	0	2267.43	8355.63	2854.33	4201.15	3031.74	4050.48	5323.9	0	667.007	851.054	1571.52	1444.04	2238.61	1227.54	4433.39	2193.68	4375.73	3484.31	2613.64	1992.2	1931.93	1537.81	721.313	1353.43	3218.66	3797.04	1211.14	2883.68	2406.73	2682.09	1344.73	1663.19	2615.09	2492.42	3743.44	3654.81
19787	1128.469	28.13842	0	0	0	0	0	0	0	0	0	0	0	0	0	0	0	0	0	231.115	268.559	0	229.993	0	0	0	0	432.857	153.297	0	59.543	0	0	0	452.404	0	19.172	26.056	0	68.266	0	0	0	0	0	0	0	0	0
19791	1128.488	25.64931	0	0	52.788	647.232	0	589.994	353.316	176.054	194.671	0	60.346	20.179	906.04	144.414	522.647	255.013	0	0	67.389	0	0	354.223	462.863	86.054	0	0	0	252.059	94.729	0	171.427	0	389.257	281.868	414.124	105.224	187.451	253.667	311.396	517.312	365.662	0	278.414	699.665	163.624	0	0
19794	1128.522	21.7746	0	0	0	0	0	0	0	0	0	0	0	0	0	0	0	0	0	0	0	0	0	0	0	0	0	0	0	0	0	0	0	0	0	0	0	0	0	0	0	0	0	0	94.618	0	0	0	0
19828	1129.46	27.91491	221.696	0	146.67	345.763	673.032	0	153.646	131.495	90.176	205.842	106.174	273.112	1301.53	169.987	302.908	446.421	109.653	0	0	196.036	0	238.636	168.988	297.147	327.764	0	216.533	231.826	0	163.101	115.448	386.301	0	493.968	112.938	73.213	178.88	139.198	0	214.551	152.524	0	233.696	402.971	250.262	0	150.549
19829	1129.486	26.12247	0	0	0	0	692.8	0	131.231	0	21.404	0	0	0	383.493	0	0	0	0	0	0	152.919	0	0	0	0	0	116.186	0	0	0	0	0	0	0	120.067	0	0	0	0	0	0	0	745.076	0	0	0	1703.48	0
19838	1129.507	22.30989	0	0	0	0	0	0	0	0	0	0	44.819	0	0	0	0	0	0	0	0	81.124	50.08	0	0	0	0	159.065	0	0	0	0	0	0	0	0	155.67	0	0	0	0	0	0	0	0	0	0	0	0
19871	1130.337	35.39296	1255.28	2460.11	700.243	1405.24	1303.65	0	0	1033.24	1098.52	2269.83	192.762	1262.64	1709.81	1469.84	672.564	1923.62	1103.14	1558.25	892.96	683.814	473.583	802.047	780.269	949.817	316.618	962.238	668.278	546.642	1027.66	395.045	781.992	0	481.329	522.499	487.034	110.094	751.565	370.118	423.372	1054.76	407.332	569.046	312.764	1054.86	274.314	1107.99	2027.32
19883	1130.488	27.58286	88.623	70.855	0	49.939	0	0	0	40.669	23.034	21.523	44.917	0	0	109.05	0	0	0	0	81.999	0	0	13.673	64.773	30.762	0	35.062	0	22.082	0	0	82.272	0	0	0	0	0	0	0	0	0	0	130.411	0	0	0	0	0
19930	1131.617	22.69987	0	0	0	2047.91	0	0	0	180.232	0	0	0	0	1735.42	0	632.209	276.062	596.708	0	7398.6	0	0	0	0	0	0	0	0	0	0	0	0	0	0	0	0	0	0	0	0	0	0	0	40.452	0	0	0	0
19955	1132.489	37.14153	0	0	0	0	0	0	0	0	0	0	0	0	0	0	0	0	0	169.251	161.626	0	0	0	0	0	0	0	0	0	0	0	0	0	0	0	0	0	0	0	0	0	0	0	0	0	0	0	0
19961	1132.513	25.99566	0	0	0	0	0	0	0	0	0	118.667	0	0	0	0	0	0	0	0	0	0	0	0	147.544	0	0	113.149	0	0	0	0	0	0	16.165	0	115.809	0	0	0	0	38.782	0	126.007	18.055	0	0	0	570.109
19965	1132.531	22.54208	0	0	0	0	0	0	0	0	0	0	0	0	0	0	0	0	0	0	0	0	0	0	0	0	0	0	0	0	0	0	0	0	0	0	0	0	0	0	0	0	0	0	52.22	0	0	0	0
19969	1132.569	24.0363	0	0	32.974	25.137	30.064	0	38.88	0	0	63.877	81.235	0	0	25.52	0	0	139.101	0	0	74.536	137.048	0	121.763	0	0	286.527	0	0	0	0	80.224	0	86.15	21.21	115.453	81.205	0	0	0	0	52.968	19.864	82.552	0	108.389	163.443	0
19989	1133.418	37.26009	0	0	0	129.201	0	0	187.573	0	0	0	0	0	0	0	0	0	43.101	0	0	0	0	0	50.432	0	0	0	0	0	0	0	0	0	0	0	0	0	0	0	0	0	0	0	0	0	0	0	407.908
20036	1134.5	28.43687	0	207.041	0	30.58	0	0	0	0	0	0	0	0	1059.68	0	0	0	0	0	0	223.818	0	76.374	24.79	206.993	0	47.713	0	34.264	0	38.763	34.806	0	88.841	158.826	75.944	306.791	26.717	64.081	0	44.578	66.535	103.65	0	417.943	336.758	22.935	0
20046	1134.517	20.47802	0	0	0	0	0	0	0	0	0	0	0	0	0	0	0	0	0	0	0	0	0	0	38.26	28.625	0	0	0	0	0	0	0	0	136.563	0	0	0	0	30.714	0	0	0	0	41.308	0	75.763	0	0
20072	1134.583	23.65584	0	699.103	340.856	888.724	485.773	0	413.53	186.087	329.383	41.402	269.557	109.441	1925.38	1347.67	269.465	0	608.643	0	940.348	156.376	354.386	918.025	1025.58	296.635	0	194.077	72.664	144.194	0	438.759	0	986.635	630.396	577.857	633.909	454.852	546.161	837.039	0	1665.17	97.819	103.718	269.652	1208.31	598.721	651.13	437.954
20100	1135.241	35.21798	0	0	0	362.397	83.95	0	431.647	0	0	0	0	0	0	1628.61	193.565	0	88.781	0	0	0	0	0	0	0	638.58	0	0	0	0	0	0	0	0	1040.58	0	0	0	0	0	1478.68	146.778	80.127	0	167.826	0	0	520.765
20118	1135.49	27.82094	0	0	75.072	0	0	0	0	0	0	0	5.41	0	0	0	0	0	0	0	0	0	0	0	118.425	0	0	133.103	176.37	0	540.503	0	0	208.735	0	191.084	242.112	0	0	329.672	0	0	160.905	227.428	0	0	0	195.968	0
20170	1136.526	20.01504	0	0	0	0	0	0	0	0	0	45.728	0	0	0	0	0	0	0	0	0	0	0	0	0	0	0	45.315	0	0	0	0	0	0	23.39	0	36.21	0	0	0	0	0	0	0	0	0	0	0	0
20185	1137.235	35.16633	0	0	0	0	0	0	27.183	0	0	0	0	0	0	720.664	0	0	0	0	0	0	0	0	0	0	206.622	0	0	0	0	0	0	0	0	254.898	0	0	0	0	0	224.382	0	0	0	0	0	0	0
20199	1137.479	28.35345	0	0	0	48.003	0	0	0	0	0	0	0	108.885	52.292	0	0	0	0	0	0	0	0	58.36	0	0	46.536	0	0	65.517	0	0	0	0	0	0	0	0	0	0	0	0	0	0	0	0	0	0	0
20204	1137.508	26.42625	0	0	0	60.049	98.561	0	0	0	17.966	0	73.628	0	0	0	0	0	0	0	0	0	0	55.803	78.719	0	0	0	0	16.983	0	0	40.963	0	120.487	26.907	0	0	0	76.239	0	71.254	0	93.54	0	155.215	38.384	91.965	0
20216	1137.544	23.62716	0	0	0	0	0	0	0	0	0	0	0	0	183.692	24.905	0	0	0	0	0	0	0	0	0	0	0	0	0	0	0	0	0	68.462	0	0	0	0	0	68.113	0	257.97	0	0	0	0	0	0	0
20226	1137.673	21.0696	0	0	0	0	0	0	0	0	0	0	0	111.082	0	0	0	0	0	0	0	0	0	0	0	0	0	0	0	0	0	0	0	0	0	0	0	0	0	0	0	0	0	0	0	0	0	0	0
20245	1137.83	29.21725	96.846	94.226	0	0	0	0	0	0	0	0	0	0	0	0	0	0	0	0	0	0	0	0	0	0	0	0	0	0	0	0	0	0	0	0	0	0	0	0	0	0	0	0	0	0	0	112.165	0
20270	1137.842	40.12674	126.906	0	0	0	0	0	0	0	0	0	0	0	0	0	0	0	0	0	0	0	0	0	0	0	0	0	0	0	0	0	0	0	0	0	0	0	0	0	0	0	0	0	0	0	0	63.735	0
20274	1137.844	43.23974	215.084	0	0	0	0	0	0	0	0	0	0	0	0	0	0	0	0	0	0	0	0	0	0	0	0	0	0	0	0	0	0	0	0	0	0	0	0	0	0	0	0	0	0	0	0	0	0
20289	1137.834	37.36147	268.564	2139.06	0	0	0	0	0	0	94.248	0	0	0	0	0	0	0	0	0	0	0	0	0	0	0	0	0	0	0	0	0	0	0	0	0	0	0	0	0	0	0	0	0	0	0	0	0	0
20334	1138.468	37.07027	0	0	0	0	0	0	351.483	0	0	158.083	0	0	392.218	0	0	0	0	0	252.089	90.928	60.066	0	0	96.168	0	100.796	0	71.881	0	0	0	58.513	0	278.446	0	0	0	0	0	300.498	0	0	142.804	0	0	0	240.709
20346	1138.52	25.75058	0	323.739	0	169.276	0	0	0	0	0	57.93	0	0	0	0	1144.43	0	0	1419.48	0	0	0	73.897	0	804.038	0	0	0	0	0	0	36.842	0	23.756	0	141.564	0	0	104.496	0	0	0	489.514	826.534	0	0	0	0
20457	1138.586	19.50684	0	0	128.031	168.176	152.714	0	0	0	0	71.904	71.59	0	0	380.663	0	0	0	0	0	0	0	59.67	318.208	0	206.051	0	0	0	0	0	0	0	87.134	203.829	63.863	0	0	0	0	0	147.314	175.013	103.043	0	135.828	209.284	0
20659	1139.486	20.96505	507.04	553.745	383.755	280.775	320.734	0	3893.24	0	4036.61	319.928	281.724	1274.14	0	6610.56	0	80.718	0	0	0	0	119.726	3561.43	2943.24	0	81.258	5180.04	0	0	0	0	0	1891.58	359.804	140.813	2024.61	0	0	0	0	2232.84	0	141.25	243.073	0	5836.82	5077.88	795.004
20667	1139.605	26.57305	0	0	229.528	0	0	0	405.197	290.328	1156.93	0	0	0	552.392	252.407	0	430.661	0	0	1141.11	0	0	0	0	0	0	0	0	0	0	0	0	0	0	0	0	0	0	0	0	0	0	0	0	0	0	0	2129.43
20690	1140.475	21.0683	3722.89	5016.28	1938.61	3732.03	5392.82	806.826	0	0	0	2669.01	1597.78	0	3180.86	0	1170.31	3096.77	0	0	0	3021.2	1474.21	0	0	2755.87	1790.1	0	1252.49	586.945	147.582	789.01	1245.51	0	2594.07	1492.77	0	1878.19	1545.22	958.992	967.813	0	2266	1585.02	2061.39	584.184	0	0	6065.95
20695	1140.504	28.93628	0	0	0	0	0	0	0	0	0	0	0	0	0	0	0	0	0	0	0	0	0	0	0	0	7.017	0	0	0	0	0	0	0	37.619	0	0	0	0	0	0	0	0	88.099	0	0	0	0	0
20698	1140.513	37.50536	0	0	0	0	20.839	0	0	0	0	0	0	0	1822.49	0	86.615	0	0	0	0	0	0	11.453	0	0	0	0	89.703	0	21.76	0	87.892	0	28.299	13.288	0	0	0	0	0	0	124.185	192.223	0	0	0	0	0
20700	1140.516	25.38464	0	125.709	21.173	123.808	310.202	0	86.597	0	0	157.63	16.681	0	645.173	51.1	0	41.149	434.295	0	0	0	0	87.014	0	361.67	0	708.542	1614.03	91.521	0	0	215.821	0	518.576	89.386	55.89	73.729	50.362	393.458	0	139.588	136.438	355.926	349.579	139.682	51.615	0	130.984
20704	1140.531	23.99826	0	0	0	0	0	0	0	0	0	0	0	42.211	0	0	0	0	0	0	0	0	0	0	0	0	0	0	0	0	0	0	0	0	0	0	0	0	0	0	0	0	0	0	0	0	62.759	0	0
20705	1140.56	26.19974	0	128.445	0	32.476	0	0	0	0	0	0	0	0	0	0	0	0	0	0	0	375.088	0	0	0	0	0	0	50.125	0	0	0	0	0	0	0	0	0	0	0	0	0	0	0	0	213.175	0	0	0
20706	1140.529	22.3094	0	0	0	0	0	0	0	0	0	0	9.422	0	0	0	0	0	0	0	0	121.138	0	0	0	0	0	44.737	0	0	0	0	0	0	0	0	0	0	0	44.936	0	0	0	0	16.929	0	164.539	0	184.509
20749	1141.511	26.05729	0	1371.69	285.178	321.568	618.255	0	491.833	124.044	115.343	90.422	288.203	0	526.178	367.248	542.026	0	180.072	278.56	0	0	275.154	199.806	423.182	0	290.049	0	85.983	564.04	0	84.488	240.432	297.425	154.722	219.462	331.608	102.355	105.447	0	221.593	0	436.798	419.517	130.038	0	263.703	1040.6	0
20750	1141.515	24.50651	0	612.064	13.878	426.735	150.193	0	228.291	0	0	0	80.136	0	614.467	478.887	0	248.448	0	0	121.92	0	0	121.801	293.398	33.998	0	115.693	0	0	113.757	0	0	311.174	0	190.731	139.308	0	0	42.353	0	267.346	0	195.428	0	152.88	91.09	433.255	0
20756	1141.535	37.33278	587.829	0	0	555.121	771.651	227.235	503.432	322.211	0	0	0	96.233	0	275.624	262.329	0	425.868	0	0	246.818	72.869	231.85	1008.03	290.864	0	429.951	346.6	0	180.856	0	411.676	499.146	481.72	266.242	0	159.576	367.014	456.94	0	416.294	0	0	0	559.039	60.681	118.975	677.916
20781	1142.486	27.88154	0	0	0	0	0	0	0	0	0	0	0	0	0	0	0	0	0	0	0	0	0	0	0	0	0	0	0	143.704	0	0	0	0	0	0	0	0	0	0	0	0	0	29.964	0	0	0	0	0
20784	1142.503	37.37656	0	0	0	0	0	0	0	0	0	0	0	0	0	0	0	0	0	358.915	0	0	0	0	0	0	0	0	0	0	0	0	0	0	0	0	130.654	0	0	0	0	0	16.278	0	0	0	0	0	0
20788	1142.508	26.41858	0	0	0	162.837	0	0	0	0	0	0	0	0	0	0	0	0	0	0	0	0	0	0	43.004	38.075	0	0	0	0	0	0	0	0	0	0	0	0	0	0	0	0	0	0	60.503	0	0	0	0
20794	1142.553	24.66978	0	0	0	120.073	158.905	0	0	0	0	160.138	26.066	0	173.698	0	0	0	0	0	0	0	103.39	73.827	195.321	222.395	64.536	62.104	111.449	153.995	0	0	0	0	48.708	62.055	38.863	101.401	62.261	129.258	0	188.042	132.625	187.572	153.201	76.871	0	0	0
20795	1142.556	21.89118	0	0	148.983	0	0	0	0	0	83.767	41.723	0	0	0	269.166	0	256.771	0	0	0	0	0	0	213.948	177.757	13.399	287.605	0	0	0	0	0	0	122.057	211.932	156.953	0	0	0	0	0	157.033	205.362	216.686	0	144.053	411.746	337.781
20862	1143.52	36.96738	184.886	0	373.403	566.899	478.736	96.003	495.481	722.376	0	448.395	0	483.636	2733.41	616.884	665.917	0	0	0	0	263.896	42.647	185.886	729.783	362.271	215.856	297.327	225.303	275.744	691.476	61.984	1185.04	778.603	771.271	522.343	86.241	19.13	151.031	309.714	0	2052.58	0	369.429	119.907	479.915	74.766	311.852	623.192
20863	1143.518	23.72574	0	0	0	0	0	0	0	0	0	0	10.888	0	0	36.912	0	0	0	0	0	0	0	0	12.542	0	0	0	0	0	0	0	0	0	0	0	0	0	0	0	0	0	0	0	0	0	0	0	0
20896	1144.359	35.48578	78.427	280.41	136.15	373.807	446.836	0	0	902.49	158.476	358.86	0	63.055	0	183.854	0	0	0	196.064	0	207.898	42.754	192.725	243.468	154.584	0	82.224	120.347	148.848	0	0	0	0	0	27.791	0	0	119.523	0	0	0	0	85.199	0	0	0	341.62	204.688
20919	1144.585	26.33083	34091.2	4080.1	0	0	0	0	0	0	0	26.444	0	0	0	0	0	0	0	0	0	0	913.672	0	0	0	0	0	0	0	0	0	0	0	0	0	0	0	0	0	0	0	0	0	0	0	0	0	0
20954	1145.571	25.68382	0	0	2562.02	309.008	0	0	0	0	149.527	0	0	0	141.393	0	0	5814.95	0	0	0	0	0	0	0	0	0	0	0	0	0	0	0	0	0	0	0	0	0	0	0	0	0	0	0	0	0	0	0
20959	1145.61	21.15384	0	0	0	0	0	0	0	0	0	0	0	0	0	0	0	0	0	0	0	0	0	0	0	0	0	0	0	0	0	0	0	0	0	0	0	0	0	0	0	0	0	0	0	0	0	194.344	0
20992	1146.723	37.14162	0	0	0	0	0	0	0	0	0	0	0	0	0	0	0	0	0	0	0	0	0	0	0	0	0	0	0	0	0	0	0	0	0	0	0	0	0	0	0	0	0	0	0	0	0	0	0
21013	1147.524	35.38017	0	1348.89	47.406	520.138	160.271	0	0	0	0	0	0	0	0	0	0	0	0	0	0	0	0	0	0	0	0	56.722	0	0	252.656	0	0	0	0	0	0	0	270.145	0	0	0	0	49.088	0	0	0	90.903	0
21049	1148.559	22.5658	0	0	0	0	0	0	0	0	0	0	0	0	0	0	0	0	0	0	0	0	0	0	0	0	0	0	0	0	0	0	0	0	0	0	0	0	0	0	0	0	0	0	0	0	0	0	0
21052	1148.541	25.84512	0	0	0	0	0	0	0	0	77.006	0	89.664	0	0	0	1194.47	0	67.67	240.766	0	0	0	0	169.544	121.773	0	109.769	0	0	0	0	0	89.899	148.943	19.709	74.147	0	0	0	0	51.896	21.887	204.006	117.749	0	0	259.303	0
21147	1150.561	22.43054	353.575	160.298	137.02	339.349	359.908	0	350.549	69.008	53.534	359.383	258.519	0	267.193	298.583	648.513	0	330.349	0	460.457	388.001	393.787	333.029	553.166	397.159	66.464	419.735	0	90.964	0	196.012	616.033	468.261	294.541	244.024	389.199	170.624	75.568	0	0	149.439	253.115	341.029	308.002	91.02	152.837	572.254	0
21152	1150.561	19.96281	622.861	0	0	0	0	0	0	0	0	0	0	0	0	0	0	0	0	0	0	0	0	0	62.72	0	0	0	0	0	0	0	0	0	20.178	38.443	0	0	0	0	0	0	0	0	0	0	0	0	0
21212	1152.389	35.63442	0	0	0	71.695	36.17	0	0	0	63.257	0	6.704	0	0	0	0	0	0	0	0	0	0	0	0	0	0	0	0	59.822	0	54.35	0	0	0	0	0	65.233	0	166.96	443.001	0	0	0	0	0	0	0	0
21223	1152.49	25.60873	0	3916.11	0	0	0	0	0	0	0	0	0	0	0	0	0	0	0	0	0	0	66.09	43.17	31.522	0	0	0	99.449	0	0	0	0	0	0	827.499	0	0	0	0	0	0	0	0	0	0	0	0	0
21225	1152.485	27.84809	0	0	0	0	0	0	0	0	0	7.959	0	0	0	0	0	0	0	0	0	0	0	0	0	0	0	60.114	0	0	0	0	0	0	47.514	39.853	0	0	0	0	0	0	78.006	34.968	0	0	0	146.293	0
21229	1152.52	26.77967	0	51.304	0	0	0	0	0	149.42	0	0	0	0	89.692	0	0	0	0	0	0	0	0	0	0	11.702	0	0	0	0	0	0	35.492	0	0	0	0	0	0	0	0	0	0	45.933	44.516	0	0	0	0
21276	1153.311	35.60757	1093.2	1602.34	116.115	1101.08	1115.08	0	0	275.403	1020.33	370.027	0	794.996	375.1	1042.37	542.719	458.229	526.95	1194.24	0	490.418	263.146	432.909	356.888	766.118	31.894	560.03	569.439	725.533	553.072	288.495	0	722.362	370.199	56.19	299.977	0	393.489	0	211.522	379.408	102.677	353.61	307.343	718.894	283.808	493.796	909.628
21294	1153.399	36.63236	0	0	0	0	0	0	0	0	0	0	0	0	0	68.753	0	0	0	0	0	0	0	0	0	0	0	0	0	0	0	0	0	0	0	0	0	233.495	0	0	0	0	0	0	0	0	0	0	0
21301	1153.514	27.0949	0	0	24.482	0	0	0	0	0	0	0	13.331	0	0	70.648	0	0	0	0	0	45.982	107.18	0	0	40.039	0	0	0	0	0	0	0	0	0	0	51.109	0	0	0	0	0	32.684	23.112	0	0	0	0	0
21302	1153.517	26.06203	0	0	100.981	0	0	0	137.012	0	377.858	18.459	46.813	55.86	0	293.706	0	0	110.346	0	0	0	0	73.225	71.876	0	135.971	0	0	0	0	0	0	0	157.423	0	0	67.236	0	0	0	0	0	251.339	0	0	0	1184.31	1167.94
21330	1154.415	37.28838	0	0	0	11.299	0	0	249.365	0	0	0	0	0	0	0	0	0	0	0	0	0	0	0	0	0	0	0	0	0	71.501	0	0	0	0	57.96	0	0	0	0	0	0	19.069	0	0	0	0	0	0
21338	1154.475	36.40296	0	0	0	0	0	0	46.504	32.06	0	0	0	0	0	0	0	0	0	0	0	44.049	83.577	0	42.14	76.604	0	73.682	0	0	0	122.097	0	0	0	24.879	101.618	42.347	0	0	0	0	0	73.535	0	0	0	49.542	183.414
21356	1154.506	29.01893	0	0	0	0	0	0	0	0	0	0	0	0	0	0	0	0	0	0	0	0	0	0	0	0	0	0	0	0	0	0	0	0	0	0	0	0	0	0	0	0	0	0	0	0	0	0	0
21365	1154.512	25.64497	885.674	0	477.254	1046.41	706.952	373.158	385.432	422.872	168.503	211.071	275.91	49.971	483.19	813.183	1410.5	436.161	1103.13	928.192	1009.17	279.775	211.645	672.08	938.003	327.408	268.172	601.35	284.824	889.232	0	371.542	659.702	0	309.125	451.223	594.871	245.74	360.22	455.525	903.196	0	397.968	534.437	593.51	623.716	400.942	0	0
21460	1154.576	19.52543	0	0	0	75.444	0	0	0	0	0	0	0	0	557.142	0	0	0	0	0	0	0	0	0	0	0	0	0	0	0	0	0	0	0	0	0	0	0	0	0	0	0	0	0	0	0	0	71.724	0
21531	1154.851	22.17045	0	0	0	0	0	0	0	0	0	0	0	0	0	0	0	0	0	0	0	0	0	0	0	0	0	0	0	0	0	0	0	0	0	0	0	0	0	0	0	0	0	0	0	0	0	0	0
21544	1154.854	29.19243	0	0	0	0	0	0	0	0	0	0	0	0	0	0	0	0	0	0	0	0	0	0	0	0	0	0	0	0	0	0	0	0	0	0	0	0	0	0	0	0	0	0	0	0	0	0	0
21637	1155.454	36.9503	0	0	24.398	0	0	0	0	0	0	0	0	0	0	0	0	0	0	0	0	0	0	0	0	0	0	0	0	39.817	0	0	0	67.644	0	0	0	0	0	0	0	0	0	0	0	0	0	0	0
21641	1155.489	20.84731	0	0	0	0	508.799	0	152.926	0	0	576.542	129.691	191.011	0	335.4	0	0	0	0	0	347.56	93.681	199.588	232.529	0	0	287.931	0	0	0	0	309.024	164.771	0	183.136	0	0	0	0	0	147.156	0	110.079	0	0	455.886	382.861	311.388
21651	1155.552	19.96171	0	0	0	0	0	0	0	0	0	0	0	0	0	0	0	0	0	0	0	0	0	0	0	0	0	0	0	0	0	0	0	0	0	0	0	0	0	0	0	0	0	0	0	0	0	0	0
21684	1156.489	28.25469	0	0	0	0	0	0	0	0	0	0	0	0	0	0	0	0	0	0	0	0	0	0	0	0	0	0	0	0	0	0	0	0	0	0	0	0	0	0	0	0	0	18.633	0	0	0	0	0
21686	1156.491	38.15337	0	0	0	0	0	0	0	0	0	0	0	0	0	102.862	0	0	0	0	0	0	0	0	0	62.629	0	0	0	0	0	0	0	0	0	0	0	0	0	0	0	0	39.809	0	6.926	0	0	0	0
21689	1156.514	26.99195	0	0	0	0	0	0	0	0	0	15.734	0	0	0	0	0	0	97.216	0	0	0	0	0	10.785	59.542	0	0	0	89.812	0	0	27.746	0	0	0	55.642	0	0	0	0	0	0	79.896	0	0	0	0	277.373
21693	1156.534	43.1184	0	0	0	0	0	0	0	0	0	0	0	0	210.287	0	0	0	0	0	0	0	0	0	0	0	0	0	0	0	0	0	0	0	354.37	0	0	0	0	0	0	0	0	0	0	0	0	0	0
21709	1156.611	27.1499	0	0	116.917	101.389	0	0	0	461.033	0	0	0	0	394.704	0	577.447	410.32	0	1387.17	0	0	0	47.449	0	0	0	0	0	0	0	0	0	0	0	0	0	0	0	0	0	0	0	0	0	0	0	33.407	0
21747	1157.537	37.44405	1108.7	73.283	557.933	1742.29	1728.06	1798.34	2381.23	2249.57	0	468.914	0	1119.42	10542.4	1754.72	3065.86	45.155	2052.1	1160.78	3190.15	978.731	413.536	543.964	1959.76	1087	362.389	1004.94	519.98	854.84	1772.06	948.242	2604.82	2708.93	2565.18	1571.63	862.577	547.086	940.422	1126.57	183.15	6259.17	897.295	1129.66	0	2558.19	818.108	982.059	2375.58
21818	1158.511	21.39302	0	0	0	0	0	0	0	0	0	0	0	0	0	0	0	0	0	0	0	0	0	0	0	0	0	0	0	0	0	0	0	0	0	0	0	0	0	0	0	0	0	0	0	0	0	0	0
21821	1158.561	26.73779	0	46.879	0	0	0	0	0	50.43	0	0	5.152	0	0	0	480.952	0	0	0	83.023	0	0	0	0	24.852	0	0	0	0	0	0	0	0	0	0	0	0	0	0	0	0	130.402	0	0	0	0	130.969	576.313
21879	1159.48	28.13455	0	0	0	0	0	0	0	0	0	0	0	0	0	0	0	0	0	0	0	0	0	0	0	0	0	0	0	0	0	0	0	0	0	0	0	0	0	0	0	0	0	0	0	0	0	0	0
21893	1159.577	20.64463	0	0	0	0	91.344	0	0	0	0	126.364	0	0	0	0	0	0	0	0	0	362.102	110.642	34.403	0	0	54.875	58.731	0	0	0	0	0	0	217.414	163.269	0	0	0	0	0	0	0	31.343	0	0	136.29	0	0
21919	1159.603	26.06505	11856.1	3620.68	1102.49	56.238	0	3407.45	0	0	0	10.747	0	3708.95	0	0	0	1410.3	446.48	0	1366.36	641.293	809.634	0	143.778	0	0	103.79	0	0	0	91.187	0	0	398.081	0	151.195	1506.3	7366.8	0	0	0	1283.49	0	0	827.67	0	0	427.157
21972	1160.359	35.60058	3986.37	9224	2147.29	5485.78	5801.66	1638.31	221.362	3458.31	3671.03	6882.06	0	4149.09	6102.74	4672.97	3057.62	5864.15	2668.02	5917.2	3621.39	1904.86	928.958	2624.65	1911.66	2742.42	902.884	2029.84	2552.65	3798.51	3609.58	2063.06	1911.97	1848.54	1420.56	1086.39	1367.77	1496.5	2351.16	1259.35	2567.94	2387.02	896.081	1585.45	1564.07	3244.04	1887.22	5103.64	3182.92
21988	1160.386	38.01851	0	0	0	25.948	0	0	0	0	0	0	0	0	0	0	0	85.378	0	0	0	9.322	0	0	0	128.4	23.128	13.741	0	16.645	0	0	0	14.918	52.532	317.903	224.866	0	0	0	0	278.127	0	374.704	0	0	49.418	0	0
21990	1160.482	35.79956	0	0	0	0	0	0	0	0	0	0	0	0	0	0	0	0	0	0	0	0	0	0	0	0	0	0	0	0	0	0	0	0	0	0	0	0	0	0	0	0	0	0	0	0	0	0	0
22007	1160.536	26.41268	29705.6	0	0	105.267	60.366	0	0	0	0	0	61.977	0	0	139.986	0	0	44.939	0	0	0	0	0	0	65.206	13.806	0	0	48.389	0	0	0	0	0	0	0	0	0	0	0	0	26.079	12.3	0	0	0	0	0
22008	1160.537	25.03304	0	413.109	0	98.292	0	0	0	0	0	0	0	0	0	226.992	0	0	0	0	0	0	0	0	0	43.537	0	0	0	51.296	0	0	0	0	0	0	0	0	0	0	0	0	0	0	60.313	0	0	0	0
22009	1160.549	22.16811	0	0	0	0	54.61	0	0	0	0	66.272	0	0	0	0	0	0	0	0	0	0	0	18.849	0	157.02	0	0	0	37.354	0	0	0	83.481	0	178.023	95.657	0	0	0	0	0	0	161.265	0	0	0	0	0
22043	1161.503	37.61071	0	0	16.886	369.575	249.014	382.27	472.756	0	0	19.935	0	0	2448.95	388.782	0	95.194	0	112.061	127.959	165.82	77.314	94.892	180.662	89.606	0	572.254	68.139	104.581	0	0	0	0	0	0	0	0	78.656	0	0	0	228.787	0	0	102.343	0	0	142.219
22046	1161.526	27.48	0	0	0	0	0	0	0	0	276.225	0	0	0	0	0	0	0	0	0	0	0	0	0	0	0	0	0	0	0	0	0	0	0	0	0	0	0	0	0	0	0	0	0	0	0	0	0	0
22077	1162.463	21.09218	0	0	0	0	0	0	222.773	0	0	0	0	0	0	68.746	0	0	0	0	0	0	0	0	0	0	0	0	0	0	0	0	0	0	0	0	0	0	0	0	0	0	0	0	0	0	119.556	0	0
22080	1162.509	37.26313	0	0	0	0	0	0	39.42	24.269	0	0	0	0	0	0	70.233	0	0	0	95.962	0	0	0	0	17.392	0	0	25.54	0	0	0	0	0	0	0	0	0	0	14.898	0	111.656	0	0	0	0	0	0	0
22089	1162.544	20.11196	1413.11	1434.64	207.382	734.179	295.598	0	368.357	0	387.39	37.789	136.853	103.016	1045.01	786.809	0	0	0	0	0	0	0	485.751	311.204	69.488	95.664	50.235	0	0	0	0	253.514	301.31	317.017	382.554	212.317	0	0	0	0	491.981	41.578	164.882	105.633	0	373.608	165.904	254.513
22109	1162.691	37.14686	0	0	0	0	0	0	0	0	0	0	0	0	0	0	0	0	0	0	0	0	0	0	0	0	0	0	0	0	0	0	0	0	0	0	0	0	0	0	0	0	0	0	0	0	0	0	0
22166	1163.51	37.50948	0	0	0	0	0	0	0	0	0	0	0	0	0	0	0	0	0	0	0	0	0	0	0	0	0	0	0	0	0	0	0	0	0	0	0	0	0	0	0	0	0	0	0	0	0	0	0
22226	1163.765	18.67079	0	0	0	0	0	0	0	0	0	70.743	0	82.151	0	0	0	0	0	0	0	0	0	0	0	0	53.443	0	0	0	0	0	0	0	0	1208.66	0	0	0	0	0	0	0	0	0	0	0	0	0
22267	1164.491	37.27212	0	0	0	0	0	0	0	0	0	0	0	0	0	0	0	0	0	0	0	16.468	0	0	0	0	0	35.178	0	0	135.095	0	0	0	0	26.628	0	0	0	80.718	0	303.975	182.065	127.371	0	71.67	0	0	219.738
22274	1164.53	35.77949	0	0	0	0	0	0	0	0	0	0	0	0	0	0	0	0	0	0	0	0	0	0	0	0	0	0	0	0	0	0	0	0	0	0	0	0	0	0	0	0	0	0	0	0	0	0	0
22275	1164.537	26.08417	0	0	0	0	18.143	0	0	0	0	57.656	0	0	0	0	0	0	0	0	0	0	121.572	0	125.809	57.696	0	0	0	0	0	0	0	0	12.943	0	49.4	0	0	0	0	0	0	61.811	111.385	0	0	0	419.361
22347	1165.496	37.12804	0	0	0	0	0	0	0	0	0	0	0	415.547	2556.75	0	0	0	119.622	0	158.176	0	0	0	0	0	309.831	0	0	0	0	0	0	0	0	0	0	0	0	0	0	0	0	0	0	0	0	0	0
22352	1165.535	25.93124	0	0	170.033	336.153	216.817	0	0	0	0	0	172.893	0	0	0	0	0	0	0	0	0	0	0	0	0	0	0	0	0	0	0	0	0	0	0	0	0	0	0	0	0	0	150.116	0	0	0	0	0
22370	1165.768	18.91113	0	0	0	0	0	0	0	0	0	0	0	0	0	0	0	0	0	0	0	0	0	0	0	0	0	0	0	0	0	0	0	0	0	364.996	0	0	0	0	0	0	0	0	0	0	0	0	0
22452	1166.564	22.56104	0	0	0	198.549	238.796	0	117.012	0	39.313	0	101.959	0	0	110.915	177.537	0	0	0	0	0	60.382	196.808	120.104	194.052	68.673	168.013	0	82.347	0	114.952	291.452	316.734	72.462	133.802	66.946	79.163	0	0	0	0	93.615	144.143	112.645	0	117.947	454.913	0
22453	1166.551	23.7116	0	0	209.473	0	0	0	0	0	0	119.992	0	0	0	0	0	0	0	0	0	0	0	0	0	0	0	445.077	0	0	0	0	0	0	0	0	0	0	0	0	0	0	0	0	0	0	366.972	368.848	0
22546	1168.293	35.35769	63.675	0	0	0	0	0	0	0	0	0	0	0	0	0	0	0	0	0	0	0	0	0	52.204	0	0	0	0	0	0	0	0	48.746	0	0	0	0	0	0	0	0	0	0	0	0	0	0	0
22567	1168.542	26.20728	0	1491.63	33.646	132.001	283.312	0	0	0	52.297	10.013	38.109	0	0	0	233.907	0	0	0	0	49.694	66.827	60.492	139.695	34.085	0	158.101	0	64.832	0	0	0	0	0	0	97.327	0	0	0	0	0	0	257.18	49.614	0	0	234.197	0
22572	1168.55	20.93344	0	0	258.051	0	42.607	0	180.29	0	0	372.976	199.401	0	0	46.59	0	0	0	0	0	438.919	143.009	53.377	188.113	0	0	672.415	0	0	0	0	0	60.156	97.991	0	0	0	0	0	0	0	0	21.857	0	0	0	207.633	0
22617	1169.501	35.572	0	0	0	0	0	0	0	0	0	0	0	0	0	0	0	0	0	0	0	0	0	0	0	0	0	0	0	0	0	0	0	0	0	0	0	0	0	0	0	0	0	0	0	0	0	0	0
22625	1169.566	23.7134	124.989	0	33.906	0	37.323	0	0	0	0	0	69.741	0	0	0	0	0	66.755	0	0	96.013	129.119	60.775	191.313	119.819	35.11	287.131	0	87.807	0	0	0	0	195.84	180.203	115.284	158.748	123.205	96.957	0	70.23	158.069	139.738	0	0	148.538	286.296	0
22636	1169.661	19.97743	0	784.035	0	0	0	0	0	0	0	110.1	69.861	0	0	0	0	0	0	0	0	0	0	0	75.272	0	0	306.087	0	0	0	0	0	0	0	0	374.031	0	0	0	0	0	0	0	0	0	0	109.701	0
22660	1170.536	28.03075	0	0	0	0	0	0	0	0	0	11.695	18.143	0	235.799	0	602.237	60.93	0	369.932	0	65.249	32.635	63.153	233.938	118.897	0	55.997	0	0	0	0	0	0	102.685	0	92.933	0	0	0	0	0	0	163.537	195.377	0	0	94.559	185.991
22662	1170.545	26.42061	0	0	107.477	35.062	0	0	0	0	0	15.98	0	0	0	94.015	0	277.237	243.183	494.355	0	35.114	120.144	0	0	0	0	0	0	55.504	0	0	0	0	34.442	0	0	0	0	18.326	0	0	0	118.274	174.82	0	0	0	0
22663	1170.531	22.38287	0	0	0	133.64	0	0	0	0	0	0	0	0	0	0	0	0	0	0	0	0	0	30.098	0	0	0	0	0	0	0	0	0	0	0	137.606	0	0	0	0	0	0	0	0	0	0	182.177	84.891	0
22668	1170.527	21.17915	0	0	60.46	0	0	0	58.314	0	0	0	0	0	0	0	0	0	0	0	0	0	0	0	0	0	0	0	0	0	0	0	0	0	0	0	0	0	0	0	0	0	0	0	0	0	0	0	0
22669	1170.545	23.25685	0	0	0	0	59.417	0	0	0	0	0	0	0	0	0	0	0	0	0	0	54.924	0	0	0	0	0	0	0	67.367	0	0	0	0	0	0	0	0	0	35.584	0	0	0	0	0	0	0	0	0
22693	1170.609	21.23582	28313.2	0	0	0	0	0	0	0	608.075	0	0	0	0	0	0	0	0	0	168.176	0	154.501	0	0	0	0	0	0	0	0	0	0	0	0	0	0	0	0	0	0	0	0	0	0	0	0	0	0
22715	1171.405	37.11111	0	0	0	0	0	0	0	0	0	0	0	0	0	0	0	0	0	0	0	43.425	0	0	0	0	0	0	0	0	0	0	0	0	0	0	0	0	0	0	0	0	0	0	0	0	0	0	0
22725	1171.507	29.18471	0	44.611	42.074	193.753	228.276	0	0	71.5	175.421	16.623	59.884	42.43	239.122	225.337	155.051	85.844	67.789	0	0	78.261	38.64	132.916	86.748	70.563	84.283	85.64	0	27.025	0	109.962	77.653	169.944	170.777	155.976	60.064	75.848	110.834	158.128	0	259.265	59.779	113.223	35.976	100.18	73.9	103.565	77.726
22740	1171.574	23.33808	0	0	0	0	0	0	0	0	0	9.568	40.181	0	0	0	0	0	0	0	0	0	0	122.924	0	117.658	0	0	0	0	0	0	0	0	207.15	115.365	70.659	0	0	0	0	0	0	185.698	389.835	0	0	0	0
22787	1172.507	37.41246	0	0	0	0	0	0	69.638	0	0	0	0	0	0	0	0	0	0	0	0	0	25.527	0	0	0	0	0	0	0	0	0	33.832	493.826	0	147.621	119.612	0	0	262.171	0	29.584	164.055	0	0	0	53.613	0	0
22789	1172.517	25.64254	2825.3	0	0	0	28.013	0	0	0	0	48.977	25.785	0	0	0	0	0	0	0	0	0	0	0	24.426	86.563	0	0	0	0	0	0	0	0	0	0	0	0	0	0	0	0	0	55.269	17.637	0	0	0	0
22799	1172.545	24.03541	0	0	0	0	0	0	0	0	0	0	0	0	0	0	0	0	0	0	0	0	0	0	0	0	0	0	0	0	0	0	0	0	0	0	0	0	0	0	0	0	0	0	0	0	0	0	0
22806	1172.598	26.6602	0	0	26.558	222.408	0	0	0	138.773	0	38.996	0	0	0	0	0	744.418	0	0	116.475	0	0	0	0	0	0	0	0	0	0	0	0	0	0	0	0	0	0	0	0	0	0	0	0	0	0	0	0
22835	1173.529	37.49036	0	0	28.761	466.85	423.743	0	447.663	253.485	0	0	0	58.506	1738.89	277.215	470.794	0	274.28	246.9	1176.18	210.429	0	120.994	337.857	207.156	0	337.529	126.095	166.08	140.114	108.705	432.355	0	408.407	0	0	134.614	120.692	0	0	602.387	0	193.064	31.439	514.496	69.255	207.113	1131.7
22880	1174.502	21.12131	0	0	0	115.363	232.133	0	0	0	517.159	0	0	0	0	149.301	0	0	0	0	0	0	0	36.981	0	0	0	0	0	0	0	0	0	0	0	0	0	67.812	0	0	0	0	0	87.237	0	0	0	220.507	0
22884	1174.533	35.86872	0	0	0	32.494	0	0	0	0	0	0	0	0	0	0	0	0	0	0	0	0	0	0	0	0	0	0	0	0	0	0	0	0	0	0	0	0	0	0	0	0	0	0	0	0	0	0	0
22885	1174.541	38.13245	0	0	0	0	0	1315.81	0	0	0	0	0	0	0	0	246.435	0	760.28	769.482	155.292	0	28.697	0	104.992	510.414	0	0	0	0	0	0	195.959	0	26.899	0	0	0	0	0	0	0	0	9.775	205.805	0	0	164.905	52.947
22939	1175.475	27.69851	178.802	0	0	0	0	0	0	0	0	0	5.958	0	0	0	0	0	26.333	0	0	0	0	0	85.062	0	0	0	0	0	0	0	0	0	0	70.982	0	0	0	0	0	0	43.278	82.318	0	0	0	71.075	0
22942	1175.478	26.28611	0	0	0	0	0	0	0	0	0	0	0	0	0	0	0	0	0	0	0	0	0	0	0	0	0	0	0	0	0	0	0	0	0	0	0	0	0	0	0	0	0	0	0	0	0	0	0
22947	1175.595	25.93919	0	0	579.342	56.453	0	0	0	408.175	0	28.356	0	0	2092.16	0	0	1205.79	0	823.17	395.466	0	0	0	0	0	0	0	0	0	0	0	0	0	0	0	0	0	0	0	0	0	0	0	162.195	0	0	0	0
23002	1176.578	26.74284	504.957	148.316	0	0	25.633	0	0	0	0	0	0	0	0	22.207	0	0	0	0	0	0	0	0	0	0	0	0	64.565	0	0	0	0	0	0	0	0	0	0	0	0	0	68.243	0	0	50.584	0	0	450.983
23033	1177.489	36.1979	0	0	0	0	0	0	0	0	0	0	0	0	0	0	0	0	0	0	0	0	0	0	0	0	0	0	0	0	0	0	0	0	0	0	0	0	0	0	0	0	0	0	0	0	0	0	0
23224	1178.392	20.71175	0	0	0	486.941	0	0	200.174	0	247.801	0	33.597	0	171.656	262.193	0	0	0	0	0	0	0	193.99	355.988	0	0	97.866	0	0	0	0	0	163.469	311.718	248.129	241.591	0	0	0	0	431.085	0	206.578	0	0	147.963	670.277	0
23244	1178.547	26.80299	0	0	0	1084.97	0	0	0	0	55.325	0	15.197	0	0	31.594	0	0	0	0	0	0	0	0	0	0	0	0	0	0	0	0	0	1109.97	0	0	0	0	0	0	0	0	0	85.353	0	416.16	0	102.501	0
23356	1179.52	37.4916	0	0	0	0	0	0	0	0	0	68.88	0	1119.91	16709.3	0	0	0	0	0	0	0	0	0	0	0	475.702	0	0	0	0	0	0	0	0	0	0	0	0	0	0	0	0	0	205.537	0	0	0	0
23360	1179.523	27.11006	0	2941.81	1062.19	188.76	1013.05	0	0	729.011	815.519	342.598	400.255	0	2020.92	651.624	1095.91	4751.44	1279.96	969.173	1095.69	736.284	895.717	898.023	1182.55	574.351	152.804	1735.99	1034.99	1213.26	0	553.831	784.548	0	675.392	443.088	1376.94	1034.56	659.353	695.781	0	854.603	961.46	937.565	646.79	0	708.412	1790.18	723.45
23372	1179.612	20.1671	32018.4	0	0	0	0	0	0	0	0	0	0	0	0	0	0	0	0	0	0	0	0	0	0	0	0	0	0	0	0	0	0	0	0	0	0	0	0	0	0	0	0	0	0	0	0	0	0
23409	1180.517	35.69966	0	2949.64	96.912	1654.86	823.572	0	0	189.257	412.737	0	0	61.934	3044.41	1002.94	423.105	462.904	329.871	267.548	168.203	79.15	0	326.367	410.497	165.229	0	151.108	79.249	349.755	0	267.178	526.725	304.052	273.835	125.145	267.874	101.528	385.008	269.148	0	476.644	0	244.972	117.283	686.627	329.293	305.733	818.34
23423	1180.537	25.62315	0	62.818	173.419	187.996	366.04	0	0	290.35	0	131.357	0	0	0	125.667	0	0	0	0	0	54.997	44.372	23.527	245.035	138.48	0	340.312	49.337	0	0	0	29.179	0	37.653	100.087	98.272	27.037	0	150.985	0	0	63.971	249.053	356.44	0	24.397	459.56	469.421
23441	1180.587	21.06938	0	0	541.031	224.026	0	0	0	0	170.648	39.783	0	0	2353.68	112.487	0	312.466	0	0	0	0	0	0	0	209.26	0	0	0	0	0	0	0	0	0	0	0	0	0	75.563	0	0	151.314	0	0	0	0	0	1029.21
23467	1181.485	36.99772	0	0	0	0	0	0	0	0	0	19.902	0	0	0	0	0	0	168.195	0	200.361	0	0	0	0	301.165	29.612	0	0	0	0	0	0	0	0	0	0	0	0	0	0	0	94.177	0	218.372	0	0	0	79.893
23487	1181.619	26.46097	0	0	0	78.415	0	0	0	0	0	0	0	0	0	0	0	0	0	0	0	0	0	0	0	0	0	0	0	0	0	0	0	0	0	0	0	0	0	0	0	0	0	0	0	0	0	0	0
23509	1182.504	35.47815	0	0	0	0	0	0	0	0	0	0	0	0	0	0	0	0	0	0	0	0	0	0	0	0	0	0	0	0	0	0	0	0	0	0	0	0	0	0	0	0	0	0	0	0	0	0	0
23510	1182.507	37.85186	0	0	0	0	0	0	0	0	0	0	0	0	0	0	0	0	0	0	0	0	0	9.47	0	35.304	0	0	151.567	24.394	0	0	0	0	0	0	0	0	0	0	0	0	90.062	193.211	0	0	69.731	0	0
23514	1182.527	25.76337	0	217.519	0	0	0	0	0	0	0	0	0	0	0	0	0	0	0	0	314.438	0	0	0	118.265	28.045	0	0	0	0	0	0	0	0	0	0	0	0	0	0	0	0	0	0	0	0	0	0	0
23515	1182.524	24.10763	0	0	0	42.49	0	0	0	0	0	0	9.626	0	0	0	0	0	0	0	0	0	0	0	0	0	0	0	0	0	0	0	0	0	0	0	25.611	0	0	0	0	38.656	0	0	0	0	0	0	0
23518	1182.548	28.273	0	0	0	131.004	178.113	0	0	0	0	0	0	90.064	184.541	47.075	0	0	0	0	0	0	0	108.263	0	0	0	0	0	0	0	69.1	0	0	130.15	112.902	0	84.41	102.329	157.174	0	201.639	0	0	0	0	0	0	86.425
23535	1182.607	37.55704	45.617	0	0	54.164	335.884	0	0	218.044	0	0	0	90.48	0	0	308.028	0	304.251	215.529	0	0	308.887	0	145.897	49.956	0	92.927	0	0	0	238.929	422.884	333.863	42.746	0	0	0	243.978	0	0	0	0	0	0	635.259	0	54.368	1436.62
23557	1183.364	36.23523	0	0	0	35.983	0	0	0	0	0	0	0	0	0	0	0	0	0	0	0	0	0	53.113	0	44.928	0	0	73.224	0	0	0	0	0	0	0	0	0	0	0	0	0	0	0	0	0	0	0	0
23576	1183.496	37.79906	0	0	0	0	0	0	0	0	0	0	0	0	804.46	0	0	0	0	101.363	0	0	0	0	0	468.038	0	0	0	0	0	0	28.404	0	0	0	0	0	0	0	0	0	0	0	0	0	0	0	0
23578	1183.52	24.02984	0	0	0	0	0	0	0	0	0	0	0	0	0	0	0	0	0	0	0	0	0	0	0	0	0	0	0	0	0	0	0	0	0	0	0	0	0	0	0	0	0	0	0	0	0	0	0
23588	1183.643	26.04423	0	0	0	0	0	0	0	417.379	0	0	0	0	1274.83	0	0	0	187.938	0	0	0	0	0	0	0	0	0	0	0	0	0	0	0	0	0	0	0	0	0	0	0	0	0	0	0	0	0	0
23628	1184.555	26.40352	137.018	5029.77	47.803	274.754	286.511	0	0	0	89.627	0	0	0	254.739	132.703	230.56	0	70.323	217.8	0	124.5	0	94.8	128.393	163.355	0	0	124.856	171.784	0	102.353	281.721	184.864	75.724	160.466	81.943	0	0	0	0	0	354.863	142.074	164.105	132.039	84.768	254.088	1507.11
23638	1184.616	21.53659	196.165	0	0	0	0	0	0	0	0	0	0	0	0	0	0	0	0	0	0	0	0	0	0	0	0	0	0	0	0	0	0	0	0	0	0	0	0	0	0	0	0	0	0	0	0	0	0
23651	1185.484	35.38052	0	0	0	0	0	0	0	0	0	0	0	0	0	0	0	0	0	0	0	0	0	0	0	0	0	0	0	0	0	0	0	0	0	0	0	0	0	0	0	0	0	0	0	0	0	0	0
23659	1185.561	23.79174	0	0	0	0	0	0	0	0	0	0	0	0	0	0	0	0	0	0	0	0	0	48.201	0	0	0	188.218	0	0	0	0	0	0	0	0	0	83.028	0	0	0	0	0	0	0	0	51.297	0	0
23685	1186.407	36.80467	0	0	0	0	0	0	0	0	0	0	0	0	0	0	0	0	0	0	0	0	0	0	0	5.815	0	0	0	0	0	0	0	0	0	0	0	0	0	0	0	0	0	0	0	0	0	0	0
23696	1186.537	23.19247	0	0	0	74.076	22.448	0	0	0	0	0	0	0	0	0	0	0	0	0	0	0	0	0	0	0	0	0	0	0	0	0	592.361	0	38.927	0	0	0	0	0	0	0	0	74.108	27.229	0	582.888	37.861	0
23697	1186.53	22.39375	0	410.754	0	0	472.817	0	0	0	0	0	0	0	1048.01	598.103	1003.1	188.996	0	0	0	139.034	0	509.595	745.959	234.457	51.959	59.006	0	0	219.287	0	0	1143.1	1027.05	778.833	304.892	0	0	315.341	0	1031.2	227.543	644.499	0	263.78	0	410.306	341.333
23704	1186.565	26.67079	0	0	0	64.024	189.924	0	0	0	0	29.143	0	104.542	0	0	0	0	0	0	0	150.229	0	0	0	0	0	0	0	0	0	0	0	0	31.892	0	0	0	0	0	0	0	283.683	84.905	0	140.626	0	0	100.43
23705	1186.585	21.28013	1564.88	632.07	83.747	438.177	0	0	0	0	0	25.46	0	0	557.4	114.969	294.777	0	0	0	307.025	0	0	0	0	0	0	0	0	0	0	0	266.965	0	0	0	56.351	0	0	0	0	0	0	0	202.443	0	0	67.109	0
23720	1187.365	38.43929	0	0	0	0	0	0	0	0	0	0	0	0	0	0	0	0	0	0	0	0	0	8.899	0	0	0	0	0	0	0	0	0	0	0	0	0	0	0	0	0	0	0	0	0	0	0	0	0
23724	1187.358	35.68919	2468.41	1605.15	1303.66	3267.88	3200.52	0	0	2574.21	1307.29	3780.62	0	2649.41	3937.15	1862.89	1872.92	3536.97	1137.87	2811.13	1546.72	939.355	465.671	956.843	872.655	1219.92	299.09	455.515	1342.05	1835.28	788.537	669.558	993.719	616.536	748.466	0	401.716	0	1128.98	460.659	0	1128.17	282.484	698.685	684.312	1356.76	1071.27	1501.36	1285.15
23779	1188.366	37.35783	119.294	0	0	154.195	0	0	0	123.513	0	540.82	0	75.842	36.724	0	0	239.899	0	0	0	0	0	0	0	89.338	0	0	21.517	0	0	0	12.331	0	60.848	0	0	0	0	0	0	0	0	0	0	0	0	66.998	135.084
23798	1188.525	23.93131	0	83.983	0	134.393	0	0	0	0	45.829	0	0	0	0	142.321	0	0	0	0	0	0	0	22.176	76.049	0	0	0	0	0	0	0	0	0	41.437	0	35.035	30.114	0	0	0	0	0	0	0	0	0	0	0
23868	1189.586	38.02737	0	0	0	685.818	0	0	0	0	0	0	0	0	0	0	0	525.023	0	0	1406.28	0	0	0	0	0	0	0	0	0	0	0	0	0	0	0	0	0	0	0	0	0	0	0	0	0	0	0	799.988
23870	1189.597	21.17739	0	125.277	398.473	0	0	0	0	0	0	0	0	0	0	0	1409.62	0	635.519	0	820.422	0	0	0	473.052	0	0	0	0	0	0	0	284.282	0	0	0	0	0	0	0	0	0	0	0	0	0	0	0	0
23915	1190.518	37.59484	138.519	0	0	0	0	0	0	150.137	0	30.709	0	0	0	0	782.043	0	680.606	0	0	0	177.945	0	690.724	270.239	0	0	0	0	0	0	352.528	0	0	0	0	0	0	0	0	0	0	64.226	200.917	0	0	0	0
23922	1190.571	21.65868	0	0	0	0	0	0	0	0	0	0	0	0	0	0	0	0	0	0	0	0	186.619	0	0	0	0	0	0	0	0	0	0	0	0	0	0	0	0	0	0	0	0	0	0	0	0	37.305	0
23931	1190.621	22.72731	6000.33	0	0	0	0	0	0	0	0	0	0	0	0	0	0	0	0	0	0	0	799.25	0	0	0	0	0	0	0	0	0	0	0	0	0	0	0	0	0	0	0	0	0	0	0	0	0	0
23968	1191.517	36.17672	0	204.428	674.353	1151.46	741.681	304.887	0	295.088	0	26.118	0	382.837	2089.43	347.744	470.504	409.13	282.13	3963.14	890.615	0	0	351.915	312.105	90.562	0	0	57.717	205.426	859.685	0	574.833	167.616	251.323	0	108.102	0	489.867	199.574	0	532.392	0	191.268	97.404	655.316	189.196	787.479	172.031
24016	1192.428	35.74827	0	0	0	0	0	0	0	0	0	0	0	0	0	0	0	0	0	0	0	0	0	0	0	0	0	0	0	0	0	0	0	0	0	0	0	0	0	0	0	0	0	0	0	0	0	0	0
24056	1193.264	35.18351	0	0	0	0	0	0	0	0	0	0	0	0	0	0	0	0	0	0	0	0	0	0	0	0	0	0	0	0	0	0	0	0	0	15.208	0	0	0	0	0	0	0	0	0	0	0	16.171	0
24065	1193.528	39.63544	0	0	0	0	152.437	0	0	425.265	0	0	0	0	99.833	0	168.622	0	69.454	286.636	75.503	55.364	57.393	0	659.903	229.38	83.66	0	142.291	214.295	0	0	475.227	157.743	45.215	0	0	59.558	0	0	0	0	185.662	190.523	136.53	248.82	124.894	93.397	377.06
24075	1193.607	21.00789	0	0	238.165	397.684	0	0	0	175.648	530.062	0	0	0	2349.27	150.591	0	724.661	0	0	681.493	0	0	0	0	0	0	0	0	0	0	0	0	0	0	0	0	0	0	0	0	0	0	0	0	0	0	0	0
24107	1194.518	39.53019	0	0	0	0	0	0	0	0	0	0	0	0	0	0	0	0	441.824	121.341	367.487	0	0	0	0	0	0	267.896	0	0	0	0	0	0	0	0	0	0	0	0	0	0	0	0	0	0	0	0	0
24113	1194.55	29.20143	0	0	0	124.437	114.851	0	0	0	60.897	0	0	0	459.5	206.646	0	83.705	0	0	0	0	95.161	161.398	0	0	0	82.043	0	43.072	0	111.531	24.128	98.019	154.387	178.256	78.417	0	38.778	81.625	0	54.522	88.678	176.146	0	0	0	0	102.341
24117	1194.553	26.70085	4751.97	8336	4865.94	3059.08	4315.26	0	3243.5	3581.26	2394.72	2342.33	5101.21	970.581	7683.49	3763.56	9099.87	7270.73	7523.59	0	6318.41	3187.85	5047.82	2863.09	4572.16	2243.47	3656.83	6927.78	4102.19	2543.77	2709.25	2061.91	3928.16	2444.24	2490.41	1923.31	3788.42	3679.49	2329.74	1813	4206.38	2666.73	2031.13	3726.04	2805.68	3278.73	2498.4	6509.29	4778.76
24130	1194.587	25.48703	26190.9	0	0	0	0	0	0	0	127.213	0	0	0	0	0	0	0	0	0	0	0	0	0	0	0	0	0	0	0	0	0	0	0	0	0	0	0	0	0	0	0	0	0	0	0	0	0	0
24168	1195.479	37.50522	0	0	76.056	0	0	0	0	0	0	0	0	1325.84	0	0	0	0	0	0	0	0	0	0	0	0	0	0	0	0	0	0	0	0	0	0	0	0	0	0	0	0	0	0	0	936.231	0	0	0
24175	1195.548	29.45721	0	0	0	0	0	0	0	0	0	0	0	0	0	0	0	0	0	0	0	0	0	0	18.218	0	0	0	43.666	0	0	0	0	0	0	0	0	0	0	0	0	0	0	0	0	0	0	0	0
24278	1196.314	42.91063	0	0	0	0	0	0	0	0	0	0	0	0	0	0	571.531	0	389.995	0	368.592	0	0	0	0	0	0	0	0	0	0	236.034	0	0	0	0	0	97.462	0	0	0	0	157.233	0	0	5548.42	1006.83	0	698.052
24281	1196.32	40.12928	0	0	0	0	0	0	0	0	0	0	0	1005.55	934.666	0	0	0	0	0	21.645	0	0	0	0	0	0	0	0	66.873	0	0	0	0	0	0	0	0	0	0	0	0	113.867	0	0	74.725	0	0	292.477
24291	1196.325	36.11185	57523.8	114980	19095.5	41541.8	51487.7	0	5587.83	40387.6	58855.7	59275.7	0	67047	53553.5	79656.7	48023.1	66801.8	33438.8	80856.8	35110.3	31500.6	15918.7	26798.4	25431.5	30060.2	8639.3	43070.1	28853.3	36953.3	28621.8	17761.8	26807.6	0	18422.8	7470.83	0	11246.6	28007.2	0	26846.4	0	8972.51	15129.6	18716.7	23447.2	14761.2	36792.5	46957
24308	1196.519	21.00144	0	0	163.746	2028.8	2039.46	0	0	0	1659.16	1705.72	515.631	0	0	0	1589.11	113.972	0	0	0	1136.06	550.486	1474.73	1188.7	1225.08	618.538	0	414.49	0	0	217.558	752.237	0	1606.52	141.072	968.132	0	616.548	364.189	0	1269.59	930.178	702.595	897.287	0	873.93	0	2445.33
24330	1196.653	21.54	0	0	0	0	0	0	0	0	0	0	0	0	3632	0	0	3301.91	0	451.972	0	0	0	0	0	0	0	0	0	0	0	0	0	0	0	0	0	0	0	0	0	0	0	0	0	0	0	0	0
24364	1197.501	21.07264	0	0	712.232	0	0	0	183.766	0	0	0	0	0	710.707	2125.52	0	0	350.908	0	0	0	0	0	14.773	0	0	1338.15	0	0	0	0	0	0	0	715.479	0	493.513	0	0	0	0	0	0	0	287.327	1474.24	1507.16	0
24386	1198.472	35.29559	0	0	0	0	0	0	0	0	0	0	0	0	0	0	0	0	0	0	0	0	0	0	0	0	0	0	0	0	0	0	0	0	0	0	0	0	0	0	0	0	0	0	0	0	0	0	0
24390	1198.573	21.90259	0	0	0	95.078	28.565	0	89.021	0	0	0	0	0	0	0	251.682	0	0	0	0	0	0	0	0	0	0	0	0	0	0	0	0	0	0	0	0	0	244.996	112.906	0	0	0	0	0	0	56.772	0	0
24393	1198.543	25.94971	0	724.546	251.551	189.571	243.062	0	0	39.188	83.926	73.158	0	0	511.988	126.694	77.175	0	46.299	97.579	0	78.803	78.77	51.632	173.497	122.94	54.294	87.124	60.365	0	0	94.091	110.211	180.677	0	82.198	49.371	0	0	0	0	0	0	0	0	301.498	0	109.047	236.307
24442	1199.473	37.69087	0	0	0	0	0	0	0	0	0	0	0	0	0	0	0	0	122.882	0	0	0	0	0	0	0	0	0	0	0	0	0	0	0	0	0	0	0	0	0	0	0	62.917	0	0	0	0	0	150.774
24449	1199.576	21.9516	751.267	403.592	0	626.127	564.046	0	39.149	0	532.179	326.655	52.19	0	0	574.799	0	0	234.608	0	152.003	392.234	138.538	357.934	716.831	791.148	102.282	350.403	225.835	134.572	0	0	0	588.957	461.455	599.35	274.782	91.582	0	0	0	208.088	271.212	568.965	506.624	280.088	622.381	758.393	790.971
24491	1200.532	29.06103	0	0	0	0	141.382	0	0	0	0	0	0	0	0	0	0	0	0	0	0	0	0	0	0	0	0	51.253	0	0	0	0	0	495.851	869.273	0	0	0	0	352.027	0	703.179	0	114.935	0	66.582	0	0	0
24494	1200.535	36.06402	0	0	9.489	9.203	0	0	0	0	0	0	0	0	0	0	569.132	0	0	0	0	0	0	0	0	0	0	0	17.785	0	0	0	0	0	0	0	0	0	0	0	0	0	0	0	0	715.034	0	0	61.792
24497	1200.539	26.27957	0	0	0	0	180.134	0	0	0	0	0	8.052	0	321.848	0	389.21	0	0	99.694	0	31.986	31.35	133.447	0	0	0	0	0	0	0	0	0	0	0	0	0	0	0	74.059	0	347.099	0	161.991	0	0	0	0	0
24502	1200.537	25.02658	0	0	0	0	0	0	0	0	0	0	42.268	0	0	0	0	0	0	0	0	0	226.824	0	0	0	0	0	0	0	0	0	0	0	0	9124.01	7120.45	0	0	0	0	0	0	123.078	0	159.959	0	9043.02	0
24510	1200.538	24.14255	5182.72	31347.7	2929.64	21498.1	7144.42	0	11495.6	2319.09	7701.19	1373.44	3864.3	6138.36	23949.1	30178.2	12416.6	9984.67	5812.18	2232.51	18231	2588.1	1396.49	8228.29	10635.8	3518.52	1671.88	3883.48	1373.83	2703.79	0	2371.86	4947.9	10765	9588.85	0	0	6585.59	7101.89	8023.67	4370.57	12977.8	2006.02	4788.76	2387.92	4943.57	7058.64	0	7934.41
24518	1200.553	20.00733	0	0	0	0	406.058	0	0	0	0	116.146	38.132	0	0	91.337	0	0	0	0	0	36.462	0	0	0	0	0	120.912	0	0	0	0	0	0	213.59	190.237	0	0	0	0	0	0	0	87.92	82.214	0	39.449	196.773	0
24577	1201.507	27.75903	29.309	0	0	0	0	0	0	0	0	0	0	0	0	0	0	0	0	0	0	0	0	0	67.083	0	204.319	0	0	0	0	0	0	0	0	0	0	0	0	0	0	36.346	0	0	0	0	0	0	0
24583	1201.532	24.73016	0	0	0	681.222	0	0	0	0	1563.79	15.643	299.853	0	0	0	0	0	99.652	0	1178.93	0	0	0	525.627	83.358	0	0	0	0	0	0	0	0	0	0	0	0	0	0	0	0	0	223.74	0	180.313	0	0	0
24616	1202.493	35.64904	0	0	0	0	0	0	0	0	0	0	0	0	0	0	0	0	0	0	435.684	0	0	0	0	0	57.09	0	0	0	0	0	0	0	0	0	0	0	0	0	0	0	0	0	0	0	0	0	0
24660	1203.572	26.76015	0	0	74.961	0	37.884	0	0	0	51.231	97.769	0	0	73.705	0	234.709	374.5	0	0	0	0	109.955	0	123.371	117.271	0	0	0	71.501	0	0	97.746	210.153	130.578	118.361	0	0	89.606	113.049	0	77.84	0	200.771	36.356	93.722	50.579	0	686.145
24723	1204.597	21.94117	170.745	0	0	0	90.287	0	0	0	0	0	0	0	0	788.441	0	0	0	0	0	155.754	0	116.471	0	15.523	37.919	261.283	0	186.369	0	0	0	0	394.09	767.439	0	265.878	154.646	0	0	94.214	183.951	169.607	158.815	100.301	54.453	1114.01	0
24788	1206.55	27.97652	635.224	0	0	0	0	0	0	0	0	0	0	0	0	0	0	0	0	0	0	0	0	0	0	0	0	0	0	0	0	0	0	0	0	0	0	0	0	0	0	0	0	0	0	0	0	0	0
24841	1207.526	36.70068	0	0	0	83.997	57.029	0	0	0	0	0	0	0	0	49.496	32.533	0	22.669	141.884	76.338	22.065	69.243	0	0	113.056	0	35.963	0	0	0	0	0	0	0	0	0	0	0	0	0	0	0	0	0	239.307	0	0	27.567
24862	1207.672	25.95434	0	0	293.572	954.355	0	0	0	518.094	0	0	0	0	501.294	0	283.349	1390.66	455.876	0	0	0	0	195.099	0	0	0	0	0	0	0	0	0	0	0	0	0	0	0	0	0	0	0	0	0	0	0	0	0
24887	1208.493	26.33716	0	0	208.573	0	0	0	42.699	1463.78	0	0	61.638	0	0	0	3448.68	931.735	918.333	0	0	169.374	0	164.207	0	0	109.109	623.282	0	647.652	0	58.418	0	0	0	0	0	0	0	0	0	802.083	402.505	0	0	171.67	139.842	0	0
24897	1208.54	27.16046	0	0	0	0	18.371	387.03	0	0	0	0	0	0	0	0	0	0	0	0	0	0	170.579	0	0	0	0	0	47.923	0	0	0	0	0	0	0	0	0	0	0	0	0	0	0	0	0	49.853	0	267.755
24899	1208.521	28.92979	0	0	0	0	0	0	0	0	0	0	0	0	0	0	58.563	0	0	0	0	0	0	63.279	0	0	0	0	0	0	0	0	0	105.352	84.139	11.012	25.019	0	0	0	0	0	0	7.117	0	0	0	0	0
24900	1208.525	21.19379	0	0	0	0	0	0	0	0	0	0	0	0	0	0	0	0	0	0	0	0	0	0	0	0	0	0	0	0	0	0	0	0	0	0	0	0	0	0	0	0	0	0	0	0	0	0	0
24903	1208.543	36.12989	0	0	0	0	80.705	0	0	0	0	0	0	0	0	0	0	0	0	0	0	0	0	0	0	0	0	13.491	0	0	0	0	0	0	12.862	0	0	0	0	0	0	0	0	0	0	0	0	0	0
24920	1208.616	21.49241	13782.8	0	0	0	0	0	0	0	0	0	0	0	0	0	0	0	0	0	0	0	1415.67	0	0	0	0	0	0	0	0	0	0	0	0	0	0	0	0	0	0	0	0	0	0	0	0	0	0
24940	1209.333	35.67762	32.727	0	0	0	0	0	0	0	0	0	0	0	0	0	0	0	0	0	0	0	0	0	0	0	0	0	0	0	0	0	0	0	0	44.047	0	0	0	0	0	0	0	0	31.469	0	0	0	0
24943	1209.502	29.14016	0	0	0	0	0	0	0	0	0	0	0	0	0	0	0	0	0	0	0	0	0	0	19.457	0	199.029	0	0	0	0	0	0	0	0	0	0	0	0	0	0	0	0	0	0	0	0	60.711	0
24944	1209.557	36.2043	0	0	0	0	0	0	0	0	0	0	0	0	0	0	0	0	0	0	0	0	0	28.952	8.503	0	0	0	0	0	0	0	0	0	0	0	0	0	0	0	0	0	0	0	0	0	0	0	0
24952	1209.526	39.65126	0	0	0	0	76.488	0	0	0	0	0	0	0	121.788	23.229	0	0	173.429	0	0	0	0	0	96.79	58.406	0	30.227	23.301	0	0	0	0	148.269	10.772	0	0	0	0	0	0	0	0	39.396	258.943	201.977	0	0	183.494
24958	1209.531	26.15478	1309.84	0	677.681	927.632	1203.26	324.452	531.566	0	1754.58	541.199	787.805	0	4596.54	1242.45	0	0	0	0	3247.13	442.482	373.813	0	1527.77	780.412	863.947	0	104.845	0	211.796	163.817	1303.4	890.162	1334.13	366.542	475.77	0	245.728	538.938	0	308.59	0	837.74	308.908	453.899	0	1213.46	600.322
24990	1210.386	36.48163	0	0	0	680.008	10.122	0	0	0	0	245.775	0	0	0	86.394	0	59.677	0	0	123.592	145.163	106.26	0	0	0	0	0	339.772	0	0	0	0	158.372	363.192	130.468	0	0	554.601	0	0	0	0	0	0	383.362	0	198.548	332.252
24994	1210.481	37.49818	0	0	0	0	0	0	0	0	0	0	0	0	0	0	0	0	0	0	0	0	0	0	0	0	0	0	0	0	0	0	0	0	0	0	0	0	0	0	0	0	0	0	0	0	0	0	0
25002	1210.538	27.01053	124.85	0	144.398	39.015	81.682	0	0	0	0	26.568	0	0	0	0	0	0	0	0	0	0	0	0	0	0	0	324.329	0	0	0	0	0	0	49.042	0	0	0	0	26.37	0	0	0	87.411	58.455	0	0	0	0
25003	1210.554	20.87028	172.745	195.244	0	277.707	663.817	0	0	0	426.953	0	231.291	0	0	448.157	0	0	0	0	0	0	0	452.844	170.941	113.731	0	206.935	0	0	0	0	74.528	0	238.082	284.957	182.242	37.205	0	27.833	0	277.762	416.394	219.606	78.776	0	168.099	0	1457.11
25020	1210.653	28.98341	0	0	13.783	0	4754.78	0	921.879	0	613.937	0	1645.14	0	597.25	0	0	0	0	0	0	0	0	0	0	0	0	437.665	332.772	0	0	0	0	0	0	0	0	0	0	0	0	0	108.142	0	92.158	0	0	0	0
25044	1211.472	37.50331	0	0	0	0	0	0	0	0	0	0	0	0	2914.41	311.212	0	0	0	0	0	0	0	0	0	0	0	0	0	0	0	0	0	0	0	0	0	0	0	0	0	293.904	0	0	0	0	0	0	0
25053	1211.542	25.82128	556.325	0	98.484	0	0	0	0	53.373	0	0	0	0	714.792	92.049	0	0	0	0	0	0	0	183.411	43.868	0	0	0	0	112.56	0	69.704	158.6	0	282.436	20.258	0	0	125.688	0	0	0	24.36	70.63	0	0	116.759	22.975	0
25087	1212.461	36.80396	0	0	0	39.422	0	0	284.929	0	0	0	0	90.291	2878.32	29.564	111.526	0	0	0	0	16.025	0	14.08	0	0	104.597	0	0	0	0	0	0	0	0	63.818	0	0	0	0	0	118.564	55.351	0	0	146.671	0	128.268	0
25099	1212.558	21.20395	0	25974.2	0	0	236.426	0	0	0	0	92.035	0	0	0	0	0	0	0	0	0	0	0	116.672	83.336	0	0	103.03	0	0	0	0	0	0	75.558	117.654	145.606	214.195	0	0	0	97.906	0	184.65	0	0	110.492	143.435	0
25101	1212.581	22.31567	0	761.452	0	0	26.815	0	0	0	0	50.847	0	0	0	0	0	0	0	0	0	32.826	0	0	0	0	0	0	0	0	0	0	0	135.194	0	0	28.234	0	0	0	0	0	0	0	0	0	33.396	105.502	0
25127	1212.898	19.43722	0	0	0	0	0	0	0	0	45.938	0	0	0	0	0	0	0	0	0	0	0	0	0	0	0	0	0	0	0	0	0	0	0	0	0	0	0	0	0	0	0	0	0	0	0	0	0	0
25140	1212.895	22.0965	0	0	0	0	0	0	0	0	34.57	0	0	0	0	0	0	0	0	0	0	0	0	0	0	0	0	0	0	0	0	0	0	0	0	0	0	0	0	0	0	0	0	0	0	0	0	0	0
25209	1213.484	37.06027	0	0	0	0	53.629	0	0	84.642	0	40.48	0	0	0	37.704	371.269	0	400.153	0	0	139.342	0	0	97.514	0	0	106.358	0	0	0	0	0	0	0	18.761	0	0	0	0	0	0	0	0	101.97	0	0	0	0
25210	1213.527	28.7858	0	0	0	0	0	0	0	0	0	0	0	0	0	29.361	0	0	0	0	0	0	0	17.799	0	0	0	0	0	21.746	0	0	0	0	0	41.444	0	0	60.417	0	0	0	0	0	0	0	0	0	0
25213	1213.545	21.19138	0	0	0	0	0	0	0	0	96.912	0	73.628	0	0	103.935	0	0	0	0	0	0	0	0	0	0	0	0	0	0	0	0	0	0	0	0	0	0	0	0	0	0	0	0	0	0	0	0	0
25219	1213.615	27.19693	33408.4	0	0	0	0	0	0	0	0	0	0	0	0	0	0	313.773	34.962	0	0	29.098	0	0	0	0	0	0	0	0	0	0	0	0	0	0	0	0	0	0	0	0	0	0	0	0	0	0	0
25225	1213.653	19.94632	0	534.207	0	0	0	0	0	0	0	59.342	0	0	0	0	0	0	0	0	0	0	0	0	616.685	0	0	1532.25	0	0	0	0	0	0	0	0	218.729	0	0	0	0	0	0	0	0	0	0	1113.39	0
25242	1214.535	37.70055	0	0	0	0	104.618	0	0	0	0	0	0	0	103.107	0	0	0	0	0	0	0	0	0	0	0	0	0	0	44.823	0	0	0	0	0	0	0	0	0	0	0	0	10.205	0	79.183	0	0	0	0
25294	1215.429	27.58827	0	547.619	150.406	833.346	547.721	0	1472.9	659.69	1344.61	0	0	40.982	2104.13	0	0	48.258	173.268	0	0	159.325	238.209	568.154	964.577	540.971	245.472	211.291	249.542	0	0	127.099	0	901.594	0	0	396.221	231.014	342.097	504.107	0	959.875	0	913.923	340.377	0	508.012	37.975	72.644
25295	1215.452	26.87849	0	0	0	0	0	0	0	0	0	666.149	0	0	0	652.642	0	0	0	0	0	0	0	0	0	0	0	0	0	695.057	0	0	0	0	790.978	642.954	0	0	0	0	0	0	584.406	0	0	923.111	0	936.584	0
25301	1215.503	39.01556	0	0	0	0	0	0	0	0	0	0	0	0	0	0	127.567	0	0	0	0	0	0	0	0	58.556	0	0	0	0	0	0	0	0	0	0	0	0	0	0	0	0	0	0	0	0	0	0	0
25348	1216.508	27.82945	0	0	0	0	0	0	0	0	0	0	0	0	0	0	0	0	0	0	0	0	0	0	0	0	0	0	0	0	0	0	0	0	12.66	19.133	0	0	0	0	0	0	0	0	0	0	0	0	0
25353	1216.526	38.12411	0	0	0	0	309.018	0	0	0	0	0	0	0	0	0	73.278	0	110.214	89.577	0	26.319	0	0	66.025	0	0	305.764	0	38.886	0	0	0	0	34.339	0	0	0	60.68	0	0	0	0	0	173.396	76.987	0	0	0
25356	1216.531	21.56692	0	0	0	0	0	0	0	0	0	0	0	0	0	0	0	0	0	0	0	0	0	0	0	0	0	0	0	0	0	0	0	0	0	0	0	0	0	0	0	0	0	0	0	0	0	0	0
25363	1216.537	24.24347	158.799	5647.57	437.52	3676.14	0	0	2271.53	334.541	1881.25	240.661	898.572	0	3796.84	4025.35	1561.1	2097.15	624.352	115.683	1971.43	445.072	261.61	892.829	1897.39	0	208.793	0	0	367.847	0	230.492	880.557	1584.73	1439.47	1301.88	852.578	737.56	857.241	991.308	776.75	1987.45	0	846.884	478.809	733.065	1181.15	1471.2	1023.27
25411	1217.482	27.7707	0	0	89.427	0	0	0	91.298	0	0	89.139	187.94	0	0	153.496	0	131.505	0	0	0	74.909	0	0	275.705	0	0	194.139	57.702	0	0	0	91.433	181.149	193.954	439.437	133.198	0	0	0	0	247.443	94.732	290.71	0	0	0	415.403	276.427
25421	1217.519	38.16969	0	0	0	204.824	0	0	0	0	0	0	0	0	0	288.348	58.044	0	0	0	0	0	0	0	0	26.235	0	0	0	0	0	0	0	0	0	87.458	0	0	0	0	0	0	38.971	0	0	0	0	177.699	0
25425	1217.521	24.87726	0	0	0	83.383	0	0	0	0	0	0	0	0	0	0	0	0	0	0	0	0	0	0	0	0	0	0	0	0	0	0	0	0	0	0	45.728	0	0	0	0	0	0	0	51.346	0	0	0	0
25429	1217.529	35.78057	0	11788.8	0	7211.23	3685.33	0	32.44	0	0	0	0	0	18902.8	94.198	2127.64	481.541	1949.98	0	0	0	0	2547.87	2840.88	0	0	873.129	0	1965.23	4484.37	1952.56	3298.77	2354.19	1524.5	1985.39	1708.83	1507.43	2421.51	1553.28	93.963	7116.05	0	1344.42	148.221	4190.99	1443.23	0	3138.48
25444	1217.614	21.68377	51683	0	0	0	0	0	0	0	0	0	0	0	0	0	0	0	0	0	0	0	0	0	0	0	0	0	0	0	0	0	0	0	0	0	0	0	0	0	0	0	0	0	0	0	0	0	0
25511	1218.479	36.32354	0	0	0	0	0	0	17.759	0	0	0	0	0	0	0	0	0	0	0	0	0	0	0	0	0	0	0	0	0	0	0	0	0	0	0	0	0	0	0	0	0	0	0	0	0	0	0	24.215
25550	1219.563	27.23345	0	1064.93	18.909	62.006	69.62	0	0	0	0	123.648	0	0	0	0	276.974	0	85.027	0	0	192.659	223.343	0	11.28	71.588	0	67.024	194.227	55.432	84.222	0	142.034	201.752	0	0	75.762	0	0	58.617	0	0	0	0	0	0	0	424.64	467.793
25590	1220.539	22.75208	0	0	0	0	0	0	0	0	0	0	0	0	0	42.011	0	0	0	0	0	0	0	0	0	0	0	0	0	0	0	0	0	0	0	0	0	0	0	0	0	0	0	0	0	0	0	0	0
25605	1220.596	21.87927	0	0	881.063	1282.17	0	0	0	0	194.247	0	0	0	1123.03	70.578	0	3127.12	0	0	0	0	0	0	55.597	0	0	0	0	0	0	0	0	0	0	42.241	0	0	0	0	0	0	0	18.7	0	0	0	90.912	0
25639	1221.585	26.79142	0	0	68.373	213.819	110.1	0	0	38.02	0	77.846	0	0	0	169.056	0	211.865	0	0	0	89.397	62.377	0	27.635	143.597	41.075	114.111	75.007	110.76	75.869	0	81.152	134.702	85.452	43.172	20.923	0	0	136.753	0	56.028	140.08	104.116	227.02	125.455	0	147.396	0
25731	1222.557	26.93747	0	0	0	0	0	0	0	0	0	0	0	0	0	0	0	1333.13	0	0	0	0	0	0	0	0	0	0	0	0	0	0	0	0	0	0	0	0	0	63.831	0	0	0	0	0	0	0	0	0
25777	1222.644	19.66489	0	0	0	861.612	0	0	0	230.371	0	2565.28	0	0	0	0	4947.87	0	0	2467.17	0	0	0	179.716	980.56	1851.56	103.597	0	0	0	0	0	0	0	0	118.027	0	0	0	0	0	0	0	456.431	768.284	0	0	232.248	0
25866	1223.552	27.45698	0	1378.32	557.097	274.643	246.922	0	196.816	389.434	0	169.431	205.484	0	843.276	296.271	176.937	109.188	93.446	399.424	515.123	89.669	201.236	78.871	255.785	257.04	231.888	199.678	129.767	360.739	0	95.631	344.613	180.877	101.892	204.152	59.206	0	90.007	0	0	0	407.373	181.868	206.343	161.01	0	541.027	1941.74
25893	1223.571	19.39261	0	2457.08	2609.89	0	0	0	895.826	0	408.386	0	1771.08	0	202.459	205.209	1290.31	712.129	1053.44	0	3655.32	0	0	0	4580.84	0	1374.27	240.692	0	0	0	0	2399.29	0	0	0	454.11	0	0	0	0	0	40.629	430.823	187.286	0	699.694	5906.16	0
25932	1223.57	20.18306	0	1287.59	0	0	0	0	0	0	0	0	0	0	0	0	0	0	0	0	0	0	159.964	0	15.882	0	0	0	0	0	0	0	0	0	0	45.686	0	0	0	0	246.659	0	0	0	0	0	82.99	96.278	0
26006	1223.634	21.05791	0	0	0	0	0	0	0	0	67.444	0	0	0	0	0	0	0	0	0	0	0	0	0	0	0	0	0	0	0	0	0	0	0	0	0	0	0	0	0	0	0	0	0	0	0	0	0	0
26034	1224.321	35.87574	0	0	0	0	0	0	0	0	0	0	0	0	0	0	0	0	0	0	0	0	39.657	0	90.233	96.112	0	0	0	0	0	0	0	0	0	0	0	0	0	0	0	0	0	13.365	0	0	0	0	0
26071	1224.581	39.84918	0	0	0	0	0	0	0	0	0	0	0	0	0	0	0	0	0	0	0	0	0	0	0	12.497	0	0	0	0	0	0	0	0	0	0	0	0	0	0	0	0	0	0	0	117.07	0	0	0
26092	1224.711	24.76768	0	0	0	0	0	0	0	0	0	0	0	0	0	0	0	0	0	0	0	0	0	0	0	0	0	0	0	0	46.95	0	0	51.039	0	0	0	0	0	0	0	0	0	44.463	0	0	0	0	0
26098	1225.316	35.68811	0	0	0	0	0	0	0	0	0	0	0	39.367	0	0	0	0	48.45	0	0	0	0	0	0	44.771	0	0	0	0	0	0	0	0	0	73.798	0	0	0	0	0	0	0	13.571	0	0	0	35.803	0
26113	1225.533	26.30511	427.724	3866.66	873.204	577.205	840.796	339.223	640.559	613.429	592.572	449.871	961.405	267.869	2360.96	618.246	996.345	639.944	798.18	426.588	950.322	423.689	640.381	288.479	633.548	362.03	335.754	793.789	376.722	368.928	0	195.289	425.679	457.523	440.394	260.101	526.191	278.376	251.925	320.157	389.205	542.441	309.474	557.029	301.203	628.507	389.51	550.171	496.246
26163	1226.525	21.01619	0	0	0	0	1183.46	0	399.389	0	704.08	2036.99	426.148	516.929	0	698.175	0	0	0	0	0	0	0	361.573	492.07	391.5	0	458.706	0	0	0	0	380.997	234.851	588.189	783.92	226.353	0	0	0	0	354.232	139.357	219.185	260.521	0	672.89	455.903	0
26178	1226.573	23.6049	0	0	0	0	41.833	0	0	0	0	0	0	0	0	23.832	0	0	0	0	0	0	0	0	38.997	0	0	84.525	0	0	0	0	0	0	121.221	84.294	0	0	0	0	0	0	0	44.668	0	0	0	171.891	0
26179	1226.569	26.89273	0	0	0	0	0	0	0	0	0	80.655	0	0	0	0	0	0	0	0	0	0	54.226	0	0	0	0	0	0	0	0	0	123.475	0	19.114	25.486	0	0	0	0	0	0	19.462	0	0	0	0	117.916	0
26220	1227.202	42.04077	0	0	0	0	0	0	0	0	0	0	0	0	0	0	0	0	0	0	0	0	0	0	0	0	0	0	0	0	0	0	0	0	0	0	0	0	0	0	0	0	0	0	0	0	0	0	0
26256	1227.552	28.27954	0	0	0	0	0	0	0	0	0	0	0	0	0	0	0	0	0	0	0	0	0	0	0	0	0	0	0	0	0	0	0	0	0	0	0	0	0	0	0	0	0	0	0	0	0	0	0
26257	1227.562	26.82276	0	0	0	0	0	0	0	0	124.44	0	0	0	0	0	157.297	0	0	0	0	0	0	0	0	0	0	0	0	0	0	0	0	0	0	0	0	0	0	0	0	0	0	0	0	0	0	0	0
26286	1228.542	37.29425	0	0	0	0	11.885	0	0	0	0	0	0	0	0	21.499	116.214	0	115.307	767.917	0	137.141	0	0	0	51.823	0	118.409	11.006	0	0	83.865	0	0	0	0	0	0	0	0	0	184.244	13.103	0	0	0	0	26.843	0
26289	1228.541	28.99745	0	0	0	0	19.726	0	0	0	0	0	0	0	0	0	0	0	0	58.31	0	0	0	0	0	0	0	0	0	38.785	0	20.564	0	0	0	0	0	0	0	19.211	0	0	50.957	65.619	0	0	0	0	0
26292	1228.549	20.91276	0	133.672	0	0	66.048	0	0	0	238.41	0	47.807	0	0	0	0	0	0	0	0	0	0	75.072	0	0	0	0	0	0	0	0	0	0	0	82.144	0	0	0	0	0	0	0	70.57	0	0	0	0	0
26296	1228.573	27.18185	0	714.29	123.562	0	0	0	28.714	0	0	66.581	24.362	0	1117.1	0	81.556	152.204	0	86.274	0	0	0	0	23.668	29.06	11.514	0	0	0	0	0	112.784	0	0	0	0	0	0	0	0	0	382.438	0	0	0	0	141.421	0
26301	1228.589	22.41186	0	54.583	0	0	53.229	0	0	0	0	0	0	0	0	31.198	0	0	143.672	157.371	0	0	72.437	78.834	39.807	258.831	0	0	0	188.256	0	0	0	0	0	76.784	60.886	0	44.74	0	0	0	32.835	0	0	122.426	0	0	495.842
26304	1228.621	19.84979	0	0	978.257	0	173.828	0	0	0	547.653	31.916	0	0	0	0	0	282.464	0	0	1874.12	0	0	23.902	0	0	28.519	0	0	0	0	0	0	0	0	0	0	0	0	0	0	0	0	0	0	0	0	0	0
26326	1229.476	36.56928	0	0	0	0	0	0	0	0	0	0	0	0	0	32.849	0	0	119.057	0	0	0	0	0	0	0	0	0	0	0	0	0	0	0	0	23.984	0	0	0	0	0	0	0	0	26.371	48.042	0	0	53.052
26331	1229.527	28.82879	0	0	0	47.164	0	0	0	0	0	0	0	0	0	0	0	0	0	0	0	0	0	0	0	0	0	0	0	0	0	0	0	0	0	0	0	0	0	0	0	0	0	0	0	0	0	0	0
26368	1230.542	21.76566	0	1749.9	325.115	1347.01	0	307.771	0	0	0	0	0	0	0	0	0	318.424	0	0	1740.26	0	0	0	132.071	0	0	0	0	0	0	0	0	92.407	491.374	367.539	0	0	0	0	0	0	0	0	704.709	251.203	1159.22	1751.95	0
26369	1230.553	27.24939	269.981	67.995	0	24.991	0	0	0	0	61.509	0	0	0	0	0	0	0	0	0	0	0	0	0	0	0	0	0	0	0	0	0	0	0	0	0	0	0	0	0	0	0	0	0	0	0	0	0	0
26387	1230.734	33.97219	0	0	0	0	0	0	0	0	0	0	0	0	0	0	0	0	0	0	0	0	0	0	0	0	0	0	0	0	0	0	0	0	0	0	0	0	0	0	0	0	0	0	0	0	0	0	0
26408	1231.392	36.17302	0	0	61.754	68.58	147.1	0	0	148.448	0	45.834	0	0	0	0	0	0	0	0	0	0	0	0	27.028	27.775	0	22.924	0	0	0	0	0	0	0	0	0	0	24.609	0	0	0	0	0	0	0	0	0	0
26412	1231.418	21.5127	0	0	0	0	0	0	0	0	1830.39	0	0	0	0	690.294	0	0	0	0	0	0	0	0	539.346	0	0	0	0	0	0	0	0	0	0	556.678	0	0	0	0	0	0	0	568.883	0	0	0	658.112	0
26431	1231.488	39.56649	0	0	0	0	0	0	0	0	0	0	0	0	0	0	46.227	0	0	0	150.709	67.923	0	0	0	0	0	0	0	18.92	0	50.069	401.682	0	0	0	0	0	0	0	0	0	169.089	0	260.763	0	0	0	0
26442	1231.591	27.28868	0	575.12	0	244.342	0	0	0	0	0	35.676	0	0	0	0	0	0	0	384.173	430.536	0	0	0	22.139	0	0	69.868	0	0	0	0	196.612	0	0	0	0	0	0	0	0	0	0	0	0	0	0	26.575	0
26488	1232.527	38.04223	176.94	0	124.02	319.604	347.463	179.545	92.857	0	0	0	0	0	399.972	658.174	0	0	362.612	205.825	198.421	135.344	0	122.94	241.935	358.194	0	533.037	0	29.221	0	21.706	0	0	98.234	0	0	0	90.679	0	0	0	190.11	135.802	0	326.195	0	60.235	0
26493	1232.544	26.98532	0	303.314	87.469	0	0	0	0	0	0	51.991	25.162	0	0	0	0	0	0	0	0	0	53.567	0	0	9.579	0	0	0	0	0	0	0	0	0	0	22.898	0	0	37.165	0	0	238.26	0	0	0	0	0	0
26494	1232.541	22.51061	0	0	0	0	0	0	0	0	0	0	0	0	0	0	0	0	0	0	0	0	0	0	0	0	0	0	0	0	0	0	0	0	0	0	0	0	0	0	0	0	0	0	0	0	0	0	0
26496	1232.537	24.3695	0	0	0	124.737	0	0	62.419	0	0	0	46.526	0	0	251.532	0	0	0	0	0	0	0	0	153.383	0	0	0	0	0	0	0	0	0	0	0	0	0	0	0	0	0	0	0	0	0	0	0	0
26504	1232.558	28.06314	0	0	0	47.457	0	0	0	0	0	0	0	0	0	0	0	0	0	0	0	0	0	0	0	0	0	0	0	0	0	0	0	0	0	0	0	0	0	0	0	0	0	0	0	0	0	0	0
26607	1234.281	42.08715	0	0	0	0	0	0	0	0	0	0	0	0	0	98.867	0	0	0	0	0	0	0	0	0	0	0	0	0	0	0	0	14.295	0	12.817	10.757	0	0	0	0	0	0	0	0	47.51	0	0	0	0
26611	1234.287	35.94979	264.119	0	0	0	0	0	0	0	1940.55	0	0	0	0	0	0	0	0	0	0	1642.51	0	0	0	56.393	430.55	0	0	0	0	0	0	2265.69	0	982.434	1032.12	0	0	0	0	0	0	0	1284.51	0	0	0	0
26613	1234.294	38.94353	0	0	0	0	0	0	0	0	0	0	0	0	0	30.051	0	0	0	0	0	0	0	0	0	33.691	33.267	0	0	0	0	0	0	0	0	52.711	0	0	0	0	0	0	0	0	0	0	0	0	0
26630	1234.563	27.37202	3871.88	1122.92	1559.78	702.449	6034	5506.49	1195.6	1204.88	628.851	1081.5	1195.74	0	11112.3	5944.59	1336.14	1762.06	3725.09	3372.71	6905.39	1629.47	2972.89	2982.91	7391.28	2294.37	1496.29	2317.35	855.659	3121.82	0	1252.57	6197.42	6855.69	4357.14	4266.83	1863.08	1737.34	2839.37	1532.83	302.588	829.136	991.644	4362.61	869.038	5291.76	1857.92	3818.1	4873.29
26654	1235.372	36.10898	1301.76	2715.88	0	0	0	0	677.658	1531.66	1080.43	1739.13	0	0	333.281	0	0	0	0	1011.58	141.598	275.645	210.813	0	0	378.887	98.307	497.031	187.277	296.252	26.148	238.404	0	85.081	0	0	0	286.751	0	0	61.898	0	0	106.15	362.748	378.489	122.173	0	232.484
26670	1235.555	26.64622	24555.3	13934.6	1839.08	4803.7	0	0	3969.44	3010.85	8531.92	640.894	3701.14	0	0	0	8091.62	1880.92	0	0	0	0	0	0	0	0	0	311.552	1007.67	0	0	817.197	0	0	0	0	0	0	0	3051.32	674.736	5057.1	991.259	0	1825.1	0	1864.67	0	0
26682	1235.561	29.86351	0	0	0	183.479	0	0	0	0	0	0	0	0	0	690.988	0	0	0	0	0	0	0	81.941	0	0	221.952	0	0	0	0	0	0	107.905	281.895	579.935	0	0	0	307.494	0	54.813	0	314.349	0	0	0	402.989	0
26823	1237.558	27.12867	0	0	0	0	0	0	0	0	0	0	0	0	0	0	0	0	0	0	0	0	0	0	0	0	11.672	0	0	0	0	0	0	0	0	0	0	0	0	0	0	0	0	0	0	0	0	0	0
26866	1238.472	33.6539	0	0	0	0	0	0	0	0	0	0	0	0	0	0	0	0	0	0	135.452	0	0	0	162.615	440.111	0	121.15	0	0	0	0	0	0	0	0	0	0	665.202	0	0	0	0	244.217	0	0	221.317	0	354.239
26872	1238.501	37.61143	0	0	0	0	0	0	0	0	0	0	0	0	223.738	136.843	0	0	0	0	26.524	0	0	0	0	29.101	0	0	10.241	0	0	28.762	0	0	66.913	0	0	0	0	0	0	340.449	30.18	84.602	59.339	0	0	0	0
26874	1238.503	35.52638	0	0	0	0	0	0	0	0	0	0	0	0	27.727	0	561.605	0	0	206.762	0	180.155	45.26	0	0	0	0	112.357	0	0	1011.44	0	0	0	0	0	0	0	0	0	0	47.307	0	0	0	0	0	0	0
26876	1238.521	29.61333	0	0	0	0	0	0	0	0	0	0	0	0	0	0	0	0	0	0	0	0	0	0	0	0	0	0	0	0	0	0	0	0	0	0	0	0	0	0	0	0	0	0	0	381.785	0	0	0
26878	1238.531	26.59558	287.9	274.05	35.421	0	0	0	0	0	0	876.02	0	0	0	0	0	0	128.832	214.419	140.762	171.833	134.156	0	30.905	0	0	708.809	0	0	0	0	0	0	0	0	95.967	0	0	0	0	0	0	0	0	0	0	179.748	0
26879	1238.56	21.13692	0	0	0	0	157.17	0	0	0	72.433	0	34.028	0	0	379.948	0	0	0	0	0	0	0	162.981	0	0	0	0	0	0	0	0	0	0	0	92.727	0	0	0	0	0	0	0	0	0	0	348.273	0	0
26888	1238.563	24.41893	0	0	0	0	357.838	0	0	0	275.676	0	0	0	845.245	0	0	438.627	0	0	0	0	27.27	0	0	0	0	167.58	0	0	0	0	248.719	0	0	0	0	0	0	0	0	0	62.889	270.181	0	831.927	0	0	180.53
26896	1238.585	22.46449	26003.7	0	0	83.458	243.573	0	0	0	0	164.585	73.571	0	0	101.716	0	0	0	0	0	180.922	0	152.361	158.119	250.049	0	199.461	0	48.103	0	0	0	134.758	265.169	172.211	0	76.953	0	0	0	43.61	0	142.583	126.004	0	181.854	222.857	0
26919	1239.432	33.81197	0	0	86.957	676.566	1047.87	0	54.834	427.716	0	323.328	32.781	0	545.66	168.258	401.907	203.254	607.2	880.612	0	0	0	213.834	0	0	142.015	458.893	440.899	806.834	687.492	0	0	0	0	0	174.447	476.321	0	86.416	0	249.607	365.279	0	192.456	283.475	0	171.735	0
26928	1239.515	37.87671	0	0	0	0	0	0	0	0	0	0	0	0	142.23	0	0	0	0	0	0	0	0	0	0	0	0	0	0	0	0	0	0	0	0	68.981	0	0	0	0	0	0	0	0	0	0	0	0	0
26929	1239.509	35.72043	35.949	0	460.502	0	0	0	224.813	580.019	83.549	0	0	0	0	1369.32	0	793.26	0	0	823.226	0	24.673	0	0	264.333	404.305	0	82.701	0	0	0	0	0	0	0	0	0	0	0	0	0	100.945	0	202.423	0	0	154.04	0
26933	1239.551	25.11295	0	0	0	0	0	0	0	0	0	0	0	0	0	0	0	0	0	0	0	0	0	23.777	36.737	0	0	0	0	0	0	0	0	82.366	0	12.285	40.389	0	0	0	0	0	0	50.917	37.696	78.637	0	0	0
26934	1239.544	27.64627	205.472	0	58.006	0	94.656	0	0	0	289.886	0	77.1	0	276.325	0	0	5137.05	0	0	0	0	94.68	62.713	32.265	48.176	37.813	251.701	0	0	0	0	0	0	0	0	119.933	0	0	0	0	0	445.461	100.524	0	0	0	0	109.817
26941	1239.575	29.11912	0	0	0	0	0	0	0	0	0	0	0	0	0	0	0	0	0	0	0	0	0	0	0	0	0	0	0	0	0	0	0	0	0	0	0	0	0	0	0	0	0	0	0	0	0	0	0
26984	1240.534	21.27529	0	0	0	0	0	0	883.622	0	0	405.917	343.394	0	0	0	0	0	69.771	0	0	617.177	359.73	0	282.557	0	0	335.835	0	0	0	0	0	0	0	0	547.646	0	0	0	0	0	0	0	0	250.57	0	173.82	0
26986	1240.55	27.05201	0	0	30.238	0	25.899	0	0	0	0	17.166	0	0	0	92.203	130.702	0	0	0	0	0	0	0	0	35.254	0	0	0	138.975	43.508	41.667	0	33.44	103.594	73.512	0	0	60.741	75.668	0	0	0	34.069	0	0	268.065	89.288	0
26992	1240.562	23.7424	0	0	0	56.121	0	0	0	0	24.325	0	0	0	59.553	0	0	0	0	0	0	0	0	0	0	0	0	0	0	0	0	0	0	0	0	0	0	0	0	0	0	0	0	0	0	0	72.882	0	0
27032	1241.55	26.62927	0	1742.33	505.362	200.849	297.742	0	0	0	47.826	0	83.012	0	50.064	228.289	0	0	118.085	0	0	281.511	417.992	124.484	157.584	150.304	208.398	0	214.809	111.644	0	0	0	142.023	0	84.499	174.1	41.189	0	0	0	0	191.239	232.419	67.731	61.071	0	309.022	0
27041	1241.615	28.8609	0	54.719	0	0	0	0	0	0	0	68.223	0	0	0	0	139.809	0	29.91	0	63.103	90.967	0	0	68.563	0	0	133.264	0	0	0	0	198.266	0	0	0	24.244	0	0	0	0	0	0	0	0	0	0	0	243.889
27046	1241.72	21.56304	29882.6	0	668.925	136.75	0	0	0	0	0	0	0	0	4350.36	0	0	2045.87	0	0	0	0	0	0	0	0	0	0	0	0	0	0	0	0	0	0	0	0	0	0	0	0	0	0	0	0	0	0	0
27081	1242.573	26.95057	0	180.009	0	0	0	0	102.565	0	0	114.613	0	0	717.746	0	4730.78	624.084	0	829.969	0	0	0	0	124.669	15.872	0	159.74	0	0	0	0	107.438	0	0	0	85.141	0	0	0	0	0	0	0	529.845	0	0	0	0
27147	1244.504	37.92234	0	0	0	0	0	0	0	0	0	0	0	0	0	25.527	0	0	0	0	0	0	0	0	60.37	38.557	0	124.248	0	12.354	0	0	0	0	0	0	0	28.878	0	0	0	0	0	0	0	0	0	0	0
27169	1244.566	21.64647	1713.87	0	0	0	0	0	0	0	0	0	0	0	0	647.061	0	0	0	0	0	0	0	0	0	0	0	0	0	0	0	0	0	0	0	0	0	0	0	0	0	0	401.918	0	0	0	0	0	410.188
27173	1244.583	19.71404	0	0	0	0	53.028	0	0	0	0	0	0	0	0	0	0	0	0	0	0	0	0	0	0	0	0	0	0	0	0	0	0	0	24.773	0	0	0	0	0	0	0	0	0	0	0	0	0	0
27203	1245.246	35.6225	143.214	389.762	0	18.716	81.336	0	0	0	0	0	0	0	113.063	0	0	0	0	0	0	0	0	0	0	0	0	0	0	0	0	0	0	0	0	0	0	0	0	0	0	0	0	0	0	0	0	0	0
27207	1245.473	36.81726	0	0	0	0	0	0	0	0	0	0	0	0	0	0	0	0	98.107	0	0	13.703	0	0	0	0	0	0	0	0	0	0	0	0	0	0	0	0	0	0	0	0	0	0	0	0	0	0	34
27229	1245.551	21.62387	0	978.269	851.505	537.994	317.168	0	0	0	583.535	546.95	132.075	0	0	0	0	0	321.46	0	0	191.718	144.283	280.13	239.765	144.532	201.308	363.643	321.402	0	0	0	0	0	179.938	193.554	167.411	127.403	0	0	0	0	0	342.248	225.53	58.852	485.153	403.307	0
27263	1245.76	33.9628	0	0	0	0	0	0	0	0	0	0	0	0	0	0	0	0	0	0	0	0	0	0	0	0	0	0	0	0	0	0	0	0	0	0	0	0	0	0	0	0	0	0	0	0	0	0	0
27288	1246.519	36.46579	0	0	0	0	0	0	0	0	0	0	0	0	0	0	0	0	0	0	0	0	0	0	0	0	0	0	0	0	0	0	0	0	0	0	0	0	0	0	0	0	0	0	0	0	0	0	0
27299	1246.544	21.57033	0	0	0	0	0	0	194.879	0	0	0	133.592	0	0	0	0	0	0	0	0	0	0	0	0	86.261	0	59.443	0	0	0	0	0	0	0	0	0	0	0	0	0	198.38	0	0	0	0	0	139.558	0
27315	1246.551	22.83115	0	0	0	0	0	0	129.519	0	0	0	756.047	0	0	0	0	0	0	0	0	0	0	0	0	0	0	0	0	0	0	0	0	0	0	0	0	0	0	0	0	0	0	0	0	0	0	66.939	0
27340	1247.482	39.60707	0	0	0	0	0	0	0	0	0	0	0	0	0	0	0	0	0	0	0	0	14.568	0	0	0	0	0	0	0	0	0	143.143	0	0	0	0	0	0	0	0	0	74.42	0	0	0	0	0	0
27349	1247.52	36.21	0	0	0	0	0	0	0	0	0	0	0	0	0	0	0	0	0	0	0	0	0	0	0	0	0	0	0	0	0	0	0	0	0	0	0	0	0	0	0	0	0	0	0	0	0	0	0
27350	1247.523	22.00076	1058.53	3064.57	0	1336.2	1407.49	400.866	1024.69	388.762	2084.34	1855.48	980.418	2367.68	0	1640.01	729.741	0	710.19	242.384	1168.88	1828.91	621.883	1710.68	1993.47	2674.42	539.538	1434.72	619.406	902.051	91.999	488.264	514.01	1837.52	2707.44	2556.48	981.849	980.686	877.619	497.399	931.223	1022.77	1187.54	1921.37	2160.19	2166.63	5157.2	2770.39	1359.34
27356	1247.546	22.73023	0	110.522	0	0	0	0	0	0	0	0	0	0	0	159.017	0	0	0	0	0	0	0	0	233.099	0	0	0	0	0	0	0	0	0	0	0	0	0	0	0	0	0	40.029	0	0	0	0	0	0
27364	1247.594	26.92857	0	1112.38	0	19.106	0	0	0	0	0	0	0	0	0	0	0	0	323.698	0	0	0	0	0	0	0	0	0	0	0	0	0	0	0	0	0	0	0	0	0	0	0	41.102	0	0	0	0	0	0
27365	1247.664	21.52775	0	0	0	0	0	0	0	0	0	0	0	0	10148.9	0	0	4363.7	0	0	0	0	0	0	0	0	0	0	0	0	0	0	0	0	0	0	0	0	0	0	0	0	0	0	0	0	0	0	0
27398	1248.511	37.76361	0	0	19.829	9.485	59.82	0	0	0	0	0	0	0	54.15	0	0	0	0	0	0	0	0	0	135.16	0	0	0	0	0	0	0	0	0	0	0	0	0	0	0	0	0	0	0	0	0	0	0	0
27433	1249.351	39.63731	0	0	0	0	0	0	0	0	0	0	0	0	0	0	0	0	0	0	0	0	0	0	0	0	0	0	0	0	0	0	0	0	0	0	0	0	0	0	0	0	0	0	0	0	0	0	0
27496	1250.539	37.12321	0	0	0	0	0	0	13304.5	140.274	0	0	0	0	0	0	0	0	0	0	0	242.21	0	0	0	0	0	360.612	0	0	0	0	4564.53	0	0	0	0	338.024	1364.8	0	0	307.286	279.9	0	0	3661.89	0	0	214.834
27513	1250.552	31.4131	0	0	542.421	0	215.874	0	700.024	0	0	0	334.483	0	0	0	0	0	0	0	0	0	0	0	0	0	0	0	0	0	0	0	0	0	0	0	0	0	0	0	0	0	0	0	0	0	0	0	0
27517	1250.561	27.93067	35866.2	66998.1	46739.1	49028.7	72639.1	75414.4	68457	42634.7	50908.2	25994.4	43535.9	27961.9	124168	61237.7	120008	165023	101288	78120.6	101223	40248.8	56963.5	47073.3	81728.3	31187	32635.7	84024.5	47177.6	43868.7	48926.4	26504.4	46075.7	34987.7	38859.9	38625.5	47600.9	48365.3	43379.6	30897.6	27305.5	49363.8	34326.3	39481.2	22170	38902.6	28877.3	100999	58237.7
27524	1250.545	34.27616	0	0	0	0	0	0	0	0	0	0	88.195	0	0	219.344	0	0	116.539	0	270.662	218.459	211.65	0	0	0	0	1441.8	0	0	0	0	0	0	0	0	10273	0	0	0	0	1972.11	682.51	0	0	0	0	0	108.694
27592	1250.635	20.41945	67461	0	0	0	0	0	0	0	0	0	132.828	0	0	122.654	0	0	0	0	0	0	194.764	0	220.2	0	0	34.525	0	0	0	0	0	464.44	218.939	153.927	0	0	0	0	0	0	38.671	163.324	533.143	0	155.102	65.729	0
27670	1250.66	22.54918	0	0	0	0	0	0	0	0	0	0	0	0	0	0	0	0	0	0	0	0	0	0	0	0	0	0	0	0	0	0	0	0	0	0	0	0	0	0	0	0	0	0	0	0	0	0	0
27737	1251.58	26.84189	0	3713.32	674.697	0	0	0	0	0	391.224	65.71	0	0	0	540.716	268.646	2407.61	0	0	0	0	0	0	0	0	0	0	921.706	0	0	0	0	77.206	0	14.618	0	0	0	0	0	0	22.467	27.712	585.11	215.234	376.865	0	0
27742	1251.62	22.52534	1549.37	0	0	0	0	0	0	0	0	0	0	0	0	0	0	0	0	0	0	0	0	46.526	113.116	66.653	0	0	0	0	0	0	0	106.318	83.103	144.368	0	0	0	0	0	0	166.402	97.741	168.813	31.522	117.212	0	0
27775	1252.381	35.95099	233.393	0	0	0	558.94	0	0	0	240.695	274.797	0	0	0	0	0	0	0	0	0	0	0	0	178.149	139.818	0	0	0	270.131	0	0	0	0	0	0	0	0	313.781	0	0	0	0	0	0	0	0	0	274.491
27796	1252.6	26.77573	0	0	0	0	0	314.506	0	0	0	30.479	0	0	253.68	0	1020.95	0	1304.2	1120.23	79.627	39.285	0	0	0	66.642	0	0	0	0	0	0	73.761	0	0	0	0	0	0	0	0	0	0	0	0	0	0	0	0
27797	1252.625	21.5483	1030.64	1778.53	1568.18	1205.55	0	0	101.161	0	415.052	569.114	100.626	0	0	943.288	0	1246.9	474.33	1144.69	5174.27	0	153.704	0	0	331.641	0	0	0	0	0	0	0	0	0	0	112.775	0	0	0	0	0	0	0	1675.57	0	0	0	0
27825	1253.413	25.34235	0	0	0	145.46	0	0	0	0	0	0	0	0	0	0	0	0	0	0	0	142.164	0	0	0	645.292	0	0	0	85.751	0	0	0	0	277.241	0	18.369	0	0	0	0	45.332	0	134.604	183.114	0	181.219	0	0
27837	1253.563	21.36833	0	0	0	0	0	0	0	0	0	0	0	0	0	126.393	0	0	0	0	0	48.436	0	0	0	0	0	0	0	0	0	0	0	0	62.218	0	0	0	0	0	0	0	0	0	0	0	0	0	0
27838	1253.579	25.03348	0	0	0	0	73.902	0	0	0	0	79.342	0	0	0	0	0	0	0	0	0	0	50.04	0	63.918	0	0	85.887	0	0	0	0	0	0	0	0	0	0	40.109	0	0	0	0	0	0	0	0	0	284.375
27948	1254.518	38.0876	0	0	0	0	0	0	0	0	0	0	0	0	1311.08	0	0	0	0	0	0	0	0	0	0	0	0	0	0	101.72	0	0	0	0	0	0	0	0	0	0	0	0	0	0	0	0	0	0	0
27951	1254.548	26.37732	0	0	0	0	0	0	0	0	0	0	0	0	0	0	0	0	0	0	0	0	0	0	0	0	0	0	0	0	0	0	0	0	0	0	0	0	0	0	0	0	0	0	0	0	0	0	0
28005	1255.482	35.76966	0	0	0	0	0	0	0	0	0	0	0	44.264	0	33.338	0	0	0	0	125.317	0	0	0	102.618	0	0	0	0	0	0	0	0	0	0	0	0	0	0	0	0	0	0	0	0	0	0	0	0
28006	1255.486	38.26228	0	0	0	0	0	0	0	0	0	0	0	0	0	0	0	0	0	0	0	0	0	0	0	0	0	0	0	0	0	0	0	0	0	0	0	0	0	0	0	0	0	0	0	0	0	0	0
28018	1255.587	19.96208	0	804.781	0	0	0	0	0	0	0	0	0	0	372.995	57.305	0	0	0	0	0	0	0	0	0	0	0	0	0	0	0	0	49.131	0	0	0	0	0	0	0	0	0	0	0	39.472	0	0	114.841	0
28022	1255.64	24.75373	0	0	0	0	0	0	0	0	0	0	0	0	0	0	0	0	0	0	0	0	0	0	0	0	0	0	0	0	0	0	0	0	0	0	0	0	0	44.902	0	0	0	15.58	0	0	0	0	0
28024	1255.68	38.16417	0	0	0	0	0	0	0	0	0	0	0	0	0	0	0	0	0	137.341	0	0	0	0	0	0	0	0	0	0	0	0	0	0	0	0	0	0	0	0	0	0	0	0	0	0	0	0	23.253
28049	1256.43	36.36072	0	0	0	0	0	0	0	274.504	113.169	0	0	464.28	0	0	78.282	0	146.573	0	0	0	0	0	0	6.151	0	0	0	0	25.372	0	0	0	0	0	0	246.06	0	0	0	0	0	0	0	0	0	0	0
28061	1256.488	39.71254	0	0	0	0	27.036	0	0	119.258	0	0	0	0	0	34.113	0	0	40.912	0	0	0	0	0	0	0	0	0	0	0	0	0	0	0	0	0	0	0	0	0	0	0	0	0	0	0	0	0	0
28065	1256.553	27.13795	0	0	0	0	0	0	0	100.402	0	22.383	8.479	0	0	0	0	0	0	0	0	0	0	0	0	0	0	168.26	0	0	0	0	0	0	0	57.135	0	0	0	0	0	0	266.232	0	0	0	0	0	0
28090	1257.425	36.40224	0	0	208.469	1049.73	1150.96	3725.52	98.803	0	0	0	0	14.899	1019.08	1659.09	0	937.693	0	64.198	0	0	0	0	0	0	0	0	460.454	0	0	0	0	59.23	258.224	2746.46	0	0	31.388	3429.9	0	0	0	4131.49	100.684	83.415	0	0	0
28095	1257.442	38.34043	0	0	0	0	0	0	21.451	0	0	0	0	0	0	0	79.03	26.86	0	0	0	519.617	618.751	0	0	0	0	0	0	0	0	0	230.215	17.331	72.832	0	2339.67	159.065	0	0	0	0	879.74	0	20.143	31.177	0	0	0
28103	1257.443	33.9189	0	1713.95	1545.61	5917.69	8583.91	0	1523.82	8579.78	6873.1	5571.6	4620.03	5026.74	6006.1	3154.56	4928.49	3131.74	8782.12	11534	2564.94	1753.37	2301.65	3660.72	3353.69	4916.11	2588.77	9726.87	4029.05	7428.44	5522.92	3979.61	4075.1	2113.9	1504.23	0	1857.37	4544.96	5532.69	0	3606.89	3156.04	3371.57	0	2390.02	2575.09	2673.21	5845.26	4097.15
28119	1257.544	26.64364	0	0	0	0	0	0	0	0	0	0	0	0	1546.82	318.29	0	0	0	0	232.708	0	0	39.927	171.415	0	155.067	0	0	305.814	0	0	30.203	35.586	15.374	353.11	0	0	0	0	0	0	0	175.479	0	0	0	135.538	0
28127	1257.658	27.33	25067.1	231.042	290.839	0	0	0	0	0	0	0	0	0	47.603	0	0	291.401	0	0	0	0	0	0	0	0	0	0	0	0	0	0	0	0	0	0	0	0	0	0	0	0	0	0	0	0	0	0	0
28132	1257.639	19.91857	0	7097.75	0	0	0	0	79.54	0	0	700.44	33.816	0	0	0	0	0	0	0	149.388	0	0	0	1485.14	0	0	4863.82	0	0	0	0	0	0	0	0	831.199	0	0	0	0	0	0	0	0	0	0	2291.33	0
28154	1258.254	35.74564	0	0	0	600.175	332.13	0	598.931	0	0	0	0	0	0	0	0	1067.52	0	0	2269.34	0	0	0	0	0	0	0	0	0	0	0	0	0	0	0	0	0	0	0	0	1653.5	0	0	0	63.109	0	0	0
28161	1258.405	36.48243	0	0	0	0	74.832	0	0	118.525	0	0	0	0	0	0	175.253	0	0	52.443	0	0	0	0	0	172.83	0	0	0	103.343	220.986	0	361.477	0	0	0	0	0	0	0	0	0	0	0	66.635	0	241.973	0	0
28222	1259.418	36.26792	273.703	0	49.593	201.267	156.856	0	0	361.936	39.565	342.433	0	0	0	0	0	0	0	0	0	0	0	0	58.586	0	0	0	0	64.921	0	0	0	0	0	0	0	0	120.417	0	0	0	0	0	47.604	0	0	0	0
28281	1260.562	21.82808	409.666	71.582	873.131	641.304	0	267.919	247.387	0	1182.5	325.271	595.537	0	0	566.827	200.827	1363.08	246.06	0	0	678.65	159.499	440.107	0	436.76	433.285	0	0	163.231	0	0	0	0	663.977	817.857	0	289.359	142.205	126.613	742.103	170.372	0	0	570.845	0	2041.98	479.233	0
28306	1260.605	27.4268	150.048	1216.09	154.948	0	0	0	0	82.256	20.989	0	14.363	0	0	81.107	0	0	0	0	0	0	0	0	0	0	23.005	0	0	0	0	0	68.613	0	0	0	0	0	0	0	0	0	111.168	0	0	0	0	0	178.995
28342	1261.559	22.76938	0	0	0	0	0	0	0	0	0	0	0	0	0	0	0	0	0	0	0	0	0	0	0	0	0	0	0	0	0	0	0	0	0	0	0	0	0	0	0	0	0	0	0	0	0	0	0
28343	1261.563	21.9325	0	335.45	0	0	0	0	0	0	0	0	0	0	0	0	0	0	0	0	0	0	0	0	0	828.087	0	0	0	0	0	0	0	883.461	0	0	0	0	0	0	0	0	1972.46	0	0	219.267	0	0	0
28385	1262.465	38.233	0	0	0	266.254	187.752	0	0	0	0	0	0	0	0	0	0	0	0	0	125.775	102.096	0	69.354	289.647	0	20.755	0	0	9.085	0	68.247	43.063	70.876	46.222	0	0	0	0	21.805	0	0	0	43.652	0	143.353	0	0	0
28391	1262.567	22.29689	0	0	0	0	1053.06	0	0	0	256.741	278.793	0	0	0	0	0	0	0	0	0	419.804	0	0	0	0	0	42.024	463.319	482.542	46.269	336.176	0	0	0	0	0	0	543.551	207.438	0	393.384	0	0	0	311.658	1210.32	0	0
28437	1263.211	41.76926	0	0	0	0	0	0	0	0	0	0	0	0	0	0	0	0	0	0	0	0	0	0	0	0	0	0	0	0	0	0	0	0	0	0	0	0	0	0	0	0	0	0	0	0	0	0	0
28464	1263.553	19.67721	1892.64	0	0	0	45.518	0	66.692	0	0	0	18.883	0	0	97.176	0	0	0	0	0	0	0	0	143.405	0	0	0	0	0	0	0	0	0	54.068	27.032	0	0	0	0	0	122.835	0	22.176	0	0	0	117.098	0
28466	1263.543	22.72857	0	0	86.205	115.188	0	0	174.611	0	183.829	430.378	597.174	0	0	343.907	450.345	0	0	0	0	189.709	616.232	541.094	650.644	1188.51	228.004	37.301	0	0	0	0	0	857.641	1276.32	1031.73	88.616	83.482	271.048	432.668	0	307.895	376.274	836.04	269.158	0	0	601.258	0
28484	1263.579	28.03239	0	0	0	0	0	0	0	0	0	0	0	0	0	0	0	0	0	0	0	0	0	0	0	0	0	0	0	0	0	0	0	0	0	0	0	0	0	0	0	0	0	0	0	0	0	0	87.311
28557	1265.585	29.16766	0	0	0	0	0	0	0	0	0	0	0	0	0	372.165	0	0	0	0	0	0	0	0	0	0	0	0	0	0	0	0	0	0	370.628	0	0	0	0	0	0	36.637	0	0	0	0	0	0	0
28560	1265.587	30.265	0	0	0	53.432	0	0	0	0	0	0	0	0	213.794	0	0	0	0	0	0	0	0	0	0	0	0	0	0	0	0	0	0	0	0	0	0	0	0	0	0	0	0	0	0	0	0	41.513	0
28561	1265.589	27.08673	0	18381.8	0	3393.93	5292.87	0	5427.64	3174.14	10925.2	0	1287.13	0	31309.2	3188.97	16110.7	0	0	0	2384.26	0	0	5784.14	767.316	497.251	562.852	0	798.424	4483.96	7033.79	1945.35	5855.06	20149.3	5861.29	12657.5	1439.24	2383.32	3012.93	3728.52	4209.84	8436.79	1722.91	3380.17	3033.37	8386.92	2670.75	0	8137.44
28562	1265.588	28.23441	0	0	0	129.54	0	0	0	0	0	0	0	0	0	0	198.219	100.157	0	0	0	0	0	0	0	0	0	0	0	0	0	0	30.283	0	0	0	0	0	0	0	0	101.228	0	0	0	0	0	0	0
28565	1265.593	37.34233	0	0	0	0	0	0	0	0	0	0	0	0	0	0	466.363	0	0	0	0	0	0	0	0	0	0	0	0	0	0	0	134.809	0	0	0	0	0	0	0	0	0	0	0	0	1299.75	0	0	0
28571	1265.596	34.41431	0	0	0	0	0	0	0	0	0	0	0	0	0	0	0	0	0	0	0	0	0	0	0	0	0	0	0	0	0	0	0	0	0	0	0	0	0	0	0	307.253	0	0	0	0	0	0	0
28596	1266.516	37.64217	0	0	0	0	0	0	0	0	0	0	0	0	0	0	0	0	0	0	0	0	0	0	0	26.732	0	0	0	0	0	0	0	0	0	0	0	0	0	0	0	0	28.326	0	0	0	0	0	0
28608	1266.565	21.20346	0	0	0	0	0	0	0	0	0	0	76.67	0	0	0	0	0	0	0	0	0	64.968	294.664	155.314	0	0	0	0	0	0	0	0	0	162.329	241.014	74.141	0	0	0	0	0	0	0	0	0	0	0	0
28609	1266.573	19.84632	15227.1	0	0	0	0	0	458.542	0	0	189.222	58.455	0	0	0	175.163	0	0	0	0	0	0	0	0	0	0	879.585	0	0	0	0	207.837	0	0	0	343.043	0	0	0	0	0	0	0	0	0	0	0	0
28610	1266.583	28.36186	0	0	0	0	0	0	0	0	0	0	20.926	0	0	0	0	0	0	0	0	0	0	0	0	0	0	0	0	0	0	0	0	105.931	0	0	0	0	0	0	0	0	0	0	0	0	0	0	0
28638	1266.734	34.11053	0	0	0	0	0	0	0	0	0	0	0	0	0	0	0	0	0	0	0	0	0	0	0	0	0	0	0	0	0	0	0	0	0	0	0	0	0	0	0	0	0	0	0	0	0	0	0
28667	1267.541	36.75906	0	0	0	0	0	0	0	0	0	0	0	0	86.283	0	0	0	0	0	39.571	0	0	24.594	0	0	0	0	0	0	72.728	0	0	0	0	0	0	0	0	0	0	0	0	0	0	0	0	0	0
28669	1267.542	21.17249	0	0	0	32.772	811.779	0	0	0	0	897.271	0	0	0	132.286	0	0	0	0	0	86.291	0	0	0	0	0	189.12	0	0	0	0	0	0	0	0	0	125.158	0	0	0	67.304	0	79.712	0	0	669.229	0	0
28677	1267.613	22.67437	0	0	0	0	51.989	0	0	0	0	0	0	0	0	0	0	0	0	0	0	0	0	38.144	0	0	0	0	0	0	0	0	0	0	0	0	0	39.858	0	0	0	0	0	0	144.918	0	0	0	0
28719	1268.565	30.18381	0	49.443	0	0	0	0	0	0	0	0	185.18	0	0	0	0	0	0	0	0	0	0	52.867	0	0	0	0	0	0	0	0	36.104	0	47.849	19.056	943.716	0	0	0	0	0	0	0	0	0	0	0	0
28723	1268.543	21.3538	0	0	371.258	0	0	0	115.106	0	353.572	0	330.328	0	0	330.063	0	0	0	0	0	126.956	0	202.043	232.016	0	0	417.231	0	0	0	0	0	102.003	257.035	208.048	0	0	0	0	0	0	0	221.079	107.721	0	0	360.267	0
28725	1268.561	36.70858	0	0	0	0	0	0	837.023	0	0	0	0	0	0	0	0	0	0	2734.79	0	1352.64	578.319	0	0	0	0	0	168.938	0	0	0	2556.93	0	120.263	0	2093.62	0	0	0	0	0	0	0	0	202.653	0	0	0
28734	1268.565	29.1139	0	0	0	0	30.899	0	0	0	0	0	474.532	0	0	0	60.854	0	0	0	0	0	0	0	0	0	0	0	0	0	0	0	0	0	0	0	109.015	0	0	0	0	0	0	0	0	0	0	0	0
28747	1268.569	27.24816	0	19989	16483.9	4115.36	6015.09	23177.3	20225.8	13494.4	7631.13	16472.6	21606.1	0	7135.19	6917.07	28436.9	25221.4	32440.4	36010	27964.6	14790.7	19679.5	3767.58	23528	7719.64	9795.25	45390.5	6841.75	5589.9	4399.13	5138.13	18874.2	164.851	5312.52	439.464	11535.8	4162.86	3444.91	3546.96	3083.24	2902.81	6052.03	8429.32	5663.41	3621.87	5566.37	29674.1	5910.28
28805	1269.599	23.79722	1467.72	0	0	0	0	0	0	0	0	0	0	0	0	0	0	0	0	0	0	0	0	0	0	0	0	0	0	0	0	0	0	0	0	0	0	0	0	0	0	0	0	0	0	0	0	0	0
28813	1269.691	28.20157	0	0	0	0	0	0	0	0	0	0	0	0	0	0	3891.07	0	0	0	0	0	0	0	0	0	0	0	0	0	0	0	0	0	0	0	0	0	0	0	0	0	0	0	101.796	0	0	0	0
28839	1270.503	38.0709	0	0	0	0	0	0	0	0	0	0	0	0	62.125	0	0	0	0	0	0	0	13.045	0	0	0	0	12.353	0	73.83	0	0	75.8	0	0	0	0	0	0	0	0	61.075	0	0	0	0	0	0	0
28850	1270.548	29.38075	285.066	0	0	144.439	234.903	609.413	0	104.737	0	0	0	0	0	116.831	436.807	0	0	110.23	0	0	0	128.755	157.033	69.167	0	0	71.04	123.507	0	172.306	0	0	296.172	252.318	0	0	230.808	0	0	176.936	105.966	54.235	79.702	63.958	28.618	0	79.491
28857	1270.555	21.15451	0	0	0	0	0	0	0	0	0	0	0	0	0	0	0	0	0	0	0	0	0	0	0	0	0	0	0	0	0	0	0	0	0	0	0	0	0	0	0	0	0	0	0	0	0	0	0
28945	1270.942	19.49143	0	0	0	0	0	0	0	0	62.222	0	0	0	0	0	0	0	0	0	0	0	0	0	0	0	0	0	0	0	0	0	0	0	0	0	0	0	0	0	0	0	0	0	0	0	0	0	0
28957	1270.954	36.98913	43.339	0	0	0	0	0	0	0	391.544	0	0	0	0	0	0	0	0	0	0	0	0	0	0	0	0	0	0	0	0	0	0	0	0	0	0	0	0	0	0	0	0	0	0	0	0	0	0
28963	1270.95	24.06038	0	0	0	0	0	0	0	0	28.932	0	0	0	0	0	0	0	0	0	0	0	0	0	0	0	0	0	0	0	0	0	0	0	0	0	0	0	0	0	0	0	0	0	0	0	0	0	0
28968	1270.953	41.22862	0	0	0	0	0	0	0	0	0	0	0	0	0	0	0	0	0	0	0	0	0	0	0	0	0	0	0	0	0	0	0	0	0	0	0	0	0	0	0	0	0	0	0	0	0	0	45.126
29001	1271.455	35.76793	0	0	0	19.613	0	0	783.266	0	0	0	0	0	71.195	0	0	0	0	0	0	0	0	0	0	0	0	0	0	0	0	0	0	0	0	0	0	0	0	0	0	0	0	0	0	0	0	0	0
29045	1272.233	35.60688	0	0	0	0	0	0	0	0	0	0	0	0	0	0	0	0	0	0	0	0	0	0	0	0	42.297	0	0	0	0	0	0	0	0	0	0	0	0	0	0	0	0	0	0	0	0	0	0
29067	1272.559	21.03598	0	0	0	0	95.719	0	0	0	0	0	0	0	0	0	0	0	0	0	0	0	0	34.545	123.11	0	28.777	0	0	0	0	0	0	0	58.373	17.941	47.776	0	0	32.917	0	0	0	157.408	0	243.615	46.298	109.451	0
29068	1272.53	29.76188	0	0	0	0	0	0	0	0	0	31.221	0	0	0	41.904	0	0	0	0	0	0	0	0	0	0	0	0	0	0	0	0	0	0	0	26.25	0	0	0	0	0	0	0	0	0	0	0	0	0
29069	1272.534	34.99738	0	0	0	0	0	0	0	0	0	0	0	0	0	0	0	0	0	0	0	0	0	0	0	0	0	0	0	0	0	0	0	0	0	0	0	0	0	0	0	0	0	0	0	0	0	0	0
29107	1273.498	36.38826	0	0	0	0	0	0	0	0	0	0	0	0	0	0	0	0	0	0	0	0	0	0	0	0	0	0	0	0	0	0	0	0	0	0	0	0	0	0	0	0	0	0	0	0	0	0	0
29111	1273.523	26.65892	0	0	0	0	17.74	0	0	0	0	12.279	0	0	0	244.775	0	0	0	0	0	0	0	0	150.56	13.089	0	0	0	0	0	0	0	462.132	0	397.607	0	0	0	0	0	0	0	0	0	0	0	0	302.314
29114	1273.53	29.05554	0	0	192.454	0	0	0	54.495	0	0	197.813	113.042	0	0	0	138.45	257.487	99.306	0	0	87.658	0	0	28.973	0	0	232.277	0	0	0	0	97.63	0	0	0	0	0	0	0	0	0	0	0	0	0	0	0	0
29116	1273.645	27.24985	52.007	10119.3	0	39.25	114.362	0	0	0	0	0	0	0	0	0	0	135.231	0	0	0	0	0	0	0	0	0	0	0	0	0	0	0	0	0	0	0	148.801	0	0	0	0	1644.99	0	0	0	0	0	0
29118	1273.649	22.74636	4091.74	0	0	0	0	0	0	0	0	0	0	0	0	0	0	0	0	0	0	0	446.385	0	0	0	0	0	0	0	0	0	0	0	0	0	0	0	0	0	0	0	0	0	0	118.018	0	0	0
29143	1274.376	30.99063	0	0	0	0	38.675	0	0	0	0	495.081	8.23	0	0	17.013	0	0	0	0	0	0	0	0	21.708	0	21.228	0	48.983	383.656	0	0	0	0	0	0	0	0	0	0	0	0	0	0	0	0	0	0	62.712
29279	1276.398	35.92331	7350.98	9755.93	3945.45	8204.46	6460.72	0	2309.95	9902.51	5619.7	14063.2	0	7962.72	9424.01	4783.31	4072	8278.28	4174.36	7179.97	4428.95	2351.85	2636.57	3300.46	3117.91	4360.62	1518.13	3961.41	5709.02	5915.46	3548.22	3165.57	3628.19	1931.41	3027.91	1330.34	1357.84	1980.84	4227.65	1311.94	4271.41	4256.13	1401.9	1660.78	2065.89	3781.21	2988.77	7762.45	5135.98
29287	1276.415	38.48611	0	0	0	312.433	0	0	0	0	0	0	0	0	0	0	0	0	0	0	0	0	0	0	0	0	242.964	0	0	0	0	0	61.197	0	0	168.126	0	0	0	19.544	0	0	14.59	126.055	0	0	12.238	0	0
29289	1276.444	24.2194	0	0	0	0	0	0	0	0	0	0	0	0	0	0	0	0	0	0	0	0	0	0	0	0	0	0	0	0	0	0	0	0	0	44.923	0	0	0	0	0	0	0	0	0	0	0	0	0
29308	1276.699	19.89279	0	0	0	0	235.069	0	0	0	0	0	55.937	0	0	140.891	0	0	0	0	0	0	0	0	73.711	0	111.674	0	0	0	0	0	0	313.237	53.02	0	0	0	0	0	0	0	0	133.596	130.194	0	189.94	0	0
29349	1277.578	27.08781	0	68.451	0	40.968	0	0	0	0	0	0	0	0	0	0	0	33.681	0	0	0	0	0	0	0	0	0	0	0	0	0	0	0	0	0	0	0	0	0	0	0	0	0	0	0	0	0	0	0
29376	1278.52	39.28654	0	0	0	0	0	0	0	0	0	0	0	0	0	0	0	0	0	0	0	0	0	0	0	0	0	0	0	0	0	0	0	0	0	0	0	0	0	0	0	0	0	0	0	12.659	0	0	0
29383	1278.587	26.97812	0	0	0	0	0	0	0	0	0	0	0	0	0	69.514	0	0	0	0	0	0	0	0	95.741	0	0	633.837	0	0	0	0	0	0	0	0	0	0	0	0	0	0	60.311	0	0	0	0	19.823	120.921
29400	1279.442	35.13387	0	0	0	9.278	0	0	0	0	0	0	0	0	0	154.605	0	0	0	0	0	0	0	0	0	0	0	0	0	0	0	0	0	0	0	0	0	0	0	0	0	0	0	0	0	0	0	0	0
29411	1279.562	19.71609	0	0	0	0	0	0	0	0	0	0	0	0	0	34.542	0	0	0	0	0	0	0	0	60.133	0	0	0	0	0	0	0	0	0	0	0	0	0	0	0	0	0	0	0	0	0	0	30.059	0
29412	1279.571	26.7587	0	0	0	0	0	0	0	0	0	186.231	0	0	0	0	0	0	414.807	0	0	0	0	0	9.103	0	0	0	0	0	0	0	0	0	0	0	285.717	0	0	0	0	0	0	0	0	0	0	0	0
29474	1280.589	21.25438	0	0	0	0	0	0	0	0	0	0	0	0	0	0	0	0	0	0	0	0	0	0	0	0	0	0	0	0	0	0	0	0	0	0	0	0	0	0	0	0	0	0	0	0	0	0	0
29475	1280.59	37.85218	0	0	0	0	78.19	0	0	0	0	0	0	0	0	0	0	0	82.398	113.286	0	0	38.658	0	0	0	0	72.75	0	0	0	0	0	0	0	0	0	0	0	0	0	0	0	0	0	130.957	0	0	197.81
29538	1281.585	27.09018	1907.5	0	0	30.798	546.607	0	0	0	0	0	0	349.268	0	183.126	0	0	0	0	0	0	0	114.272	0	0	140.831	0	35.616	560.761	0	341.098	0	61.023	700.824	657.504	0	172.136	504.715	429.004	711.081	478.379	460.513	0	614.891	0	118.465	0	673.061
29580	1281.606	19.57476	0	0	0	0	0	0	0	0	0	0	44.668	0	0	0	0	0	0	0	0	0	0	0	0	0	0	513.425	0	0	0	0	0	0	0	0	525.694	0	0	0	0	0	0	0	0	0	0	0	0
29595	1281.676	31.79817	0	38.546	0	0	0	0	0	0	0	0	0	0	0	0	0	0	0	0	0	0	0	0	0	0	0	0	0	0	0	0	0	0	0	0	0	0	0	0	0	0	0	0	0	0	0	0	0
29617	1282.511	37.79608	0	0	0	0	0	0	0	0	0	0	0	0	0	0	0	0	0	53.327	0	23.431	0	0	0	54.974	0	0	0	19.479	0	0	77.451	0	0	10.469	0	0	0	32.625	0	0	54.199	0	0	12.823	0	0	0
29628	1282.584	23.57609	0	288.928	0	0	0	0	0	0	0	0	9.313	0	0	0	0	0	0	0	0	0	0	0	0	0	0	33.042	0	36.397	0	0	0	0	36.867	0	0	0	75.477	0	0	0	0	73.832	34.111	0	24.414	0	0
29633	1282.587	27.08676	0	0	0	108.224	0	0	0	0	0	0	0	0	0	0	805.769	0	0	0	0	0	0	0	25.353	272.487	0	0	0	0	149.542	0	400.501	0	0	0	0	0	0	0	0	0	0	289.234	0	902.908	0	0	0
29677	1283.366	36.12409	786.466	1218.37	696.033	687.586	1023.01	0	870.363	1340.12	1091.14	2626.13	0	1503.28	1205.31	865.897	790.164	643.569	599.902	1087.84	516.228	695.516	211.359	420.262	425.354	357.87	102.769	984.683	618.728	626.31	915.995	217.33	639.787	427.101	188.543	195.335	196.009	0	502.743	250.736	724.472	324.651	203.243	290.127	316.146	390.002	549.298	459.859	1105.8
29685	1283.554	27.26645	0	0	0	304.98	50.132	0	0	0	463.534	0	9.387	185.139	589.14	221.095	0	0	0	0	0	0	0	184.999	474.664	0	117.332	0	0	0	0	43.446	213.22	175.223	105.338	154.487	0	53.652	0	0	0	276.812	0	0	0	0	119.822	59.054	0
29716	1284.551	25.93506	0	0	0	56.256	0	0	0	0	0	88.446	0	0	0	0	0	0	0	0	0	0	0	0	0	0	0	219.735	0	0	0	0	0	0	0	0	0	0	0	0	0	0	0	0	0	0	0	0	0
29728	1284.553	29.17818	0	0	0	18.37	68.041	0	0	0	0	0	12.327	0	141.184	0	187.07	0	0	0	0	0	0	0	68.239	0	0	0	0	21.441	0	0	0	0	0	0	29.867	0	0	13.782	0	33.582	0	37.785	0	0	0	43.532	0
29731	1284.576	27.25873	0	2172.24	515.737	0	48.062	756.82	138.861	0	0	291.747	676.911	0	0	0	0	0	222.612	0	0	134.184	289.728	0	0	0	0	483.441	35.95	0	0	0	157.648	0	0	0	0	0	0	0	0	0	18.31	0	0	0	0	103.787	0
29737	1284.603	22.02954	0	0	0	0	0	0	0	0	0	36.161	56.468	0	0	0	0	0	91.888	0	0	78.685	0	0	69.592	345.227	0	0	0	0	0	0	0	0	48.934	0	67.438	0	0	0	0	41.385	871.686	49.048	83.694	0	0	0	1223.72
29779	1285.561	28.3265	0	0	0	17.034	0	0	0	0	34.736	0	0	0	159.349	0	0	0	0	0	0	0	0	0	39.312	0	0	0	0	0	0	0	0	25.662	0	0	0	0	0	0	0	0	0	0	0	0	0	0	0
29793	1285.583	34.27221	115.821	0	105.229	451.569	296.042	0	0	362.477	0	0	0	0	733.302	111.183	0	0	131.836	269.217	0	0	0	0	0	0	201.329	0	154.608	233.298	0	0	195.869	0	0	0	0	0	92.574	0	0	0	81.847	95.928	0	126.347	0	139.427	0
29796	1285.588	37.99949	0	0	0	0	0	0	0	0	0	0	0	0	772.918	0	88.598	0	220.419	0	430.347	42.714	0	0	58.781	0	0	95.827	0	0	0	0	12.747	0	8.759	0	0	0	0	0	0	0	0	0	0	0	0	0	0
29823	1286.418	36.40697	173.107	0	134.177	133.743	253.656	0	0	403.77	0	691.233	0	0	0	40.144	0	0	145.72	0	0	47.556	72.158	0	69.01	116.651	0	39.851	90.399	54.559	0	0	0	0	0	0	0	0	94.995	0	0	0	0	35.702	0	0	0	61.218	80.202
29827	1286.501	37.794	0	0	0	0	0	0	0	0	0	0	0	0	0	0	0	0	0	0	64.343	0	0	0	0	0	0	0	0	0	0	0	20.519	0	0	0	0	0	0	0	0	0	0	0	0	0	0	0	0
29840	1286.543	29.40513	0	0	0	0	0	0	0	0	0	10.098	0	396.472	0	121.185	0	0	0	0	0	40.622	0	0	70.157	40.857	64.478	104.298	0	66.134	0	0	0	0	118.347	0	34.896	28.223	93.228	0	0	0	19.188	0	0	21.117	0	37.291	65.707
29848	1286.597	21.94304	0	0	155.758	0	0	0	0	0	0	0	596.621	0	0	0	0	0	0	0	0	0	0	0	0	0	0	0	0	0	0	0	97.221	0	0	0	0	0	0	0	0	0	0	0	0	0	0	0	0
29896	1287.567	27.46663	50512	0	25.18	0	0	0	35.071	0	0	11.813	0	346.425	0	0	0	0	0	0	0	0	0	0	0	0	0	0	0	32.074	0	0	0	0	0	0	0	0	0	0	0	0	0	0	0	0	0	0	0
29906	1287.592	21.87374	0	0	337.757	344.245	127.85	0	0	0	878.695	1476.03	0	0	3574.44	234.384	0	523.367	188.557	0	729.69	484.02	267.455	0	900.501	1106.15	176.09	185.639	0	79.361	0	0	0	144.841	205.501	1166.35	238.113	47.9	0	0	0	0	113.191	527.793	0	536.436	1379.22	1084.13	1264.44
29946	1288.505	29.96197	82.261	0	0	0	9.916	0	0	0	0	0	14.658	0	0	90.164	0	0	0	0	0	27.986	0	0	0	0	0	36.532	0	0	0	0	0	0	129.128	0	53.786	0	0	0	0	0	0	0	0	0	0	0	0
29953	1288.53	35.98405	0	0	0	0	0	0	0	0	0	0	0	0	0	42.898	0	0	0	0	0	0	0	0	0	0	0	0	0	0	0	0	0	0	0	0	15.163	0	0	0	0	0	0	0	0	0	0	0	0
30042	1290.344	30.86606	182.524	0	0	0	0	0	0	78.439	0	0	65.553	0	0	0	67.856	0	137.886	0	0	130.844	120.472	119.089	182.771	178.187	127.38	394.942	696.571	0	0	75.854	314.378	427.996	147.088	0	230.229	0	92.132	75.766	0	0	95.329	0	57.456	0	0	0	879.536
30106	1291.665	22.75238	17283.5	0	0	0	0	0	0	0	0	0	0	0	0	0	0	0	0	0	0	0	1772.4	0	0	0	0	0	0	0	0	0	0	0	0	0	0	0	0	0	0	0	0	0	0	0	0	0	0
30136	1292.393	36.15933	297.234	636.273	0	536.284	381.881	0	0	595.308	84.521	0	0	0	0	0	0	145.211	747.818	407.997	167.206	0	81.068	146.482	93.521	227.003	20.846	416.445	59.29	0	0	0	0	0	0	0	0	0	298.78	0	0	0	0	0	0	116.118	0	102.517	84.841
30145	1292.549	38.68287	0	0	0	0	0	0	0	989.755	0	0	0	0	0	0	349.07	0	399.514	1015.54	1064.96	0	31.964	0	0	33.084	0	0	0	0	0	0	0	0	0	0	0	0	0	0	0	0	0	10.681	39.876	0	0	0	0
30174	1292.589	28.27615	0	0	368.613	388.088	0	0	0	925.252	112.917	193.47	0	0	524.984	0	632.809	0	79.859	1261.72	0	0	64.399	0	0	0	0	0	0	0	0	0	0	0	0	0	0	0	0	0	0	0	0	0	85.164	0	0	0	0
30177	1292.594	21.41793	203.249	0	0	0	0	0	99.087	0	68.404	411.486	0	0	0	0	0	0	78.421	0	0	154.807	0	0	0	128.146	0	0	0	0	0	0	263.584	0	378.687	348.251	0	0	0	0	0	0	73.619	94.519	472.453	0	0	0	0
30211	1293.548	20.05329	0	0	0	0	0	0	0	0	0	0	0	0	0	0	0	0	0	0	0	0	0	0	0	0	0	0	0	0	0	0	0	0	239.698	242.028	0	0	0	0	0	0	0	39.868	56.765	0	52.899	0	0
30227	1293.581	21.44472	1112.9	0	0	0	0	0	0	0	0	0	0	0	0	0	0	0	0	0	0	39.678	0	170.887	0	0	0	265.575	0	0	0	0	0	0	0	0	0	0	0	0	0	324.622	0	0	0	0	166.752	0	0
30263	1294.488	39.46778	0	0	0	0	0	0	0	0	0	0	0	0	0	0	0	0	0	0	0	0	0	0	0	0	0	0	0	0	0	0	0	0	0	0	0	0	0	0	0	0	0	0	0	0	0	0	0
30271	1294.594	20.1478	597.524	0	0	0	0	0	0	0	0	133.48	0	0	0	0	0	0	0	0	0	0	0	0	0	80.494	0	0	0	37.534	0	0	0	271.111	0	0	35.141	0	0	0	0	0	98.513	0	0	0	237.447	274.411	0
30295	1294.6	22.45243	0	240.151	0	0	0	0	0	0	0	49.219	0	0	0	0	0	0	0	0	0	0	0	0	0	0	0	0	0	0	0	0	0	0	19.197	0	0	0	0	0	0	0	0	0	0	0	0	37.982	0
30306	1294.601	27.2447	0	0	0	0	0	0	0	72.504	0	0	34.79	0	0	0	0	192.948	0	0	0	0	0	0	0	0	0	0	0	0	0	0	0	0	0	37.501	112.064	0	0	0	0	0	0	0	91.776	0	0	0	0
30402	1295.356	34.16189	0	0	0	444.034	471.29	0	0	0	0	681.846	7.453	0	0	220.305	0	0	0	0	0	60.601	0	0	117.751	0	0	0	0	0	0	0	0	0	0	0	0	0	215.83	0	0	0	0	206.454	0	0	0	91.255	0
30410	1295.521	38.14857	0	0	0	0	0	0	0	0	0	0	0	0	0	0	0	0	0	0	0	0	0	0	0	0	0	0	0	0	0	0	0	0	0	0	0	0	0	0	0	0	0	0	0	0	0	0	0
30443	1295.718	38.44953	0	0	0	0	0	0	0	0	0	0	0	0	31.309	0	0	0	117.199	0	0	0	0	0	11.562	0	0	60.929	0	0	0	153.472	0	195.689	0	0	0	0	0	0	0	0	0	0	0	24.671	0	0	0
30467	1296.555	26.78389	0	0	0	0	0	0	0	0	0	0	26.358	0	1306.8	88.049	2332.74	0	0	1959.17	0	0	0	0	0	0	0	0	0	0	1816.75	1516.81	0	0	0	0	0	0	1433.47	0	3299.5	50.524	0	99.565	85.576	0	0	0	0
30477	1296.565	27.58355	0	0	0	0	2433.15	0	0	1001.18	344.854	0	0	0	139.239	0	0	0	0	0	0	0	0	0	176.936	0	0	0	1521.95	0	58.81	0	0	1772.93	0	0	22.756	0	0	1488.03	1041.04	0	0	0	0	0	0	0	0
30500	1296.595	19.36544	0	475.951	0	0	131.558	0	0	0	47.504	0	227.124	0	261.163	1187.84	0	0	0	0	622.837	0	0	24.034	497.69	44.46	597.842	0	0	0	0	0	59.413	0	44.673	225.824	228.265	0	0	0	0	206.785	0	249.518	178.448	171.196	706.045	210.647	0
30509	1296.598	39.08077	0	0	0	0	0	0	0	0	0	0	0	0	0	0	364.546	0	0	2377.09	410.373	0	0	0	6.816	602.524	0	0	0	0	0	0	0	0	0	0	0	0	0	0	0	0	0	140.557	288.181	17.971	0	0	0
30524	1296.606	21.6926	0	293.736	0	0	156.948	0	0	0	0	0	0	0	0	0	0	0	0	0	0	0	0	0	24.053	0	0	0	0	0	0	0	0	0	0	0	0	253.273	0	0	0	0	0	0	0	0	126.362	125.648	0
30540	1296.624	25.21211	0	0	0	0	45.043	0	0	0	0	0	0	0	0	0	0	0	0	0	160.925	0	0	0	0	0	0	0	0	0	0	0	0	0	35.192	0	34.461	0	0	23.026	0	0	0	0	0	0	0	0	0
30575	1297.582	27.36504	8159.34	0	0	1263.67	0	0	0	0	487.131	0	0	0	0	2186.59	0	0	0	0	0	0	0	1435.8	0	1045.72	1090.31	0	0	1468.61	0	698.615	0	0	1792.37	2032.25	0	1144.08	621.253	0	0	1216.76	1633.09	851.714	1317.33	2263.18	688.91	109.704	3667.37
30593	1297.591	22.08441	0	0	380.457	0	0	0	0	0	0	0	0	0	0	0	0	0	0	0	0	0	0	0	0	0	0	0	0	0	0	0	0	0	0	0	0	0	0	0	0	0	0	0	0	0	0	74.141	0
30608	1297.67	32.05043	0	0	0	0	0	0	0	0	0	0	0	0	0	0	0	0	0	0	0	0	0	0	0	0	0	0	0	0	0	0	0	0	0	0	0	0	0	0	0	0	0	0	0	0	0	0	0
30619	1297.744	22.02895	447.81	0	0	4370.34	0	0	0	12693.2	0	38.705	0	0	5267.17	0	7504.73	0	13152.5	55127.3	222238	0	0	0	45.492	0	0	0	0	0	0	0	0	0	0	0	0	0	0	0	0	0	0	143.293	907.39	0	0	224.91	1053.8
30661	1298.582	38.14804	0	0	0	0	0	0	0	0	0	0	0	0	0	0	0	0	0	0	0	0	0	0	0	0	0	0	0	0	0	0	0	0	0	0	0	0	0	0	0	0	587.487	0	0	0	0	0	0
30662	1298.591	19.80773	0	0	0	0	0	0	0	0	0	0	0	0	0	0	0	0	0	0	0	0	0	0	0	0	0	0	0	0	0	0	0	0	0	0	0	0	0	0	0	0	0	0	0	0	0	0	0
30693	1299.509	27.8275	0	0	0	0	0	0	0	0	0	0	0	0	0	0	0	0	0	0	0	0	0	0	0	0	0	0	0	0	0	0	0	0	0	0	0	0	0	0	0	0	0	0	0	0	0	0	0
30699	1299.583	22.38183	838.057	0	0	295.495	923.702	0	0	0	118.332	0	58.197	234.212	546.903	865.951	0	0	0	0	0	0	0	438.278	60.317	545.592	38.444	0	0	98.479	0	444.285	0	237.289	753.621	536.104	0	383.37	435.652	311.022	0	248.246	538.904	362.068	234.542	144.986	882.062	0	233.451
30716	1300.422	38.04163	0	0	0	0	0	0	0	0	0	0	0	0	0	0	0	0	0	0	0	0	0	0	10.872	0	0	0	0	0	0	0	0	0	0	0	0	0	0	0	0	0	0	0	0	0	0	0	0
30729	1300.552	27.02268	0	0	0	0	0	0	0	0	0	0	0	0	0	0	0	86.568	0	0	0	0	0	0	41.512	0	0	0	0	0	0	0	0	35.206	0	0	0	0	0	0	0	0	0	44.328	0	0	0	87.432	0
30730	1300.566	22.96917	0	0	0	0	0	0	0	0	0	65.553	0	0	0	0	0	0	0	0	0	0	0	67.626	0	0	0	0	0	181.54	0	0	0	214.178	340.375	51.217	66.662	0	0	0	0	75.807	646.238	198.185	231.158	0	0	0	0
30733	1300.581	28.53463	0	0	0	23.341	0	0	0	824.131	0	0	0	0	0	0	0	0	0	0	171.222	0	0	0	0	0	0	0	0	0	0	0	0	0	0	0	0	0	0	0	0	0	0	0	0	0	0	0	782.299
30735	1300.585	23.7435	0	0	0	0	0	0	0	0	0	0	0	0	0	0	0	0	0	0	0	0	0	28.197	0	0	0	0	0	0	0	0	0	0	0	15.393	0	0	0	0	0	0	0	0	0	44.913	0	35.097	0
30800	1302.533	37.85706	0	0	0	0	0	0	0	0	0	0	0	0	95.243	0	0	0	0	0	0	0	0	0	0	0	0	0	0	0	0	0	76.811	0	0	0	0	0	0	0	0	0	0	0	0	0	0	0	0
30825	1302.667	21.63604	0	0	0	119.255	0	0	0	0	0	567.641	0	0	0	0	2729.31	0	150.455	0	2115.1	0	47.767	0	310.217	7137.93	0	0	0	0	0	294.917	127.408	0	0	0	800.305	0	0	701.073	0	0	0	3160.57	2878.61	0	0	638.499	0
30878	1303.548	21.52375	0	508.592	0	69.516	0	0	328.178	0	0	0	0	0	0	0	0	0	0	0	0	0	0	0	0	0	0	0	0	0	0	0	0	0	0	0	0	0	0	0	0	0	0	0	0	0	0	31.844	0
30882	1303.54	29.41242	0	0	0	0	0	0	0	0	0	0	0	0	0	0	0	0	0	0	0	0	0	0	0	0	0	0	0	0	0	0	0	0	0	11.386	0	0	0	0	0	0	0	0	0	0	0	0	0
30891	1303.557	27.06012	0	0	0	0	64.282	0	63.886	0	0	53.046	0	105.038	0	0	0	0	0	0	0	0	0	0	0	0	0	0	0	0	0	0	43.3	0	0	0	0	0	0	0	0	0	0	0	0	0	0	58.856	0
30895	1303.568	28.22352	0	0	0	0	0	0	0	0	0	0	0	0	0	0	0	0	0	0	0	0	0	0	31.098	0	216.488	0	0	0	0	0	60.517	0	132.287	117.997	0	0	0	38.99	0	0	0	0	0	0	0	37.498	0
30928	1304.164	35.6175	77.316	424.758	0	0	0	0	942.448	0	0	0	0	0	0	0	0	0	0	0	0	0	0	0	0	0	0	0	0	0	0	0	0	0	0	0	0	0	0	0	0	0	0	0	0	0	0	0	0
30942	1304.524	27.88006	0	3527.62	0	488.987	235.157	0	0	0	133.997	0	109.441	0	2247.69	946.715	0	0	0	0	0	0	0	0	0	0	0	0	0	51.774	0	0	0	0	0	0	174.908	0	0	0	0	332.725	0	0	0	0	0	0	0
30950	1304.599	28.16367	0	0	0	0	0	0	0	0	0	16.064	0	0	0	0	105.713	0	0	0	0	0	0	102.863	0	0	0	17.279	75.745	0	0	35.685	130.104	125.182	0	0	0	42.129	100.395	0	0	0	420.799	0	0	0	12.253	0	0
30952	1304.602	21.88938	0	0	336.455	95.021	212.01	0	0	0	360.312	103.224	135.809	86.362	0	303.489	0	0	0	0	0	0	36.471	283.743	202.688	0	0	293.204	0	0	0	0	35.878	253.234	205.248	241.057	76.964	113.651	0	73.578	0	0	0	106.062	102.024	227.824	359.804	438.669	0
30988	1305.49	36.90384	0	0	0	0	0	0	0	0	0	0	0	0	0	0	0	0	0	0	0	0	0	0	0	0	0	0	0	0	0	0	0	0	0	0	0	0	0	0	0	0	0	0	0	0	0	0	0
31002	1305.601	38.80229	0	0	0	0	0	0	0	0	0	0	0	0	0	0	0	0	0	1460.94	28.465	0	0	0	21.903	788.868	0	0	0	0	0	0	0	0	0	0	0	0	0	29.43	0	0	0	147.603	601.57	0	0	0	0
31029	1306.428	43.92255	0	0	0	0	0	0	0	0	0	0	0	0	0	0	0	0	123.594	0	0	0	0	0	290.088	0	0	0	0	0	0	0	0	0	0	0	0	0	0	0	0	0	0	0	0	0	0	0	0
31052	1306.569	27.32113	691.398	0	0	0	0	0	0	0	0	0	0	444.279	0	0	0	0	0	0	0	0	0	0	0	0	0	0	0	0	0	0	0	1101.36	0	940.035	0	0	0	0	0	0	0	0	0	0	0	1524.66	0
31070	1306.646	19.63824	0	0	0	0	0	0	0	0	0	0	0	0	0	0	0	0	0	0	0	0	0	0	14.568	0	0	0	0	20.961	0	0	0	0	0	0	0	0	0	0	0	0	0	0	0	0	0	0	444.14
31135	1307.58	28.18098	0	0	0	0	0	0	0	0	0	0	36.984	0	0	0	0	0	0	0	0	0	0	0	0	0	0	16.096	0	0	0	0	0	0	0	0	16.198	0	0	0	0	0	0	0	0	0	0	0	0
31145	1307.697	26.21556	161991	0	0	0	0	0	0	0	0	0	0	0	0	0	0	0	0	0	0	0	0	0	0	0	0	0	0	0	0	0	0	0	0	0	0	0	0	0	0	0	0	0	0	0	0	0	0
31171	1308.536	39.25137	0	0	0	0	0	0	0	0	0	0	0	0	0	0	0	0	0	0	0	0	0	0	0	0	0	0	0	0	0	0	0	65.716	175.678	78.635	0	0	0	0	0	606.367	0	0	11.688	93.437	0	0	0
31173	1308.561	26.34812	0	0	0	0	0	0	0	0	0	0	0	0	0	0	0	0	0	0	0	0	0	0	0	0	0	0	0	0	0	0	0	0	39.525	0	0	0	0	0	0	0	0	0	63.889	0	0	0	0
31181	1308.592	23.11122	0	0	0	92.525	0	0	0	0	0	0	0	0	428.167	0	0	0	0	0	0	0	0	0	0	0	0	0	0	0	0	0	0	0	120.284	0	0	0	0	0	0	0	0	0	0	0	0	52.937	0
31227	1309.683	28.12033	0	1217.58	2842.54	854.23	0	0	0	2660.8	693.245	0	0	0	6340.49	0	0	8616.03	192.875	439.51	0	0	0	0	0	0	0	0	0	0	0	0	224.099	0	0	0	0	0	0	0	0	0	0	0	0	110.887	0	0	0
31229	1309.694	21.8169	0	0	0	0	0	0	0	0	322.193	0	0	0	0	0	0	0	0	0	0	0	1330.63	0	0	0	0	0	0	0	0	0	0	0	0	0	0	0	0	0	0	0	0	0	0	0	0	0	0
31247	1310.371	36.26037	36.116	0	0	0	192.31	0	0	0	0	0	0	109.491	0	117.455	0	0	88.167	0	58.898	103.04	0	0	39.103	0	0	97.797	0	20.924	0	0	0	0	0	0	0	0	0	0	0	0	0	0	0	0	0	0	153.123
31270	1310.563	28.87109	0	0	0	0	0	0	0	0	0	0	0	0	0	0	0	0	0	0	0	0	0	0	0	0	0	0	0	142.358	0	0	0	0	0	0	0	0	0	31.03	0	0	0	111.16	0	0	0	0	0
31271	1310.571	19.87488	55791.9	3663.03	450.864	0	66.256	1782.04	3089.95	0	58.684	1548.46	767.516	0	0	0	2217.64	1391.94	0	0	2062.81	0	0	0	791.313	0	0	4708.43	0	0	0	0	2950.59	0	0	0	1149.65	0	0	0	0	0	0	0	0	0	0	468.386	0
31275	1310.587	21.38834	0	0	0	0	0	0	0	0	0	146.965	76.997	0	0	150.332	0	0	0	0	0	0	77.94	0	94.896	0	0	55.738	0	0	0	0	0	0	75.329	76.449	0	42.56	0	0	0	0	0	49.634	86.056	0	78.928	24.852	0
31280	1310.583	27.00813	369.855	0	201.149	20.377	422.02	0	128.298	230.531	0	0	244.643	0	0	80.243	0	0	189.051	0	0	0	126.31	166.86	0	0	369.6	387.716	0	402.477	162.034	245.259	172.268	143.026	0	227.284	176.08	126.915	143.994	188.011	123.748	0	0	218.138	316.19	205.087	177.31	331.53	0
31336	1311.372	37.77323	0	0	0	11.128	71.543	0	0	0	0	19.864	0	0	0	26.887	0	0	0	0	0	0	0	0	0	0	0	33.614	0	0	0	0	0	0	0	0	0	0	0	0	0	0	0	0	0	0	0	0	0
31346	1311.465	26.54387	0	0	0	0	0	0	0	0	0	0	0	0	0	0	0	0	0	0	0	0	0	0	0	0	0	0	0	0	0	0	0	0	0	0	0	0	0	0	0	0	0	0	0	0	0	0	0
31422	1311.966	31.37958	69.926	771.067	0	0	0	0	0	0	304.926	0	0	0	0	0	0	0	0	0	0	0	0	0	0	0	0	0	0	0	0	0	0	0	0	0	0	0	0	0	0	0	0	0	0	0	0	0	0
31464	1312.306	31.04064	0	0	0	0	0	0	0	0	0	99.562	0	0	0	0	0	0	0	0	0	0	0	0	0	0	0	0	0	0	0	0	0	0	0	0	0	0	0	0	0	0	0	0	0	0	0	0	0
31471	1312.486	27.80371	0	0	0	382.253	464.833	0	1603.43	0	0	0	0	0	459.598	1236.98	0	194.434	0	0	100.76	0	0	0	0	0	1726.3	0	0	587.022	0	0	0	0	0	1799.93	0	0	0	0	0	574.788	0	812.815	0	0	0	0	0
31480	1312.551	29.76766	1292.01	893.657	756.116	1541.75	1576.88	0	1889.83	1411.37	2898.63	1130.93	1323.47	1480.7	2309.6	1045.03	2800.94	3358.16	1343.14	1641.86	641.787	1984.01	560.085	1387.24	940.374	1196.82	1633.9	4082.34	2680.74	2035.5	1319.8	1092.61	1057.23	892.639	1368.4	1015.08	805.315	749.97	793.07	1121.15	2253.79	1824.96	638.047	1001.78	1921.11	1928.18	1192	2001.2	1012.92
31517	1312.586	19.35954	0	796.559	0	0	49.534	0	0	0	0	0	79.68	0	0	503.709	0	0	0	0	0	0	0	95.07	193.567	0	47.807	0	0	0	0	0	0	0	0	50.365	0	0	0	0	0	0	40.048	49.994	42.624	0	132.233	472.237	0
31524	1312.617	20.00874	0	0	0	0	317.989	0	0	0	0	0	89.899	0	0	39.764	0	0	0	0	0	0	0	79.034	318.86	95.315	67.318	0	0	0	0	0	0	0	200.548	230.268	0	0	0	0	0	0	0	90.791	93.44	0	241.947	194.015	0
31525	1312.622	22.45504	0	516.371	910.293	673.941	635.412	507.329	438.945	215.338	522.844	755.191	371.913	279.526	409.165	524.155	0	809.51	167.837	0	0	614.274	224.61	487.504	1000.38	1573.93	293.924	1500.45	173.362	365.264	0	429.537	288.662	2086.57	1182.81	408.266	465.431	294.16	162.567	0	256.299	239.284	683.894	1423.21	702.159	428.164	1125.03	1325.71	787.853
31621	1314.308	30.8476	0	0	0	70.23	93.663	0	0	0	0	0	0	0	0	331.374	0	146.23	0	0	0	0	0	0	0	0	0	0	0	129.038	0	0	0	0	0	0	0	0	0	0	0	31.26	0	35.729	0	0	0	0	148.825
31626	1314.348	36.15068	0	0	0	0	0	0	22.202	0	0	0	0	548.817	198.78	0	0	0	0	0	0	0	0	0	0	0	0	0	0	0	0	0	0	0	0	0	0	0	0	0	0	0	0	0	0	0	0	341.182	0
31647	1314.577	38.30585	0	0	0	0	0	0	0	0	0	0	0	0	0	0	0	0	0	1243.07	0	0	0	0	0	420.453	0	0	0	0	0	0	0	0	0	0	0	0	0	0	0	0	0	0	354.082	0	0	0	0
31657	1314.611	21.80537	0	0	0	160.427	0	0	0	0	0	34.779	0	0	0	282.665	0	0	0	0	0	0	40.123	143.512	278.086	85.832	55.787	198.273	0	0	0	0	0	42.099	302.247	300.656	104.98	0	0	0	0	0	41.374	130.236	191.478	417.948	263.626	277.639	0
31726	1315.589	24.47029	0	0	0	0	0	0	0	0	0	0	0	0	0	0	0	0	0	0	0	0	0	0	0	0	0	0	0	0	0	0	0	0	0	0	0	0	0	0	0	0	0	0	0	0	0	0	0
31765	1316.474	24.73524	0	1591.07	0	408.229	0	0	0	0	81.736	0	0	0	0	663.235	0	0	0	0	0	0	0	0	0	0	0	0	0	0	0	0	0	0	0	0	0	0	0	0	0	0	0	0	0	0	0	0	0
31833	1317.602	27.30706	24.726	77.006	79.32	0	0	0	0	0	0	0	0	0	0	14.37	0	0	0	0	889.699	0	0	0	15.311	0	0	0	0	0	0	0	0	0	0	0	0	0	0	0	0	0	0	0	0	0	0	0	0
31850	1317.813	34.10403	0	0	0	0	0	0	0	0	0	0	0	0	0	0	0	0	0	0	0	0	0	0	0	0	0	0	0	0	0	0	0	0	0	0	0	0	0	0	0	0	0	0	0	0	0	0	0
31992	1319.302	41.21034	0	0	0	0	0	0	0	0	0	0	0	0	0	0	0	0	0	0	0	0	0	0	0	0	0	0	0	0	0	0	0	0	0	0	0	0	0	0	0	0	0	0	0	0	0	0	0
32018	1319.54	27.04704	0	732.336	0	0	0	0	0	0	0	0	0	0	704.935	50.241	0	0	0	0	0	0	0	0	0	0	0	0	0	0	0	0	0	0	0	0	0	0	0	0	0	0	0	39.825	0	0	0	0	0
32022	1319.584	20.88625	0	0	0	62.081	0	0	0	0	0	0	0	0	0	0	0	0	0	0	0	0	0	61.562	0	70.296	0	0	0	0	0	0	0	0	214.912	80.356	0	0	0	0	0	0	0	67.027	0	0	0	0	0
32100	1320.592	27.07247	0	0	0	0	0	0	0	0	0	91.313	18.065	0	0	0	0	0	0	0	0	106.382	140.665	0	80.483	0	0	436.836	0	0	0	0	0	0	0	0	159.052	0	0	0	0	0	0	0	0	0	0	32.344	0
32109	1320.613	34.14912	0	0	0	120.219	0	0	0	0	0	0	0	0	0	21.536	403.87	0	0	0	0	183.53	0	0	0	0	0	32.461	0	0	0	0	138.566	0	0	0	0	22.331	72.263	0	0	0	0	159.288	0	0	0	0	0
32111	1320.62	32.46125	0	0	0	0	0	0	0	0	0	0	0	0	59.983	0	0	0	0	0	0	0	0	0	0	0	0	0	0	0	0	0	0	309.547	0	0	125.836	0	0	0	0	0	0	158.605	0	138.415	0	0	0
32163	1321.586	35.93768	0	0	0	0	0	0	0	0	0	0	0	0	0	0	0	0	0	0	0	684.546	0	0	0	0	0	0	0	0	0	0	0	0	0	0	2128.36	0	0	0	0	0	0	417.581	12.983	6157.84	0	0	0
32170	1321.595	30.02145	0	0	0	0	0	0	0	0	0	0	152.131	0	0	0	0	0	0	0	0	0	0	0	0	0	0	0	0	0	0	0	0	0	20082.5	0	0	0	0	21129.9	0	32758.2	103.399	0	0	0	0	0	0
32171	1321.594	28.37095	0	14536.9	5324.93	12497	10988.5	27010.9	14464.7	10619.6	26117.4	3105.07	9180.12	16391.6	37808.9	6427.91	38936.4	9932.24	7533.69	6178.47	10521	4218.41	4256.88	16047.9	16575.5	6608.15	4840.74	4269.06	4534.18	9281.33	24433.1	7631.59	14309.9	23571.6	0	17316.2	9226.32	12053.7	12556.3	0	4271.91	0	5296.93	10344.8	7819.56	21081.3	10844.2	12486.8	11041.3
32178	1321.602	38.5791	0	0	0	0	0	212.755	1304.62	0	0	0	0	0	211.333	0	5337.76	0	53.205	0	0	0	64.912	0	12.519	124.725	0	17.144	0	0	0	294.801	1401.39	4957.23	0	0	0	0	258.619	0	0	0	0	11.264	64.717	0	0	0	0
32185	1321.635	20.66088	0	0	0	0	31.774	0	0	0	0	114.503	0	0	0	0	0	0	0	0	0	0	0	44.361	0	0	32.339	0	0	0	0	0	0	151.84	74.883	85.277	0	0	0	0	0	0	0	0	0	0	53.438	86.764	0
32220	1322.405	36.37559	748.378	1378.05	740.039	1234.76	777.142	0	194.028	1734.61	697.548	3635.48	0	725.961	1403.51	339.861	0	608.394	599.247	1419.56	271.902	0	234.005	385.986	166.62	535.329	220.68	674.51	607.589	378.08	626.553	156.164	593.142	0	0	171.247	0	250.043	357.834	0	536.715	0	0	313.799	306.367	0	245.605	570.61	384.325
32238	1322.59	21.24761	0	0	0	0	0	0	0	0	0	0	0	0	0	0	0	0	0	0	0	0	0	0	0	0	0	0	0	0	0	0	0	0	0	0	0	0	0	0	0	0	0	0	0	52.884	0	0	0
32243	1322.606	27.44978	0	0	0	198.031	0	0	0	0	141.069	192.881	384.861	325.367	0	0	0	423.077	0	0	0	0	0	196.976	0	0	96.143	0	0	0	0	0	582.921	0	219.34	202.827	0	0	58.218	0	0	0	0	0	0	0	185.085	0	0
32284	1323.6	27.25402	0	0	0	0	0	0	0	0	0	0	0	0	0	0	0	0	0	0	0	0	0	0	0	0	0	0	0	0	0	0	0	0	0	0	0	0	0	0	0	0	0	0	0	0	0	0	0
32336	1324.572	21.26597	0	0	187.854	0	556.313	0	0	0	421.177	773.16	162.664	0	0	0	0	0	0	0	0	87.579	346.833	299.655	298.681	198.116	0	0	0	0	0	0	100.492	0	212.337	555.623	81.69	0	0	0	0	0	0	0	145.982	0	214.58	80.651	0
32340	1324.582	24.72846	0	0	0	80.147	0	0	0	0	31.608	0	0	0	0	40.858	0	0	0	0	0	0	0	0	0	0	0	0	0	0	0	0	0	78.105	83.957	0	0	0	0	0	0	0	0	0	0	0	0	0	0
32343	1324.592	28.70152	1359.29	1510.58	1246.03	712.581	0	0	653.029	891.065	1495.73	701.624	0	0	637.075	932.643	0	0	183.434	141.517	758.101	0	611.341	0	454.414	432.818	293.732	211.658	0	220.176	0	0	698.807	0	0	173.813	0	0	0	0	0	0	465.325	545.446	557.196	0	0	158.396	1353.6
32405	1325.566	21.43141	0	0	355.17	338.613	0	0	513.635	0	0	0	540.817	0	0	352.217	0	0	0	0	564.586	0	0	0	0	0	0	0	0	0	0	0	82.973	0	79.634	0	0	134.445	61.16	37.951	0	197.725	0	127.288	0	0	162.928	83.253	0
32432	1325.607	22.68369	0	0	0	0	85.079	0	0	0	0	214.452	42.449	0	0	0	0	0	0	0	0	34.632	0	26.664	48.51	0	0	0	0	0	0	0	0	0	90.878	0	0	0	0	0	0	0	0	22.779	0	0	0	115.359	0
32463	1326.502	37.27128	0	0	0	0	0	0	0	0	0	0	0	0	71.404	0	0	0	0	0	0	0	0	0	0	0	0	0	0	0	0	0	0	0	0	0	0	0	0	0	0	0	0	0	0	0	0	0	0
32470	1326.55	29.20429	0	0	0	174.194	134.264	0	119.925	111.903	346.824	0	106.467	0	467.991	108.475	505.449	44.011	115.728	0	0	71.838	23.901	226.053	118.3	68.002	381.477	79.622	0	118.883	0	170.099	225.958	374.099	358.248	479.949	139.663	112.943	293.231	393.042	0	496.381	40.364	156.833	35.508	150.846	0	148.067	0
32471	1326.564	27.11048	1137.79	641.253	1443.15	381.531	997.539	470.879	759.441	960.492	414.232	1056.98	997.239	764.219	378.644	543.463	647.777	824.872	0	606.092	1051.76	526.84	403.67	540.084	397.041	594.884	762.724	901.864	911.524	698.66	533.53	808.648	808.45	1127.56	836.324	0	506.212	440.21	497.271	445.406	1484.71	822.303	718.897	602.282	658.303	698.523	521.667	0	1374.74
32481	1326.569	21.67234	0	0	0	0	0	0	0	0	127.42	0	0	0	0	84.492	0	0	0	0	0	0	0	0	0	0	0	0	0	0	0	0	0	0	60.031	0	0	0	0	0	0	0	0	0	0	794.843	55.947	47.975	0
32552	1328.499	26.77713	0	0	0	160.855	0	0	0	0	0	0	0	0	0	171.806	0	0	0	0	0	68.253	0	67.699	0	0	74.8	75.75	0	0	0	0	0	170.364	25.088	149.248	75.506	0	0	0	0	0	0	96.622	0	0	0	193.77	0
32558	1328.593	22.71507	0	0	0	0	0	0	0	0	0	0	0	0	0	0	0	0	0	0	0	0	0	28.304	0	0	0	0	0	0	0	0	0	0	43.976	24.011	0	0	0	0	0	0	0	131.987	0	0	0	167.12	0
32611	1328.984	28.97697	0	0	0	0	0	0	0	0	0	0	0	0	0	0	0	0	0	0	0	0	0	0	0	0	0	0	0	0	0	0	0	0	0	0	0	0	0	0	0	0	0	0	0	0	0	0	0
32637	1328.995	39.95911	0	0	0	0	0	0	0	0	0	0	0	0	0	0	0	0	0	0	0	0	0	0	0	0	0	0	0	0	0	0	0	0	0	0	0	0	0	0	0	0	0	0	0	0	0	0	0
32676	1329.579	28.86425	0	0	0	118.341	0	0	0	0	0	124.654	0	0	369.832	0	285.554	0	0	458.917	327.727	73.05	0	0	55.118	181.122	72.689	0	0	0	0	94.039	86.272	0	0	0	0	0	0	0	0	0	0	0	274.196	0	0	51.752	0
32677	1329.588	22.57273	0	0	0	0	0	0	0	0	0	0	21.253	0	0	0	0	0	0	0	0	0	0	0	63.718	0	0	0	0	0	0	0	0	123.31	0	0	0	0	0	0	0	0	0	0	0	0	0	0	0
32679	1329.614	27.64625	0	0	0	0	0	0	0	0	0	0	0	46.818	0	0	0	0	0	0	314.492	0	0	0	0	0	0	0	0	0	0	0	0	0	0	0	0	0	0	0	0	0	0	0	0	0	0	0	0
32696	1329.709	22.72192	0	0	0	2030.74	0	0	0	601.956	0	74.07	0	0	1772.03	25.436	763.012	400.2	648.9	4218.58	9348.95	0	0	0	0	0	0	0	0	0	0	0	0	0	0	0	0	0	0	0	0	0	0	0	253.625	0	0	0	0
32705	1330.336	36.00372	226.475	292.774	0	90.407	0	0	688.277	0	0	19.064	0	0	0	0	0	0	0	0	0	0	0	0	0	0	0	0	0	0	0	0	0	0	0	0	0	0	0	0	0	0	0	0	0	0	0	0	0
32724	1330.588	28.88793	0	0	0	0	0	0	0	0	0	0	0	0	0	0	0	0	0	0	0	0	0	0	0	0	0	0	0	0	0	0	0	0	0	0	0	0	0	0	0	0	0	0	0	0	0	0	0
32726	1330.594	27.82227	0	0	0	0	0	0	0	0	0	37.206	0	0	0	0	346.781	0	0	87.541	0	0	0	0	33.034	577.033	0	0	0	0	0	149.362	0	87.117	0	17.77	0	0	0	0	0	0	117.566	32.82	117.721	0	0	0	0
32774	1331.625	27.66709	0	3231.88	0	0	0	0	0	0	0	0	0	0	0	68.571	0	108.807	0	0	0	0	0	0	26.924	118.717	0	0	0	0	0	0	0	0	0	0	0	0	0	0	0	0	0	49.166	143.47	0	0	0	0
32783	1331.747	21.73022	0	0	0	0	0	0	0	0	0	0	0	0	0	0	0	0	0	0	0	0	0	0	0	0	0	0	0	0	0	0	0	0	0	0	0	0	0	0	0	0	0	0	0	0	0	0	0
32807	1332.416	36.1259	0	0	0	0	0	0	0	0	0	0	0	0	0	0	0	0	0	0	0	0	0	0	0	0	0	0	0	0	22.409	0	0	0	0	0	0	0	0	0	0	0	0	0	0	0	0	0	0
32823	1332.537	21.73754	0	3221.72	630.588	0	0	1102.98	2553.11	0	42.652	771.619	1478.09	0	0	0	432.698	107.134	1778.06	298.119	1152.27	3898.62	261.355	0	370.293	0	0	2353.25	0	0	0	0	502.626	0	0	0	3826	0	0	0	0	0	0	0	0	0	0	1371.9	0
32834	1332.583	25.47208	0	0	0	0	0	0	0	0	0	0	0	0	0	0	0	0	0	0	0	0	0	0	0	0	0	0	0	0	0	0	41.181	0	0	0	243.277	0	0	0	0	0	0	0	0	0	0	0	0
32852	1332.728	19.85754	0	5295.22	1731.91	205.006	0	0	0	719.272	2327.27	0	0	0	21791.4	0	0	12359	0	489.101	0	0	0	0	0	0	0	0	0	0	0	0	0	0	0	0	0	0	0	0	0	0	0	0	0	0	0	0	0
32874	1333.416	36.10802	141.463	67.6	177.858	217.497	333.627	0	223.101	640.737	180.959	721.838	0	190.205	247.379	148.835	189.011	189.144	196.576	175.982	63.507	128.185	144.623	210.861	105.098	211.144	14.214	168.075	239.504	251.642	145.121	147.683	0	83.339	78.051	25.983	0	12.01	243.854	62.463	0	68.819	55.631	74.716	101.206	0	133.951	177.533	261.02
32883	1333.574	28.42614	0	0	0	0	34.513	0	0	0	87.839	0	17.806	0	0	0	164.904	64.671	0	437.621	0	0	0	164.582	58.181	0	11.406	0	0	0	0	0	0	0	0	0	0	0	0	203.264	0	0	0	126.251	0	0	0	88.967	0
32944	1334.608	27.6492	0	0	267.426	0	0	0	0	0	0	115.99	69.29	0	0	0	161.915	228.434	84.994	0	0	84.424	0	69.649	114.944	192.98	0	187.015	0	0	0	0	92.328	0	169.41	0	106.954	96.827	33.738	0	0	0	297.334	0	266.812	0	209.534	46.439	0
32973	1335.583	27.43182	182.08	928.333	0	0	15.025	0	47.497	0	0	0	0	0	0	0	0	0	0	0	0	0	0	0	0	0	18.488	0	0	0	0	0	34.687	0	0	0	0	0	0	0	0	0	0	0	0	0	0	138.636	0
32982	1335.634	38.70703	0	0	0	0	103.756	0	0	0	0	0	0	0	195.642	0	0	0	83.667	292.9	0	0	0	0	86.4	31.995	0	0	0	20.924	0	32.37	233.514	56.594	12.46	0	0	0	0	0	0	0	0	0	0	0	0	0	322.371
32987	1335.656	29.84204	0	0	67.823	41.547	187.194	0	0	0	0	550.866	263.108	0	0	20.228	0	0	0	0	0	0	55.756	0	0	0	0	0	0	0	0	0	0	0	0	0	129.116	0	178.313	0	0	49.06	35.32	18.68	0	0	0	0	0
32995	1335.746	19.9299	0	0	0	210.305	0	0	0	0	0	175.426	0	0	0	0	5224.48	0	0	0	0	0	0	0	486.089	1572.31	0	0	0	0	0	0	124.425	0	0	32.53	0	0	0	0	0	0	0	512.446	1076.59	0	0	0	0
33041	1336.643	22.27826	3880.05	0	0	0	0	0	0	0	0	0	0	0	0	0	0	0	0	0	0	0	0	0	0	0	0	0	0	0	0	0	0	0	0	0	0	0	0	0	0	0	0	0	0	0	0	0	0
33042	1336.584	21.50964	0	0	0	593.901	243.039	0	0	0	779.041	0	0	0	131.745	1454.52	0	0	249.212	0	0	0	0	82.734	0	0	64.288	627.263	0	0	0	0	0	0	92.098	63.891	0	420.566	0	0	0	0	324.802	112.097	0	0	339.633	111.339	1448.47
33047	1336.605	27.13567	0	0	171.812	0	0	0	0	0	0	221.831	202.21	0	0	0	264.106	0	332.323	0	610.896	300.566	271.153	0	158.693	0	0	681.482	0	0	0	0	104.119	0	0	0	199.105	0	0	0	0	0	0	0	0	0	0	0	0
33082	1337.62	38.19948	0	0	0	119.887	150.602	0	0	65.719	0	0	0	0	1102.31	118.363	0	0	142.209	0	150.035	75.703	20.476	33.044	93.998	0	0	128.209	0	72.398	0	100.993	156.65	190.066	210.53	10.544	0	0	78.62	0	0	154.676	0	44.128	0	0	16.501	0	135.412
33088	1337.643	21.01563	0	0	119.123	494.951	0	0	0	164.924	995.416	0	0	0	3183.26	541.694	0	0	0	0	570.57	0	0	0	0	0	0	0	0	0	0	0	0	0	0	0	0	0	0	0	0	0	0	0	0	0	0	0	0
33095	1337.665	19.88162	0	0	105.897	673.598	0	0	0	0	1996.05	0	0	0	5668.9	0	0	351.903	0	0	1568.44	0	0	0	0	0	0	0	0	0	0	0	0	0	0	0	0	0	0	0	0	0	0	0	157.457	0	0	0	794.797
33115	1338.308	35.94677	0	0	0	0	0	0	0	0	0	0	0	0	0	198.224	0	0	126.388	0	194.997	0	0	0	0	0	141.649	0	0	0	0	0	0	0	0	101.74	0	0	0	0	0	64.382	0	0	0	0	0	0	211.113
33133	1338.604	21.3381	0	0	0	0	77.405	0	0	0	0	0	0	0	0	0	0	0	0	0	0	0	0	121.281	0	72.683	0	0	0	0	0	0	0	100.432	49.639	114.017	0	76.056	0	0	0	43.883	0	61.386	0	0	0	0	0
33135	1338.603	23.98777	0	0	194.583	229.911	971.223	0	126.789	0	0	304.722	182.704	0	67.294	202.492	0	64.29	48.783	0	0	849.811	0	152.196	0	53.746	146.237	2490.94	0	177.094	0	0	0	473.762	1086.87	0	0	203.434	0	481.253	0	111.65	0	1234.18	192.148	0	315.726	2376.17	0
33136	1338.607	28.61676	0	259.504	49.593	0	0	0	0	217.398	33.571	0	0	0	2024.95	0	0	364.162	78.108	405.098	514.718	23.733	1277.62	0	0	0	0	0	0	0	0	0	0	0	0	0	0	0	0	0	0	0	0	0	0	0	0	0	0
33209	1339.602	27.48587	1051.34	0	178.663	196.881	179.264	0	86.817	175.894	202.442	344.696	233.186	481.505	0	312.257	439.241	0	0	0	0	122.902	0	215.457	159.98	200.277	59.439	306.019	364.163	198.057	235.875	274.922	383.8	422.022	225.219	187.723	137.073	309.677	138.526	164.314	0	186.171	398.325	248.924	446.446	268.028	188.147	394.267	195.89
33235	1340.594	29.94265	0	0	0	0	0	0	0	0	0	0	0	0	0	0	0	0	0	0	0	0	0	0	0	34.556	12.157	0	0	0	0	0	0	0	0	0	0	0	0	0	0	0	0	0	32.707	0	9.762	0	0
33238	1340.595	28.3984	0	2006.95	94.091	124.887	131.447	0	0	0	0	0	139.037	0	0	178.139	0	0	24.338	0	0	46.903	0	29.208	130.06	34.222	37.684	18.785	0	72.347	0	0	63.409	0	62.744	40.974	62.275	0	53.792	0	0	84.097	89.799	91.049	88.66	0	0	48.358	291.678
33284	1341.578	29.97724	0	0	47.2	56.767	89.277	0	0	0	213.166	167.899	270.543	0	0	69.214	0	0	73.299	0	0	100.595	79.239	0	202.472	50.288	71.408	174.39	77.173	0	0	0	109.291	0	94.508	0	0	0	55.558	0	0	0	0	124.034	0	0	0	0	0
33288	1341.593	27.3436	449.116	0	0	0	0	0	0	0	0	0	0	0	0	0	0	0	0	0	0	0	0	0	0	0	0	0	0	0	0	0	0	0	0	0	0	0	0	0	0	0	0	0	0	0	0	0	0
33322	1342.57	26.6987	0	0	0	0	0	0	0	0	0	0	42.997	0	0	0	0	0	0	0	0	0	0	0	36.544	0	0	27.3	0	0	0	0	0	0	0	0	19.884	0	0	0	0	0	0	0	0	0	0	0	0
33326	1342.576	29.15051	0	0	0	0	12.619	0	0	0	0	0	0	0	0	0	0	0	0	0	0	629.358	0	0	0	0	0	0	0	47.264	0	0	0	0	0	224.798	0	0	0	0	0	0	0	0	0	0	0	43.648	0
33339	1342.669	22.64514	0	0	0	0	0	0	0	0	0	0	0	0	0	0	0	0	0	0	0	0	0	0	0	0	0	0	0	0	0	0	0	0	0	0	0	0	0	0	0	0	0	0	0	0	0	0	0
33384	1344.379	36.32722	0	0	0	0	0	0	0	0	0	0	0	0	0	0	0	0	0	0	0	18.589	0	0	0	0	0	0	0	0	0	0	0	0	0	0	0	0	0	0	0	0	0	0	0	0	0	0	0
33385	1344.383	43.68359	0	0	0	0	0	0	0	0	0	0	0	0	0	0	0	0	0	0	0	0	0	0	0	0	0	0	0	0	0	0	0	0	0	0	0	0	0	0	0	0	0	0	0	0	0	0	0
33430	1345.597	36.00105	0	0	0	8.878	0	0	0	0	0	0	0	0	0	26.88	0	0	0	0	0	0	0	0	0	0	0	0	0	0	0	0	0	0	0	0	0	0	0	0	0	0	0	0	0	0	0	0	0
33500	1347.597	37.29611	0	0	0	0	0	0	0	342.549	0	0	0	0	0	0	0	0	51.804	0	0	0	0	0	0	0	0	0	0	0	109.441	0	0	0	0	0	0	0	0	0	0	0	0	0	0	0	0	0	0
33556	1348.621	21.13445	0	0	0	0	0	0	0	0	0	0	0	0	0	0	0	0	0	0	0	0	0	0	0	0	0	0	0	0	0	0	0	0	0	0	0	0	0	0	0	0	0	0	0	0	0	0	0
33561	1348.619	20.13808	0	0	0	0	169.799	0	0	0	0	30.178	132.044	0	0	0	0	0	0	0	0	0	0	115.712	172.555	75.58	42.697	0	0	0	0	0	0	0	102.148	0	147.083	0	0	0	0	42.06	0	0	0	0	90.233	0	0
33569	1348.645	20.76423	11540.7	0	0	0	0	0	0	0	0	0	0	0	0	0	0	0	0	0	0	0	0	0	0	0	0	0	0	0	0	0	176.472	0	0	0	0	0	0	0	0	0	0	0	0	0	0	0	0
33602	1349.419	36.45156	309.041	163.207	304.408	662.406	425.001	0	0	1226.69	137.108	2094.56	0	379.2	629.949	125.748	269.077	217.1	282.934	665.512	0	225.584	128.721	210.652	111.459	332.375	48.91	377.25	299.818	247.451	385.752	53.563	212.415	112.217	160.947	102.941	118.04	130.785	189.776	125.184	286.159	283.36	85.094	170.903	161.557	258.502	165.438	267.463	24.995
33617	1349.626	28.093	0	0	154.681	0	0	0	0	0	992.154	0	0	0	0	0	0	2482.29	0	0	0	0	0	0	0	0	0	0	0	0	0	0	0	0	0	0	0	0	0	0	0	0	0	0	0	0	0	0	1400.4
33633	1349.702	20.22966	946.599	0	451.723	245.217	0	0	0	0	0	0	0	0	0	92.687	0	0	0	0	672.679	0	0	0	0	0	0	0	0	0	0	0	0	0	0	0	0	0	0	0	0	0	0	0	0	0	0	0	0
33701	1350.424	37.76491	0	0	0	80.13	22.841	0	9.569	0	0	0	0	0	0	0	0	0	0	0	0	0	0	8.615	0	74.773	0	48.142	164.519	19.31	0	0	0	95.115	21.231	0	0	0	0	0	0	0	0	0	0	0	0	0	0
33716	1350.574	21.26649	0	0	0	0	0	0	0	0	0	0	0	0	0	0	0	0	0	0	0	0	0	0	40.705	0	0	0	0	0	0	0	0	0	98.114	92.504	0	0	0	0	0	0	0	31.339	0	0	0	0	0
33726	1350.642	28.76365	0	0	0	256.962	0	0	0	572.594	981.406	0	0	0	820.594	165.999	0	0	0	171.261	399.779	0	0	0	0	0	0	0	0	0	0	0	174.548	0	0	0	0	0	0	0	0	0	0	0	85.612	0	0	0	306.264
33727	1350.63	27.08805	1027.75	957.769	857.654	420.585	482.631	1160.59	995.91	798.047	385.902	638.384	1190.66	0	0	0	816.227	369.988	475.265	128.517	515.123	483.588	618.445	0	652.356	386.309	0	952.432	423.083	435.709	379.073	124.302	983.85	140.529	117.277	0	624.575	300.916	160.965	40.188	311.242	0	473.619	444.417	0	0	432.843	1073.33	0
33776	1351.635	38.75677	0	0	0	192.996	367.773	0	0	380.594	0	0	0	0	1585.99	147.25	327.489	0	339.452	1036.21	217.505	93.702	91.067	127.728	202.911	233.622	0	137.196	103.554	256.041	339.467	302.857	420.754	374.95	146.724	316.207	0	146.109	210.24	0	101.592	0	158.525	113.961	157.867	348.678	0	97.06	1381.69
33812	1352.556	29.76547	0	583.7	125.23	162.848	106.565	0	125.857	632.131	297.13	373.959	145.532	0	250.259	161.717	1121.19	76.969	0	163.923	0	143.317	291.38	64.002	273.823	222.92	258.836	147.478	179.697	246.594	0	66.263	248.164	1513.43	169.939	38.39	123.285	0	104.113	304.78	0	77.173	264.753	235.484	115.661	0	0	130.749	0
33819	1352.59	21.55605	3334.59	0	0	0	402.106	0	0	0	0	660.351	12.335	0	0	0	0	0	0	0	0	0	0	0	0	0	0	0	0	0	0	0	0	0	0	0	0	0	0	0	0	0	0	0	0	0	0	0	0
33840	1352.779	24.60145	0	0	0	0	0	0	0	0	0	12.926	0	0	0	0	0	0	0	0	0	0	112.752	0	0	103.922	0	0	0	0	153.436	0	0	168.249	72.943	0	0	0	0	139.518	0	0	0	152.151	0	156.904	0	0	0
33845	1352.762	21.88202	0	0	0	0	0	0	0	0	0	0	0	0	0	0	0	0	0	0	0	0	0	0	0	0	0	0	0	0	0	0	0	0	0	0	0	0	0	0	0	0	0	0	0	0	0	0	0
33901	1353.532	23.96295	0	0	0	0	0	0	0	0	0	0	0	0	0	0	0	0	0	0	0	27.619	0	0	0	0	0	0	0	0	0	0	0	0	0	0	0	0	0	0	0	0	0	0	0	0	0	0	0
33938	1353.588	21.48296	202.138	643.497	442.932	266.165	0	0	232.349	0	822.791	0	258.624	171.513	0	0	0	75.024	133.645	0	0	248.409	0	161.018	0	186.962	0	506.389	0	0	0	0	0	0	303.841	222.286	196.702	327.343	0	0	193.124	187.805	141.042	166.691	398.189	0	447.131	0	867.677
33971	1353.635	28.16059	379.773	0	0	37.293	0	0	0	89.688	0	0	0	0	3149.67	0	292.995	0	284.821	777.128	0	0	0	0	0	0	9.095	0	0	0	0	0	0	0	0	0	0	0	0	0	0	0	0	0	225.73	0	0	0	87.952
33973	1353.656	25.63162	0	401.497	117.859	502.433	374.682	0	372.152	80.509	892.63	0	354.364	345.507	905.708	214.378	519.643	212.262	149.247	0	0	98.661	56.613	768.956	389.568	213.882	0	0	0	123.542	0	382.082	285.76	504.694	389.727	357.381	359.885	438.238	351.824	674.997	0	839.941	46.04	254.388	125.472	573.266	0	233.95	65.933
34009	1354.615	35.7097	0	0	256.258	0	0	0	0	0	0	346.397	0	0	0	0	712.679	304.36	617.148	262.105	50.865	156.847	194.463	0	0	0	0	281.311	0	0	0	0	335.268	0	0	0	30.675	0	0	0	0	0	0	0	0	0	0	36.832	0
34011	1354.616	28.9633	0	0	0	0	0	0	0	0	182.879	0	0	0	575.91	0	591.003	1723.56	0	0	0	0	390.154	0	0	171.989	0	0	0	0	0	184.657	0	0	0	0	0	0	0	0	0	0	17.026	9.196	101.002	0	0	0	0
34017	1354.641	22.13931	0	0	0	126.99	0	0	0	0	0	0	0	0	0	0	0	0	0	0	0	0	0	0	28.08	0	0	0	0	0	0	0	0	0	0	0	0	0	0	0	0	0	0	0	0	0	0	32.153	0
34018	1354.646	38.08174	0	0	0	0	0	0	0	0	0	0	0	0	298.12	0	0	432.124	0	0	0	0	0	0	0	0	0	19.017	0	0	0	0	0	0	0	0	0	0	0	0	0	0	0	0	0	0	0	0	0
34019	1354.644	25.15372	0	0	0	0	0	0	0	0	0	0	0	0	0	0	0	0	0	0	0	0	0	0	0	0	0	0	113.995	0	0	0	0	134.263	35.901	0	0	0	0	0	0	0	0	0	0	0	116.405	0	0
34068	1355.697	21.98562	0	0	0	0	0	0	0	0	0	0	0	0	0	0	0	0	0	0	0	0	0	0	0	0	0	0	0	0	0	0	0	0	0	0	0	0	0	0	0	0	0	0	0	0	0	0	0
34154	1357.578	30.02141	0	0	18.825	101.346	0	0	79.56	0	57.747	0	259.56	0	0	104.457	45.925	0	25.092	0	0	173.061	79.66	0	175.895	0	71.005	195.387	55.26	45.861	0	0	79.048	0	67.206	31.773	139.373	0	0	0	0	0	46.356	109.349	0	85.32	0	92.481	64.393
34160	1357.602	22.28783	0	0	0	30.462	0	0	0	0	0	0	83.027	0	0	0	0	0	0	0	0	0	0	0	244.421	0	0	0	0	0	0	0	0	0	0	0	0	0	0	0	0	0	0	0	0	0	0	69.949	0
34186	1358.38	36.46108	5238.84	6430.89	1925.3	4110.15	3745.56	2973.17	791.218	6931.25	5805.68	11378.5	0	3966.54	2993.45	1244.35	1629.01	851.483	2276.69	4751.65	1955.04	1628.36	971.273	1167.31	1648.14	3979.01	1040.44	2789.57	2930.46	2711	2123.65	1581.75	4790.9	1420.26	1129.25	536.995	606.324	1149.46	1105.04	711.137	2252.98	2301.84	979.201	640.381	1474.99	2331.36	1457.33	1201.15	1996.14
34211	1358.575	38.56456	0	0	0	0	0	0	0	0	0	0	0	0	0	0	0	0	0	0	0	0	0	0	0	0	0	0	0	0	0	0	0	0	0	0	0	0	0	0	0	58.837	0	0	0	0	0	0	0
34212	1358.587	26.07703	0	0	0	135.222	0	0	0	0	0	0	64.786	0	0	0	0	0	0	0	0	0	0	0	0	0	0	0	0	0	0	0	0	0	0	0	15.843	20.19	0	0	0	0	0	0	0	0	0	0	0
34213	1358.607	27.45638	0	0	28.471	0	0	0	0	144.647	101.871	0	39.847	61.999	0	0	0	0	0	0	0	0	0	0	0	0	0	111.542	0	0	0	0	0	0	18.698	0	0	0	1507.71	0	0	0	0	0	0	0	0	0	0
34219	1358.627	21.05406	0	0	0	0	0	0	0	0	0	0	0	0	0	0	0	0	0	0	0	0	0	0	0	0	0	0	0	0	0	0	0	0	0	0	0	0	0	0	0	0	0	0	0	0	0	0	0
34256	1359.556	28.16713	0	0	0	0	0	0	0	0	0	0	0	0	0	117.658	0	29.528	0	0	0	0	0	0	0	0	0	0	0	0	0	0	0	0	0	0	0	0	0	0	0	3229.62	0	0	0	0	0	0	0
34262	1359.584	38.15575	0	0	0	0	0	0	0	0	0	0	0	0	0	0	0	0	0	0	0	0	0	0	0	0	0	0	0	0	0	0	0	0	0	0	0	0	0	0	0	0	0	0	0	0	0	0	0
34267	1359.608	23.19466	0	121.579	0	0	0	0	0	81.977	186.108	0	418.934	0	0	0	0	0	0	0	0	0	254.653	275.273	107.481	160.61	0	0	120.116	0	0	126.464	154.642	248.564	0	230.594	0	0	121.505	149.748	0	175.201	0	0	0	0	0	0	0
34272	1359.682	22.4355	71230.7	0	0	0	0	0	0	0	0	0	0	0	0	0	0	0	0	0	0	0	1998.79	0	0	14.214	0	0	0	0	0	0	0	0	0	0	0	0	0	0	0	0	0	0	0	0	0	0	0
34295	1360.606	27.39096	68.176	0	37.524	0	100.637	0	0	0	92.75	223.315	0	0	0	0	0	0	0	0	0	28.899	0	0	57.752	0	77.308	0	0	46.259	0	0	0	0	131.175	0	0	0	0	0	0	33.928	0	0	0	0	0	0	0
34301	1360.627	22.64544	0	0	0	0	0	0	0	0	0	0	0	0	0	0	0	0	0	0	0	628.224	0	0	0	0	0	0	227.686	0	84.336	0	0	0	0	0	0	43.511	48.108	0	115.538	0	457.19	95.005	0	0	0	0	0
34313	1360.717	22.13069	0	0	664.65	0	0	0	0	0	0	0	0	0	0	0	0	471.32	0	0	614.158	0	0	0	0	0	0	0	0	0	0	0	0	0	0	0	0	0	0	0	0	0	0	0	0	0	0	0	0
34333	1361.587	27.66437	0	269.144	0	69.016	0	0	0	0	0	0	0	0	0	0	0	0	0	0	0	0	0	0	0	0	0	0	0	0	0	0	0	0	0	0	0	0	0	0	0	0	0	0	0	0	0	0	0
34339	1361.627	21.98741	0	511.205	0	0	583.295	0	63.88	0	1019.85	706.729	335.885	0	0	0	194.352	0	0	0	0	0	121.937	347.691	603.265	0	42.836	0	0	0	0	0	0	804.389	299.927	733.795	0	0	0	0	0	0	0	603.292	498.898	0	695.13	812.661	0
34379	1362.415	41.04889	0	0	0	0	0	0	0	0	0	0	0	0	0	0	0	0	0	0	0	0	0	0	0	0	0	0	0	0	0	0	0	0	0	0	0	0	0	0	0	0	0	0	0	0	0	0	0
34396	1362.576	37.20053	0	0	0	0	0	0	0	0	0	0	0	0	0	0	0	0	0	0	0	0	0	0	0	0	0	0	0	0	0	0	0	0	0	0	0	0	0	18.1	0	0	0	0	0	0	0	0	0
34399	1362.604	25.71595	0	268.047	0	0	32.626	0	0	0	0	0	0	0	0	0	0	0	0	0	0	0	0	64.796	43.845	0	0	0	0	0	0	0	194.89	0	0	114.598	0	0	0	0	0	114.442	0	0	0	0	0	0	0
34401	1362.61	28.56243	0	0	0	0	0	0	0	0	0	0	0	711.843	0	0	0	59.522	94.732	0	0	0	0	15.568	0	0	0	0	1025.06	0	0	0	0	0	0	0	0	0	0	0	75.556	0	0	0	0	0	0	0	0
34403	1362.616	19.98659	0	0	0	0	0	0	0	0	0	0	0	0	0	0	0	0	0	0	0	0	0	0	46.899	0	0	0	0	0	0	0	0	0	28.186	55.258	0	0	0	0	0	0	0	0	0	0	0	0	0
34404	1362.618	21.34949	0	0	0	0	0	0	0	0	0	0	0	0	0	0	0	0	0	0	0	0	0	0	0	0	0	0	0	0	0	0	0	0	0	0	0	0	0	0	0	0	0	71.366	0	0	0	0	0
34416	1362.7	22.81371	24114.6	0	0	0	0	0	0	0	0	0	0	0	0	0	0	0	0	0	0	0	3269.44	0	0	0	0	0	0	0	0	0	0	0	0	0	0	0	0	0	0	0	0	0	0	0	0	0	0
34432	1363.428	36.33749	2409.1	1883.85	2142.41	2061.71	3014.27	0	1157.95	7868.5	3010.34	11843.8	0	5188.65	3061.67	639.124	2020.78	2071.31	2099.23	2945.86	1106.96	1813.35	1049.87	2262.96	1364.03	2392.31	703.902	1377.81	3513.55	1871.37	3706.31	1385.22	2309.81	1096.51	1218.27	1244.94	845.236	1158.46	2366.3	1114.21	0	2237.51	823.263	1015.21	1068.47	2253.73	2481.36	2207.75	2051.19
34461	1363.595	29.69044	0	0	0	0	0	0	0	0	0	0	0	0	0	0	0	0	0	0	0	0	0	0	0	0	0	0	0	0	0	0	0	0	0	0	0	0	0	0	0	0	0	0	0	0	0	0	0
34474	1363.739	20.22882	66.37	92.735	522.63	0	0	0	40.808	0	0	68.5	208.245	0	0	0	0	0	0	0	0	0	65.045	0	143.283	0	0	166.873	0	0	0	0	0	0	0	0	195.897	0	0	0	0	0	0	0	0	0	0	248.667	0
34492	1364.531	27.14436	0	0	0	0	0	0	0	0	0	0	0	0	0	0	0	0	0	0	0	0	0	0	0	0	0	0	0	0	0	0	0	0	0	0	0	0	0	0	0	0	0	0	0	0	0	0	0
34510	1364.607	28.76362	0	0	0	14.849	18.091	0	0	0	0	0	0	0	568.107	0	0	0	0	0	0	0	248.697	181.21	24.455	211.873	0	0	0	304.131	0	189.197	0	0	25.614	0	34.125	145.644	0	0	0	0	203.104	246.821	17.851	0	0	0	0
34569	1364.765	19.38825	0	247.547	46.483	127.112	599.993	0	0	0	161.715	0	125.136	0	0	0	2267.28	0	0	0	1212.82	0	0	0	255.798	18.147	188.386	0	0	0	0	0	0	68.601	0	0	125.667	0	0	0	0	0	192.75	74.482	282.868	0	118.074	237.856	0
34676	1365.614	27.66488	1755.74	0	1387.6	0	0	0	0	0	74.215	0	0	0	0	0	0	634.211	0	0	0	0	0	0	763.011	0	370.655	0	0	0	0	0	0	0	15.482	707.953	0	0	0	0	0	0	0	0	0	0	0	0	0
34716	1366.583	29.52945	0	0	0	0	0	0	0	0	0	0	0	0	0	0	0	0	0	0	0	0	0	0	20.5	0	0	0	0	0	0	0	0	0	16.242	0	0	0	0	0	0	0	44.335	0	0	0	0	0	0
34724	1366.622	27.4376	527.21	1126.62	0	907.916	769.514	1419.55	927.011	828.536	503.946	860.708	1023.75	104.489	0	778.059	884.628	0	886.866	610.499	971.239	749.314	772.159	270.694	0	631.909	0	1310.87	1454.61	0	774.946	528.213	198.49	440.864	338.787	0	843.422	544.592	391.14	269.337	661.987	388.184	1097.93	671.574	334.863	408.107	496.07	977.571	2580.27
34754	1367.595	29.52496	0	0	0	0	0	0	0	0	0	0	0	0	0	0	0	0	0	0	0	0	0	0	0	0	0	0	0	0	0	0	0	0	0	0	0	0	0	0	0	0	0	0	0	0	0	0	0
34766	1367.643	38.88257	0	0	0	957.265	755.094	926.631	256.686	1742.74	0	0	0	0	3823.74	478.603	591.275	60.556	562.789	1547.57	1380.37	266.343	164.717	487.314	681.776	325.285	252.266	323.134	349.111	1030.74	978.841	476.684	1947.31	1027.63	397.042	803.207	420.092	425.825	509.954	354.88	601.762	704.775	396.289	276.9	229.884	1088.8	282.409	556.685	2558.17
34795	1368.577	21.9043	0	360.313	0	0	0	0	0	0	0	673.558	0	0	0	122.545	0	0	0	0	0	255.586	0	0	0	0	0	0	0	0	0	0	0	0	0	66.224	0	0	0	0	0	0	0	0	0	0	169.878	45.297	195.495
34803	1368.61	28.23484	0	83.317	0	0	0	0	0	121.702	0	0	0	0	156.37	0	0	0	42.042	69.081	0	0	0	0	0	0	0	0	0	0	0	0	0	0	0	0	0	0	0	0	0	0	0	0	0	0	0	0	0
34814	1368.731	24.79938	0	0	0	0	0	0	0	0	0	0	0	0	0	0	0	0	0	0	0	0	0	0	0	0	0	0	0	0	0	0	0	0	0	0	0	0	0	0	0	0	0	0	0	0	0	0	0
34837	1369.596	28.14565	0	0	0	0	0	0	0	0	0	1639.86	343.044	0	0	0	208.197	585.284	0	0	52.563	0	157.651	0	13.022	0	13.537	0	0	0	0	0	0	0	0	0	246.656	0	0	0	0	0	162.793	0	0	0	0	0	0
34841	1369.614	25.72138	0	0	0	0	0	0	0	0	0	0	0	0	0	0	0	0	0	0	0	0	0	0	0	0	0	0	0	0	0	0	0	0	0	0	0	0	0	0	0	0	0	0	0	0	0	0	0
34856	1369.655	20.49471	0	0	0	0	0	0	0	0	0	97.118	38.547	0	0	0	0	0	0	0	0	0	0	0	23.845	0	0	0	0	0	0	0	0	0	0	59.619	0	0	0	0	0	0	0	0	0	0	0	0	0
35007	1371.572	27.44523	33.838	0	60.792	63.659	0	0	0	0	0	120.787	70.303	0	0	167.997	0	0	0	0	0	59.039	0	0	16.062	0	0	65.819	0	0	0	0	59.161	0	20.796	0	0	0	0	0	0	0	0	0	0	0	0	78.634	0
35027	1372.363	40.05311	0	0	0	0	0	0	0	0	0	0	0	0	0	21.967	0	0	0	0	0	0	0	0	0	0	0	0	0	0	0	0	0	0	0	0	0	0	0	0	0	0	0	0	0	0	0	0	0
35092	1373.409	36.16866	0	0	0	126.405	0	0	0	0	0	0	0	0	0	0	0	0	0	0	0	0	17.988	0	0	0	0	0	0	0	0	0	0	0	32.378	0	0	0	0	0	0	0	0	0	0	0	0	0	0
35097	1373.613	38.88711	0	0	0	0	0	0	0	0	0	0	0	0	0	0	0	0	0	0	0	0	0	0	0	0	0	0	0	0	0	0	0	0	0	41.456	0	0	0	0	0	0	0	0	0	0	0	0	0
35135	1374.576	38.43766	0	0	0	0	0	0	0	0	0	0	0	0	0	0	0	0	0	0	0	0	16.011	0	0	0	0	0	0	0	0	0	116.405	21.428	0	0	0	0	0	0	0	0	0	34.064	0	0	0	0	0
35140	1374.638	22.27935	0	0	0	0	0	0	0	0	0	0	0	0	0	0	0	0	0	0	0	0	0	0	0	0	0	0	0	0	0	0	0	188.446	0	0	0	0	0	0	0	0	0	0	0	0	0	0	0
35199	1375.54	28.16391	0	512.352	0	94.718	0	0	0	0	0	0	0	0	0	0	0	0	0	0	0	0	0	0	0	0	0	0	0	0	0	0	23.102	0	0	0	0	0	0	0	0	0	0	0	0	0	0	0	0
35201	1375.572	38.27861	0	0	0	0	0	0	0	0	0	0	0	0	0	0	0	0	0	0	0	0	0	0	0	0	0	0	0	0	0	0	0	0	0	0	0	0	0	0	0	0	0	0	0	0	0	0	0
35204	1375.605	23.245	0	0	0	27.059	86.419	0	0	0	143.572	196.764	394.489	0	0	189.989	0	0	0	0	0	0	177.291	115.031	0	222.434	0	0	0	96.684	0	0	188.297	323.336	164.486	92.7	0	0	0	42.901	0	109.962	193.352	260.21	173.822	0	0	0	0
35239	1376.584	29.707	0	0	0	0	0	0	0	0	0	0	0	0	0	0	0	0	0	0	0	0	0	0	0	0	0	0	0	0	0	0	0	0	0	0	0	0	0	0	0	0	0	0	0	0	0	0	0
35246	1376.637	27.48716	0	897.047	81.083	0	20.148	0	0	0	0	0	0	0	0	0	0	0	0	0	0	121.659	0	0	34.278	24.074	0	0	0	55.049	0	0	33.108	0	118.003	0	64.148	18.815	0	0	620.9	0	298.249	280.643	160.433	190.597	0	0	0
35313	1378.485	37.08695	0	0	0	9.881	23.573	0	0	0	0	0	0	0	153.638	0	0	0	0	0	0	0	0	224.223	0	0	0	0	125.449	0	0	0	0	0	0	0	0	0	0	0	0	0	0	0	0	199.891	0	0	0
35326	1378.603	36.73647	0	0	0	0	0	0	0	0	0	0	0	0	0	0	0	0	0	0	0	0	0	0	0	0	0	0	0	0	0	0	0	54.322	56.153	0	0	0	0	0	0	0	0	0	0	0	0	0	26.001
35327	1378.599	25.47415	0	0	0	0	0	0	0	0	0	0	0	0	0	0	0	0	0	0	0	0	0	0	13.973	0	0	0	0	0	0	0	0	0	0	0	0	0	0	0	0	0	0	0	0	0	0	0	0
35334	1378.606	30.1295	0	0	0	0	0	0	0	0	0	0	53.564	0	0	0	0	0	0	0	0	0	0	0	0	0	0	0	0	0	0	0	0	0	0	0	15.041	0	0	0	0	0	0	0	0	0	0	0	0
35339	1378.613	28.822	0	70.842	1572.97	1792.68	2361.3	2602.43	1595.39	1728.21	4820.17	2082.65	2710.25	8335.66	3604.95	764.924	3610.28	4087.12	506.073	1553.76	0	1416.24	1579.39	2745.5	2458.09	1742.89	2371.21	1528.92	2394.13	2809.75	3987.99	2265.87	3519.51	5907.26	3010.16	3415.62	2079.9	2599.18	2007.66	2709.13	785.123	4838.75	1989.05	2386.05	2524.49	2915.25	2135.35	1914.53	3513.25
35362	1378.62	34.31572	0	0	0	0	0	0	0	0	0	0	0	0	0	0	0	0	0	0	0	0	0	0	0	0	0	0	0	0	0	0	0	0	0	0	0	0	0	0	0	0	0	0	0	0	0	0	0
35414	1380.608	27.87558	0	0	29.91	0	0	0	0	0	0	0	0	0	0	0	0	0	0	0	0	0	0	0	18.748	0	0	0	0	0	0	0	0	0	0	0	0	42.877	0	0	0	0	0	0	0	0	0	0	0
35424	1380.639	23.83049	0	0	61.296	47.907	39.705	0	0	0	0	0	28.944	0	0	84.247	0	0	0	0	0	211.345	89.693	128.323	0	0	107.585	116.149	0	157.207	0	0	0	175.232	151.228	207.7	42.618	95.204	107.924	0	0	0	364.808	160.086	70.201	0	72.271	268.833	0
35426	1380.65	21.98444	0	0	0	0	202.305	0	0	0	0	0	152.794	0	0	0	134.418	0	0	0	0	0	0	0	0	145.777	0	0	0	0	0	0	0	0	0	0	148.588	0	0	0	0	0	0	0	0	0	0	0	0
35468	1381.607	27.35362	106.737	0	151.597	0	41.107	0	0	0	0	72.869	0	0	132.175	131.339	0	0	0	0	0	0	0	0	0	54.564	0	121.778	0	278.331	0	281.825	0	0	145.919	0	0	62.623	0	0	0	0	116.621	80.411	0	0	0	0	517.177
35472	1381.659	22.1132	0	0	0	0	0	0	0	0	0	0	0	0	0	0	0	0	0	0	0	0	0	0	114.078	0	0	0	0	0	0	0	0	0	0	0	0	0	0	0	0	0	0	0	0	0	0	240.706	0
35506	1382.609	27.69109	0	0	0	0	0	0	0	0	0	0	0	0	532.824	0	0	0	0	0	0	0	0	0	0	347.315	0	0	0	0	0	0	0	0	0	0	0	0	0	230.456	0	0	0	0	0	0	0	0	0
35512	1382.653	22.7379	0	0	0	0	37.505	0	0	0	0	0	0	0	0	0	0	0	0	0	0	55.46	0	0	0	0	0	0	0	0	0	0	0	247.337	0	0	0	0	0	0	0	0	0	0	0	0	0	0	0
35535	1383.593	27.62604	553.602	355.358	781.624	376.621	731.116	0	696.471	537.971	388.266	350.162	642.518	267.569	250.075	526.574	0	335.809	118.044	0	171.788	187.602	275.695	91.523	209.982	0	263.882	122.454	423.078	415.012	0	0	241.612	663.768	191.044	660.333	101.624	0	143.901	0	0	761.458	220.329	763.854	362.544	0	153.321	268.953	333.063
35550	1383.637	38.94024	16069.6	0	0	173.008	146.11	0	0	0	0	0	0	0	752.193	97.6	124.93	0	104.296	325.376	250.499	62.78	0	43.76	33.587	42.395	0	112.97	0	164.135	194.07	98.173	122.899	265.277	0	16.394	0	0	0	0	97.546	0	13.788	25.674	0	326.393	0	95.956	628.145
35583	1384.598	21.48992	0	0	0	0	0	0	86.951	0	0	0	0	0	0	0	0	0	0	0	0	0	0	0	0	0	0	0	0	0	0	0	0	0	0	0	0	0	0	0	0	108.112	0	0	0	0	0	0	235.689
35589	1384.609	29.16604	0	0	0	0	0	0	0	0	46.701	0	0	0	0	0	0	0	0	0	0	0	0	0	0	0	0	0	0	0	0	0	0	0	0	0	0	0	0	0	0	0	0	0	0	0	0	0	0
35612	1384.657	38.7722	0	0	0	0	0	0	0	290.283	0	0	0	0	0	0	0	0	19.08	42.964	0	0	0	0	67.02	41.301	0	0	0	0	0	0	191.477	0	47.428	29.549	0	0	0	0	0	0	0	26.763	32.611	0	0	0	78.579
35617	1384.657	20.26282	0	572.359	138.639	0	0	0	0	0	0	588.401	362.054	0	0	0	0	0	0	0	0	0	315.789	0	425.392	0	0	0	0	0	0	0	721.814	0	0	0	74.54	0	0	0	0	0	0	0	0	0	0	195.126	0
35646	1385.593	25.26047	0	0	0	0	0	0	0	0	0	0	0	0	0	0	0	0	0	0	0	0	0	0	0	0	0	0	0	0	0	0	0	0	0	0	0	0	0	0	0	0	0	0	0	0	0	0	0
35647	1385.597	27.88351	0	0	0	0	0	0	145.871	0	61.128	0	34.132	0	50.68	0	0	73.422	0	0	0	0	0	22.929	87.259	0	0	0	0	0	0	0	116.068	0	79.022	0	150.926	0	0	0	0	80.061	0	0	0	0	0	0	0
35648	1385.628	29.04474	0	0	0	1000.5	0	0	0	0	0	0	0	0	0	0	0	0	0	0	0	0	0	0	0	0	0	0	0	0	0	0	0	0	0	0	0	0	0	0	0	0	0	0	0	0	0	0	0
35690	1386.388	35.74659	76.232	0	0	0	0	0	0	0	0	0	0	0	0	103.882	0	0	0	0	0	181.781	137.793	0	54.151	105.321	0	1132.54	0	0	0	0	0	0	0	0	0	0	0	0	0	0	0	0	0	0	0	0	1584.8
35712	1386.625	28.48595	0	0	278.453	0	264.736	0	28.323	489.429	3855.18	0	118.719	0	1447.9	0	0	10313.8	0	0	0	374.173	127.462	0	0	81.349	0	280.125	271.075	105.193	0	0	140.954	0	0	31.306	0	0	0	0	0	0	558.545	0	0	0	0	0	1029.92
35730	1386.793	20.96092	0	0	0	1271.84	0	0	0	4615.96	0	781.128	0	0	0	0	0	0	5544.57	0	82601.8	0	351.7	0	0	0	0	0	0	0	0	140.277	0	0	0	0	191.311	0	0	0	0	0	0	0	1294.55	0	0	0	0
35735	1386.828	35.68508	0	0	0	0	0	0	0	0	0	0	0	0	0	0	0	0	0	0	1441.16	0	0	0	0	0	0	0	0	0	0	0	0	0	0	0	0	0	0	0	0	0	0	0	0	0	0	0	0
35752	1387.024	19.54185	0	0	0	0	0	0	0	0	0	0	0	0	0	0	0	0	0	0	0	0	0	0	0	0	0	0	0	0	0	0	0	0	0	0	0	0	0	0	0	0	0	0	0	0	0	0	0
35877	1388.638	27.79624	0	0	262.834	15.742	0	0	0	0	434.688	0	0	0	59.368	0	906.343	32.149	0	1064.84	0	0	0	23.316	28.963	0	0	0	0	26.699	0	0	0	0	0	0	0	0	0	0	0	0	0	0	0	0	0	0	0
35912	1389.601	39.02101	0	0	103.95	0	0	0	0	0	0	0	0	0	0	0	0	0	0	0	0	0	0	0	0	0	0	0	0	0	0	0	0	0	0	0	0	0	0	0	0	0	424.469	0	0	0	0	0	0
35965	1390.437	41.23	0	0	0	0	0	0	0	0	0	0	0	34.062	0	0	0	0	0	0	0	0	0	0	0	0	0	0	0	0	0	0	209.459	0	0	0	87.809	0	0	0	0	0	17.741	0	0	0	166.278	0	0
35979	1390.442	36.94585	9053.94	13627.4	6948.31	43281.7	4975.58	7403.33	9389.98	19239.2	10521.5	46650.4	0	24418.7	42424.4	12606.1	14779.2	18919.2	8591.61	23576.2	17631.8	8047.1	11477.5	3595.81	5037.69	8598.51	3509.78	2619.16	18090.7	5897.92	31605.3	4233.5	9126.5	0	0	10848.3	2755.46	9338.27	30052.3	0	8411.33	12484.8	5325.06	7973.1	4783.07	16601.3	12419.4	23553.9	28566.1
36156	1392.623	21.75213	5289.49	3770.76	8351.95	6681.95	5367.88	2583.64	4022.03	5813.98	6028.08	9379.43	4094.49	3472.93	6366.45	6800.43	2677.86	7645.26	3397.92	1351.14	6352.91	5724.14	2250.32	4719.48	4698.26	7496.45	2126.71	4467.57	2652.61	2749.36	0	2162.33	2939.58	1098.99	6292.29	4503.75	2914.32	4445.87	3234.88	2192.12	2832.8	3248.5	4212.43	3505.88	5431.5	3906.72	9814.87	5829.11	5645.19
36174	1392.636	27.77286	0	0	718.782	0	27.597	0	0	0	0	21.431	88.374	0	0	0	0	2121.93	0	0	0	44.982	0	0	20.942	0	0	0	0	0	0	0	126.966	0	81.933	0	0	0	0	0	0	0	0	0	0	0	0	0	140.488
36177	1392.668	39.06923	0	0	0	0	111.417	0	0	0	0	0	0	0	0	0	0	0	40.805	74.069	0	19.362	0	0	43.487	0	0	0	0	0	0	164.925	79.645	0	0	0	0	0	0	0	0	0	0	0	0	67.357	0	0	0
36249	1394.493	37.36016	0	0	0	0	0	0	0	0	0	0	0	0	0	94.024	0	0	47.424	0	152.38	0	20.94	48.929	0	0	0	0	0	0	0	0	0	0	0	0	0	0	0	0	0	0	0	0	0	0	0	0	173.809
36260	1394.6	23.2736	0	0	0	0	0	0	0	0	0	0	0	0	0	0	0	0	0	0	0	0	0	0	0	0	0	0	0	0	0	0	0	0	0	0	0	0	0	0	0	0	0	0	99.21	0	0	0	0
36296	1395.589	25.90508	0	0	0	564.071	0	0	0	0	0	329.274	0	0	3379.92	0	0	0	0	330.097	665.158	0	0	0	0	0	0	0	0	0	0	0	0	0	0	0	0	0	0	0	0	0	0	0	0	0	0	0	0
36303	1395.63	27.16459	0	0	0	0	0	0	0	0	0	0	0	0	0	239.9	0	0	0	0	0	0	0	0	0	0	0	0	0	0	0	0	0	0	0	0	0	0	0	0	0	0	0	0	0	0	0	0	0
36331	1396.447	37.5868	0	0	0	263.415	527.686	0	0	876.086	0	0	0	179.845	244.635	0	199.506	0	195.673	576.014	0	0	12.172	318.203	0	0	0	0	107.471	597.344	367.619	375.403	396.057	0	299.904	0	0	0	253.249	0	0	0	0	277.645	0	379.329	275.827	0	0
36344	1396.593	29.72247	0	0	0	0	0	0	0	0	0	0	0	0	0	0	0	0	0	0	0	0	0	0	0	0	0	0	0	0	0	0	0	0	0	27.912	0	0	0	0	0	0	0	40.306	0	233.766	0	0	0
36345	1396.616	28.12402	995.633	0	0	0	788.314	991.551	479.591	2943.2	494.493	618.683	0	1431.46	0	206.394	1023.77	3282.56	663.541	1062.41	0	1162.88	715.419	483.504	399.412	990.103	595.862	617.472	1935.47	473.149	0	838.831	1073.45	1099.88	421.778	489.138	311.611	932.522	327.801	517.08	3325.05	855.06	0	575.357	947.766	685.709	353.636	599.668	122.102
36350	1396.624	26.67312	0	0	84.641	167.619	160.928	0	0	0	69.221	299.434	177.237	98.572	0	0	104.36	142.558	0	0	0	0	0	222.767	100.326	0	0	172.987	0	0	646.645	0	0	109.95	173.905	0	142.343	0	0	266.382	83.854	0	0	16.175	184.66	173.932	130.854	0	99.327
36406	1397.554	29.72762	0	0	0	0	0	0	0	0	0	0	0	0	0	0	0	0	0	0	0	0	0	0	0	0	0	0	0	0	0	0	0	0	0	0	0	0	0	0	0	0	0	0	0	0	0	0	0
36415	1397.669	38.97308	0	0	0	0	0	0	0	0	0	0	0	0	0	0	0	0	0	0	0	0	0	0	0	0	0	0	0	0	0	0	0	0	0	0	0	0	0	0	0	0	0	0	0	0	0	0	190.728
36444	1398.61	29.29773	0	0	0	0	0	0	0	0	0	0	0	0	0	0	0	0	0	0	0	0	0	0	0	0	0	154.336	0	0	0	0	0	0	0	0	0	0	0	0	0	0	0	0	0	0	44.202	0	0
36449	1398.625	28.39439	0	2723.92	49.093	0	0	0	0	0	0	0	0	0	0	0	0	0	53.481	0	0	0	0	0	21.027	0	0	0	0	0	0	0	0	0	0	0	0	0	0	0	0	0	0	0	0	0	0	46.941	371.495
36489	1399.405	36.19563	35.783	0	0	125.562	243.745	0	0	0	54.088	339.453	0	0	0	39.324	0	0	0	188.596	0	24.194	11.288	0	9.674	0	0	174.694	68.917	111.038	118.77	0	174.498	0	0	0	0	0	0	0	0	0	0	15.127	0	0	0	0	0
36500	1399.623	28.74437	0	0	83.362	119.469	32.546	0	201.048	0	179.22	183.606	275.423	0	0	168.909	199.569	0	0	0	0	0	178.704	142.123	264.004	0	0	0	0	0	0	0	185.45	0	123.248	0	93.838	38.357	28.968	77.429	95.713	0	56.395	299.707	0	0	0	156.944	0
36522	1400.409	36.15071	0	0	0	0	0	0	0	0	0	0	0	0	0	0	0	0	0	0	0	114.883	0	0	11.507	15.73	0	107.837	0	55.792	0	0	0	0	0	0	0	0	0	0	0	0	0	0	0	0	0	0	124.298
36532	1400.662	22.47539	0	0	0	32.626	113.652	0	0	0	0	175.191	24.329	0	0	64.495	0	0	0	0	0	56.878	0	312.544	22.558	0	0	57.192	0	0	0	0	0	0	35.596	40.662	0	0	0	0	0	0	0	30.847	0	0	127.933	170.386	0
36541	1400.646	20.31063	0	0	675.468	0	0	0	414.509	0	58.316	0	875.745	0	0	84.795	100.619	114.501	82.29	0	135.883	725.816	930.978	0	888.593	0	100.358	114.389	0	0	0	0	1566.1	0	0	0	248.387	0	0	0	0	0	0	76.152	0	0	0	857.427	0
36566	1401.384	36.55667	0	0	0	0	0	0	0	0	0	0	0	0	0	0	0	0	0	0	0	0	0	0	0	0	0	0	0	0	0	0	0	0	0	0	0	0	0	0	144.004	0	0	0	0	0	0	0	0
36575	1401.607	29.2966	0	0	0	0	0	0	0	0	0	0	0	0	0	0	0	0	0	0	0	0	0	0	0	0	0	0	0	0	0	0	0	0	0	57.534	0	0	0	0	0	0	0	0	0	0	0	0	0
36581	1401.621	28.04844	0	0	0	0	0	0	32.922	0	0	22.789	12.635	0	61.571	0	0	0	0	0	0	0	0	0	45.847	0	0	0	0	0	0	0	27.057	0	0	0	100.622	0	0	0	0	0	0	15.128	0	0	0	62.789	0
36586	1401.663	40.0387	0	0	0	0	0	0	0	56.435	0	0	0	0	85.508	0	0	0	133.13	0	0	116.207	0	0	0	190.259	0	95.987	346.629	200.854	0	72.859	0	164.687	29.572	0	0	0	0	0	450.379	0	11.018	0	162.549	84.549	68.436	0	44.275
36599	1401.752	22.00842	331.072	990.374	22061.8	64.988	0	0	0	1482.43	1213.24	0	0	0	20379.8	0	0	18061.2	0	0	0	0	0	0	0	0	0	0	0	0	0	0	0	0	0	0	0	0	0	0	0	0	0	0	0	0	0	120.526	216.331
36614	1402.456	38.10926	0	0	0	0	0	0	0	0	0	0	0	0	0	0	0	0	0	0	0	0	0	0	0	0	0	0	0	0	0	0	0	0	0	0	0	0	0	0	0	0	0	0	0	0	0	0	0
36672	1403.568	21.75433	0	720.367	0	0	0	0	1625.39	0	0	0	1339.53	0	0	0	0	0	526.002	0	202.302	3530.53	389.141	0	527.87	0	0	134.207	0	0	0	0	812.956	0	0	0	2125.49	0	0	0	0	0	0	0	0	0	0	1802.17	0
36716	1404.632	20.13186	0	0	189.805	254.952	0	0	0	0	0	102.76	0	0	202.496	271.08	0	189.043	0	0	0	0	0	0	0	0	0	0	0	0	0	0	0	0	0	0	0	0	0	0	0	0	0	93.889	0	0	0	0	0
36744	1405.484	36.93075	0	0	78.316	125.105	47.526	0	0	274.834	0	175.139	0	0	0	0	0	0	0	0	0	25.605	27.996	13.382	0	57.105	0	14.423	61.176	35.389	0	0	0	0	22.964	0	0	0	0	0	0	0	0	0	0	0	0	28.697	0
36759	1405.606	39.03535	0	0	0	0	0	0	0	20.613	0	0	0	0	192.676	0	0	0	0	0	0	0	0	0	11.757	0	0	0	0	0	0	0	229.686	0	0	43.116	0	0	0	0	0	0	0	0	0	37.227	0	0	133.663
36761	1405.669	28.13964	0	52.808	447.707	618.145	0	0	0	562.42	666.691	0	0	0	0	0	132.242	3716.88	0	0	3888.97	0	0	275.417	0	0	0	0	0	0	0	0	409.046	0	77.04	0	0	0	0	0	0	0	0	0	28.209	0	0	0	0
36769	1405.635	20.13912	0	0	0	128.019	108.839	0	0	0	110.931	0	36.494	0	432.462	102.599	0	0	0	0	0	0	0	154.143	217.395	0	0	0	0	0	0	0	161.311	210	502.48	270.346	116.095	0	0	0	0	251.594	0	126.305	32.823	0	579.181	58.876	0
36784	1405.691	23.42081	0	319.56	895.892	0	147.919	0	443.812	728.147	337.971	815.17	1281.24	0	0	106.345	617.446	387.887	632.247	625.353	158.041	385.977	2240.89	131.811	822.295	468.282	41.368	404.581	203.208	193.02	106.539	193.485	1358.47	227.053	245.577	214.342	482.736	140.178	154.125	261.741	0	91.82	180.383	351.033	254.625	0	0	510.509	76.388
36816	1406.638	29.64646	0	0	29.524	0	31.715	0	26.164	0	340.692	0	0	0	0	0	0	0	28.109	0	0	23.979	0	0	44.228	0	0	0	0	0	0	0	0	0	0	0	0	24.791	0	0	0	0	0	35.381	0	0	0	0	0
36819	1406.635	28.15559	0	0	53.895	0	236.988	0	0	0	0	0	0	0	580.882	94.874	232.763	0	0	0	0	0	0	0	665.688	358.355	49.317	0	0	186.329	0	94.078	46.855	545.168	154.523	217.675	429.22	67.83	0	250.223	0	142.632	0	0	130.06	0	0	63.056	762.798
36827	1406.667	37.86	0	0	0	150.217	0	0	446.669	0	0	0	0	0	544.589	0	534.741	0	86.601	456.934	0	0	11.496	0	0	0	0	0	0	0	0	0	0	0	0	0	0	0	0	174.34	41.755	186.86	0	106.449	145.254	0	0	0	0
36858	1407.602	21.61461	0	3149.5	7261.79	3093.73	55.616	0	1645.74	1801.17	4749.79	0	2033.7	1217.96	2831.77	5528.86	568.431	1750.88	2870.58	224.243	1998.33	372.145	990.237	1484.29	1313.76	1523.52	1641.51	2074.07	1139.69	0	0	679.749	0	322.316	1064.08	1217.91	1578.73	1890.73	0	434.036	1126.53	0	219.323	1314.54	1188.72	1032.92	3324.98	1567.05	4300.02
36868	1407.657	37.22917	0	0	59.869	343.309	213.507	0	0	0	0	0	0	0	729.696	142.018	147.335	0	183.929	0	209.499	31.954	0	139.092	115.424	72.999	0	25.881	0	66.095	0	0	210.511	200.849	72.619	0	0	0	53.257	0	0	0	0	0	0	129.884	0	0	181.847
36880	1407.652	27.42879	92.346	720.17	1023.78	257.019	259.673	0	376.567	745.864	336.03	903.289	1359.1	0	0	374.586	875.579	0	550.843	692.534	1563.24	697.839	737.395	0	0	0	135.697	755.6	106.672	0	0	127.386	79.732	0	96.095	18.683	0	24.789	33.805	150.71	0	0	612.405	211.073	0	57.714	0	209.519	136.343
36891	1407.704	22.425	0	0	0	0	0	0	0	0	44.681	0	0	0	216.945	0	0	713.242	0	0	1338.78	0	0	0	0	0	0	0	0	0	0	0	0	0	0	0	0	0	0	0	0	0	0	0	0	0	0	0	0
36940	1408.599	22.94141	0	0	113.451	0	203.281	0	41.715	0	0	0	34.059	0	0	0	0	0	0	0	0	0	0	0	0	0	0	109.733	0	0	0	0	0	0	0	0	0	0	0	0	0	0	0	97.989	0	0	0	0	0
36965	1408.62	28.99544	0	1267.81	0	0	0	0	0	0	0	0	0	0	0	0	236.806	0	0	0	0	0	0	0	0	32.632	52.378	0	0	83.246	0	0	0	136.311	0	0	0	67.095	0	0	0	0	0	0	164.423	0	0	21.908	0
36988	1408.66	39.13381	320.765	0	0	562.128	771.517	0	0	1291.04	0	0	0	585.547	3603.72	412.891	1071.79	0	586.32	805.077	505.553	302.839	212.767	372.893	1037.37	397.875	372.36	420.033	215.438	518.876	1286.66	1245.89	2999.2	669.863	2024.99	669.598	51.66	287.68	624.794	922.031	210.555	2178.49	188.8	244.03	221.738	910.345	256.282	115.859	1684.7
37056	1409.577	22.04265	0	7515.85	9828.03	8117.41	9988.94	6314.07	7120.99	5040.21	13067.9	15408.6	7224.7	7915.81	9772.96	10026.6	5037.78	11150.8	6584.52	2916.16	6152.31	10175.9	3406.28	8310.19	6183.83	14226	2289.64	6950.43	3436.32	4858.09	1085.71	2913.03	4241.94	7075.23	10107.9	6223.11	5249.82	7027.07	5616.04	4234.47	5185.77	6154.79	3514.52	5574.34	9663.94	6830.33	19370.6	8414.42	12088.3
37058	1409.583	25.03028	0	0	0	0	0	0	0	0	0	0	0	0	0	0	0	0	0	0	0	0	0	0	0	0	0	0	0	0	0	0	0	0	240.019	0	0	0	0	0	0	0	0	0	0	0	0	84.012	0
37061	1409.586	26.86852	0	0	0	0	0	0	0	0	0	0	0	0	0	0	0	0	0	0	0	0	0	0	0	0	0	43.316	0	0	0	0	0	0	149.443	0	0	0	0	0	0	0	0	0	0	0	0	0	0
37062	1409.585	23.09219	0	0	0	0	0	0	0	0	0	0	0	0	0	0	0	0	0	0	0	0	0	0	0	0	0	0	0	0	0	0	0	0	0	61.946	0	0	0	0	0	0	0	0	0	0	0	0	0
37070	1409.616	28.78073	0	0	227.974	0	0	0	0	0	0	22.694	0	0	0	14.251	117.278	0	0	0	0	0	37.281	0	0	0	0	53.304	200.107	0	0	0	0	28.896	247.126	0	90.44	0	0	33.658	0	0	0	20.867	0	0	0	0	0
37120	1410.615	28.65044	0	0	0	0	0	0	0	0	0	0	0	0	0	0	0	0	0	0	0	0	0	0	0	0	0	0	0	18.394	0	0	0	0	0	0	0	0	0	0	0	0	0	0	16.511	0	0	0	0
37124	1410.617	19.89703	0	0	143.593	0	99.781	0	0	0	0	336.424	113.574	0	0	0	0	0	0	0	0	0	0	52.724	109.322	62.493	98.836	56.915	0	0	0	0	0	82.748	192.438	122.792	113.845	0	40.624	0	0	87.715	79.571	24.419	0	0	77.39	0	0
37126	1410.653	23.52966	0	0	0	0	74.395	0	0	0	0	0	0	0	0	0	0	0	0	0	0	0	0	0	0	42.115	0	0	0	0	0	0	58.154	0	0	0	0	0	0	0	0	0	35.528	0	83.244	0	0	0	0
37127	1410.655	22.32483	0	0	0	0	0	0	0	0	0	0	0	0	0	87.642	0	0	0	0	0	0	0	27.937	144.547	0	0	0	0	0	0	0	0	0	29.598	190.802	0	79.634	0	0	0	0	0	47.731	0	0	0	247.186	0
37206	1412.418	36.92966	0	0	0	0	0	0	0	0	0	0	0	0	0	0	0	0	0	0	0	0	0	0	0	68.078	0	0	0	0	0	0	0	0	693.994	0	0	0	0	0	0	0	0	0	0	0	0	0	0
37220	1412.609	31.95795	0	0	0	0	0	0	0	0	0	0	0	0	0	0	0	0	0	0	0	20.054	0	0	0	0	0	0	0	0	0	0	0	0	0	0	20.67	0	0	0	0	0	15.379	105.305	0	0	0	0	0
37230	1412.611	29.96442	0	0	0	0	0	0	0	0	0	0	0	0	0	0	0	0	0	0	0	0	0	0	0	0	0	0	23.676	0	0	0	0	0	280.027	80.931	247.581	0	63.948	50.794	0	0	0	211.271	0	0	0	0	74.178
37235	1412.668	28.44565	0	0	0	156.513	192.559	0	0	0	0	0	0	0	280.879	81.651	275.825	0	0	0	235.781	915.18	597.262	0	48.27	0	0	0	0	0	0	0	623.627	73.613	0	88.153	0	42.023	0	155.211	0	0	294.389	0	0	182.157	0	0	0
37262	1413.55	25.55998	0	415.143	692.3	0	0	0	1066.07	1142.65	903.301	1364.49	1176.03	0	805.961	0	555.68	319.008	668.726	474.98	245.836	0	545.152	0	13.166	0	0	1128.11	280.507	42.911	0	0	518.512	96.731	19.283	0	558.569	218.433	0	0	208.285	0	78.247	0	0	0	0	0	483.397
37301	1414.634	38.95767	0	0	0	0	0	0	0	0	0	0	0	0	233.103	0	0	0	0	0	0	0	0	0	0	0	0	0	0	0	0	0	112.881	0	0	0	0	0	0	0	0	0	0	0	0	0	0	0	135.585
37332	1415.593	38.94141	0	0	0	0	0	0	0	0	0	0	0	0	0	0	0	0	0	0	0	0	0	0	5.265	0	0	0	0	0	0	0	0	0	0	0	0	0	0	0	0	0	0	0	0	0	0	0	0
37340	1415.637	23.55322	0	0	0	0	0	0	0	0	0	223.243	0	0	0	0	0	0	0	0	0	145.718	64.5	0	58.813	0	0	238.452	0	0	0	0	0	0	0	0	141.413	0	0	0	0	0	0	0	0	0	0	18.678	0
37344	1415.725	22.44112	0	0	0	0	0	0	0	0	0	0	0	0	0	0	0	0	0	0	0	0	0	0	0	21.697	0	0	0	0	0	0	0	0	0	0	0	0	0	0	0	0	0	0	0	0	0	0	91.936
37371	1416.672	22.5099	0	0	0	0	0	0	0	0	0	0	0	0	341.687	0	0	0	0	0	0	0	0	0	19.272	67.272	0	0	0	0	0	0	0	0	49.806	0	0	0	0	0	0	0	0	44.063	0	0	160.624	0	0
37375	1416.618	28.82162	127.378	0	0	49.618	0	0	0	58.911	0	301.818	0	0	0	0	233.917	0	0	0	0	83.498	0	0	0	303.584	0	0	0	0	0	0	0	0	0	0	0	0	0	0	0	0	0	147.755	249.381	0	0	0	0
37377	1416.645	27.85114	0	0	205.809	0	0	0	0	0	0	0	0	0	0	0	0	0	0	0	0	0	119.178	0	0	0	0	0	0	0	0	45.342	0	0	0	0	0	0	0	0	0	0	0	0	0	47.546	0	0	0
37417	1417.655	27.90101	0	0	0	0	0	0	0	0	0	0	33.076	0	0	0	0	0	0	0	0	0	0	0	0	0	0	0	0	0	0	0	57.787	0	0	0	0	0	0	0	0	0	505.522	0	0	0	0	0	0
37420	1417.635	20.02529	0	518.318	711.537	811.059	716.122	0	417.359	0	564.538	1000.58	637.963	450.994	479.892	778.898	0	472.961	0	0	0	545.092	0	632.248	870.174	578.876	452.315	651.56	0	112.456	0	0	65.276	393.345	1403.41	907.739	599.451	0	206.276	0	0	460.649	0	387.575	1040.24	0	1688.43	1254.78	707.525
37441	1417.698	40.53252	44.589	0	803.43	390.702	0	0	0	2887.79	0	0	0	0	899.37	162.747	0	0	180.109	5478.56	1151.87	0	0	284.032	13.238	0	234.335	0	0	0	0	0	276.112	0	23.575	0	0	0	0	66.76	262.752	0	0	0	182.94	50.915	46.921	433.559	556.007
37461	1418.604	22.91072	0	0	0	0	0	0	0	0	0	0	0	0	0	0	0	0	0	0	0	0	0	0	0	0	0	0	0	0	0	0	0	0	0	0	0	0	0	0	0	0	0	0	0	0	0	0	0
37465	1418.623	28.2975	0	0	0	0	0	0	0	0	0	0	0	0	0	0	0	0	0	0	0	0	0	0	32.399	0	0	0	0	0	0	0	0	0	0	0	0	0	0	0	0	0	0	0	0	0	0	0	0
37475	1418.695	39.72905	0	0	0	0	0	0	0	658.157	0	0	0	0	0	0	704.134	0	128	0	0	153.286	0	0	272.492	2734.51	0	0	0	0	0	0	0	0	0	0	322.517	0	0	967.466	0	0	0	2694.92	3298.38	0	0	0	0
37501	1419.571	37.03109	0	0	0	0	0	0	0	155.192	0	162.866	0	0	0	0	0	0	76.616	47.047	0	25.52	133.122	10.28	37.126	102.589	0	113.289	0	0	308.416	107.29	0	63.275	15.423	0	0	0	0	0	0	0	27.888	67.398	0	0	0	0	171.254
37513	1419.654	19.90115	0	0	0	0	0	0	0	0	0	0	0	0	0	0	0	0	0	0	0	0	0	0	22.267	0	0	0	0	0	0	0	0	0	0	0	0	0	0	0	0	0	0	0	0	0	0	0	0
37516	1419.685	28.44101	109.292	1216.44	0	0	0	0	0	0	0	516.867	0	0	0	0	0	1231.84	0	0	5252.04	0	0	0	0	0	118.088	166.505	0	0	0	0	0	0	0	0	0	0	0	0	0	0	0	0	1365.31	0	0	0	171.428
37603	1421.491	37.01627	0	0	335.222	552.389	0	0	160.232	928.685	0	1189.13	0	0	530.129	0	0	0	0	0	0	194.735	0	136.614	0	0	31.73	0	0	923.336	0	0	0	0	162.06	0	0	0	0	0	0	0	0	0	552.386	80.835	0	463.832	0
37610	1421.593	38.71311	0	0	0	0	0	0	0	0	0	0	0	0	197.537	0	0	0	31.08	0	27.656	15.458	435.409	0	22.129	0	0	25.462	0	0	0	0	173.798	0	0	0	0	0	0	0	0	0	0	0	0	0	0	0	0
37623	1421.683	23.4346	0	0	0	0	0	0	25.503	0	0	97.094	62.921	0	0	0	0	0	0	0	0	105.794	537.544	0	77.026	122.659	0	40.215	0	0	0	0	81.359	0	0	0	76.439	0	0	0	0	0	0	29.782	0	0	0	60.65	0
37650	1422.545	37.5732	2842.33	1630.53	795.693	941.581	1588.93	4179.08	1705.48	878.754	0	1928.78	0	1731.49	881.218	882.979	1177.07	0	955.418	1581.27	1105.88	332.901	0	657.531	385.007	1115.37	0	603.65	1814.2	0	1306.46	724.443	946.419	931.05	401.182	227.401	543.176	328.306	691.729	516.107	684.869	1525.45	169.819	707.704	0	0	318.983	32.533	899.845
37662	1422.597	21.72293	0	1441.93	6452.15	3807.6	1559.14	0	1449.26	0	6945.25	6284.19	3622.67	3546	2170.16	4372.58	0	1700.97	2718.82	0	3071.92	3034.19	1255.41	2905.96	2216.59	1422.59	1240.26	3820.29	0	0	0	1094.36	2376.97	0	2720.62	2338.52	3055.07	3492.27	1868.97	1707.74	3996.09	2698.27	1826.06	2417.49	3140.34	2254.26	5491.93	2601.59	4746.85
37672	1422.633	30.07567	0	0	0	0	0	0	0	0	0	0	0	0	0	0	0	0	0	0	0	0	32.903	0	0	0	0	0	0	0	0	0	19.635	0	0	0	0	268.279	0	0	0	0	0	0	0	0	80.907	0	0
37682	1422.668	31.8054	0	0	0	0	0	0	0	0	0	0	0	0	0	79.16	0	0	0	0	0	0	0	0	0	0	0	0	0	0	0	0	0	0	0	0	15.805	0	0	0	0	0	0	0	0	0	0	0	0
37698	1422.677	28.14366	1685.17	0	6641.43	8297.68	6147.38	0	1993.77	0	0	0	0	3604.45	0	6757.1	4068.9	0	2680.28	3153.1	0	3421.6	0	0	3076.63	2854.89	4358.79	0	0	3264.47	0	2997.88	0	3229.41	4483.77	3804.69	2192.75	0	3219.77	3550.16	6574.64	0	3131.11	3673.09	0	0	2528.02	0	3527.75
37715	1422.79	28.8432	0	530.349	0	0	0	7214.21	0	17985.6	8042.67	664.997	7588.23	0	35978.2	0	0	8463.18	0	0	2483.02	0	0	0	0	0	0	0	6110.65	0	0	0	5746.09	0	0	0	0	0	0	0	0	9309.61	0	0	9160.24	12734.1	0	0	0
37717	1422.771	34.25225	0	0	0	490.562	0	0	0	0	0	0	0	0	0	0	0	0	0	0	0	0	0	0	0	0	0	0	0	0	0	0	0	0	0	0	0	0	0	0	0	0	0	0	0	0	0	0	0
37751	1423.594	21.90806	0	3288.12	0	0	1671.19	2130.94	1979.17	0	0	0	0	0	0	0	1817.1	0	0	0	0	0	0	0	0	2436.38	0	0	456.558	489.609	228.469	0	0	3218.87	0	0	0	0	0	0	0	0	0	0	0	0	117.366	0	0
37775	1423.631	30.024	0	0	0	0	0	0	0	0	0	0	68.06	0	0	0	0	0	0	0	0	0	0	0	11.372	0	0	0	0	15.604	0	0	0	0	0	0	0	0	37.481	0	0	0	0	0	0	0	0	0	0
37785	1423.638	20.16397	548.518	0	117.401	0	67.017	0	0	0	118.328	0	0	0	0	0	0	0	0	0	0	0	0	0	72.962	0	72.722	0	0	23.067	0	0	0	246.681	70.465	116.588	0	0	0	0	0	0	129.079	113.344	265.788	0	239.567	145.27	0
37794	1423.65	37.33686	0	0	67.132	280.607	0	0	0	0	0	0	0	0	296.988	92.012	0	0	0	0	0	0	0	0	0	0	0	0	0	0	0	0	0	170.632	0	0	0	0	0	0	0	0	0	0	0	0	0	19.53	64.861
37796	1423.638	19.48924	0	0	120.825	0	0	0	0	0	0	0	0	0	0	0	0	0	0	0	0	0	0	0	59.238	0	106.367	0	0	0	0	0	0	0	0	47.139	0	0	0	0	0	0	53.929	41.885	0	0	146.628	307.353	0
37805	1423.653	27.62609	113.737	0	0	0	0	0	0	0	211.568	0	0	0	0	0	0	0	0	0	0	0	0	0	0	0	0	0	0	0	0	0	0	0	0	0	0	0	0	0	0	0	0	0	0	0	0	0	0
37903	1424.662	39.29955	1407.41	0	0	2020.86	1731.14	1931.13	738.236	6476.09	0	0	0	5293.06	16814.7	2742.44	2562.57	0	1182.69	0	3701.69	1644.77	1210.36	994.307	2409.3	0	2428.49	1094.35	752.947	1168.97	3443.14	2000.41	5256.88	4170.99	5301.7	3139.29	1064.89	1105.41	1615.35	1930.38	483.391	13521.5	1146.05	643.489	14.221	4402.71	1490.79	751.857	3360.22
37904	1424.656	41.97443	0	0	0	0	0	0	0	0	0	0	0	0	0	0	0	0	0	0	0	0	0	0	0	0	0	0	0	0	0	0	0	0	0	0	0	0	0	0	0	0	0	0	0	0	0	0	0
37949	1425.587	22.31776	0	1272.79	1267.45	2600.01	3650.31	1198.17	1454.7	0	3053.03	3517.65	1540.37	2518.49	0	2506.4	0	205.471	595.88	0	623.026	1932.48	819.825	2812.43	1365.48	4643.65	589.746	1202.34	1104.63	1351.66	329.384	1437.28	1015.35	2313.31	3873.94	3473.63	1076.5	2126.84	1656.08	1509.08	1090.05	1917.58	1331.97	1911.13	2264.06	0	4478.7	1561.02	2189.65
37963	1425.651	28.92976	0	0	0	0	0	0	0	0	0	0	0	0	0	0	0	0	0	0	0	0	0	0	0	0	0	0	0	0	0	0	0	0	0	0	0	0	0	0	0	0	0	0	0	0	0	0	0
37978	1425.754	24.80227	0	0	0	0	0	0	0	0	0	0	0	0	0	0	0	0	0	0	0	0	0	0	0	0	0	0	0	0	0	0	0	0	0	0	0	0	0	0	0	0	0	0	0	0	0	0	0
38007	1426.609	19.82891	0	0	0	133.608	0	0	0	0	0	0	0	0	112.903	65.403	0	0	0	0	0	0	0	0	35.116	0	0	0	0	0	0	0	0	0	41.899	0	0	0	0	0	0	0	0	0	0	0	0	0	0
38009	1426.627	28.73337	0	0	0	0	0	0	0	0	0	0	0	29.543	0	0	0	0	0	0	0	0	0	0	0	0	0	0	0	0	0	0	0	25.042	0	0	0	0	0	0	0	0	0	10.785	0	0	0	0	186.353
38010	1426.645	23.43792	0	0	0	0	106.763	0	0	0	0	21.964	0	0	0	0	0	0	45.025	0	0	0	0	0	0	0	0	0	0	0	0	0	0	0	0	31.757	0	0	0	0	0	0	0	0	29.799	0	320.006	0	0
38011	1426.638	22.42056	0	0	0	291.402	139.238	0	0	0	0	0	0	0	0	195.61	0	0	0	0	0	0	0	194.153	301.924	0	0	0	0	0	0	0	0	259.191	22.592	311.249	135.106	0	0	0	0	0	0	0	0	0	0	559.956	0
38021	1426.667	38.94155	0	0	27.528	0	0	0	0	0	0	0	0	0	0	0	0	0	0	0	0	0	0	0	0	0	0	0	0	0	0	0	0	0	0	0	0	0	0	0	0	0	0	0	0	0	0	0	0
38037	1426.723	28.56381	18675.1	115.108	0	0	0	0	0	0	0	0	0	0	833.246	0	0	568.817	0	0	0	0	0	0	0	0	0	0	0	0	0	0	0	0	0	0	0	0	0	0	0	0	0	0	0	0	0	0	0
38063	1426.792	20.0505	0	0	0	0	0	0	0	0	441.86	0	0	0	0	0	0	0	0	0	0	0	0	0	0	0	0	0	0	0	0	0	0	0	0	0	0	0	0	0	0	0	0	0	0	0	0	0	0
38099	1427.634	27.90375	0	0	0	0	0	0	0	0	0	0	0	0	0	0	0	0	0	0	0	0	0	0	0	0	32.206	0	0	0	0	0	258.489	0	0	107.192	0	0	0	0	0	0	392.984	0	0	0	0	0	0
38105	1427.669	39.75908	0	0	0	0	0	0	0	0	0	0	0	0	0	0	0	0	525.161	12840.9	49.086	91.87	0	0	0	9327.8	0	0	0	0	0	132.214	0	0	0	0	194.273	0	0	1048.71	0	0	0	3539.48	4466	0	0	244.154	0
38169	1428.379	43.55908	0	0	0	0	0	0	0	0	0	0	0	0	0	0	0	0	0	0	0	0	0	0	0	0	0	0	0	0	0	0	0	0	0	0	0	0	0	0	0	0	0	0	0	0	0	0	0
38171	1428.4	39.69291	0	0	0	0	0	0	0	0	0	0	0	0	0	0	0	0	0	0	0	0	0	0	0	0	0	0	0	0	0	0	0	0	0	0	0	0	0	0	0	0	0	0	0	0	0	66.592	0
38174	1428.391	36.74784	0	0	0	0	0	0	0	0	64.251	0	0	0	0	898.229	0	0	0	0	0	0	0	0	0	0	313.038	35.61	0	0	0	0	0	1888.47	0	0	0	0	0	403.525	0	1869.4	0	0	0	0	0	1051.39	0
38191	1428.682	28.56319	0	0	0	0	0	0	0	0	46.015	261.531	0	0	0	0	0	0	0	0	0	77.362	27.252	0	107.57	0	0	47.492	0	0	0	0	0	0	0	0	28.201	0	0	0	0	0	0	21.998	0	33.793	0	0	3277.51
38217	1429.634	37.85939	0	0	0	0	0	0	0	0	0	0	0	0	0	0	0	0	0	0	0	0	0	0	0	0	0	0	0	0	0	0	0	0	0	0	0	0	0	0	0	0	0	0	0	0	0	0	0
38256	1430.577	21.95767	0	0	0	0	0	0	0	0	0	0	0	0	0	0	0	0	0	0	0	40.309	0	0	0	96.341	0	0	0	0	0	0	0	115.078	58.404	836.651	0	0	0	0	0	671.528	0	0	0	0	0	0	0
38263	1430.637	39.09218	0	0	0	0	0	0	0	0	0	0	0	0	0	0	0	0	0	0	0	0	0	0	0	0	0	0	0	0	0	0	0	0	0	0	0	0	0	0	0	0	0	0	0	0	0	0	0
38266	1430.65	29.2403	0	0	26.699	33.672	0	0	0	0	0	40.505	111.052	0	0	0	0	322.982	176.124	596.488	0	0	0	74.288	84.954	120.106	70.812	0	308.14	0	0	0	0	71.139	129.626	127.584	39.986	0	0	237.985	0	199.813	0	58.914	0	158.545	198.047	32.146	0
38308	1431.643	34.37569	1122.15	0	433.264	939.799	0	0	0	0	0	564.44	907.843	0	0	0	0	0	219.595	0	56.391	0	0	0	0	0	115.55	366.376	0	111.61	0	448.634	0	0	224.803	0	191.861	96.526	0	0	401.877	618.098	0	0	0	0	140.594	0	0
38397	1431.725	19.46572	0	0	180.915	0	153.842	0	0	0	0	118.13	0	0	0	147.534	303.059	0	0	0	0	0	0	0	266.174	0	88.079	0	0	0	0	0	0	0	117.526	154.583	0	0	0	0	0	0	0	162.861	0	0	180.811	63.46	0
38459	1432.667	35.68833	0	0	0	67.638	0	0	0	0	0	0	0	0	0	11.171	0	206.428	38.621	0	0	0	0	0	0	0	0	44.688	58.322	0	0	0	0	0	0	0	0	0	0	0	0	0	0	0	0	0	0	0	120.814
38460	1432.651	28.5628	0	0	0	0	0	0	0	0	0	0	0	0	0	0	0	0	0	0	0	0	0	0	0	0	0	0	0	0	0	0	0	0	0	0	0	0	0	0	0	0	0	0	0	76.931	0	0	0
38510	1433.668	28.09285	0	869.558	0	0	0	0	0	0	147.689	0	16.449	0	0	0	0	0	0	0	0	0	0	0	0	0	0	0	0	0	0	0	404.84	0	0	0	0	0	0	0	0	0	0	0	0	0	0	0	0
38555	1434.651	35.08495	0	0	125.749	0	0	0	0	0	0	0	0	0	0	0	0	0	0	0	0	0	85.346	0	0	0	0	89.516	0	0	0	0	0	0	88.325	0	29.389	0	0	13.323	0	42.447	0	0	0	0	0	0	0
38566	1434.698	22.57879	63.953	0	0	75.048	93.006	0	0	0	0	0	0	0	0	0	0	0	0	0	0	92.877	0	56.065	0	205.726	0	243.973	0	26.479	0	0	0	62.174	114.281	255.462	113.769	252.826	0	44.528	0	57.494	713.185	28.904	42.822	0	101.356	0	0
38586	1435.511	19.75039	0	0	0	264.201	50.204	0	77.103	0	189.662	0	34.968	0	0	421.1	0	0	0	0	0	0	0	167.36	302.191	0	101.96	0	0	0	0	0	0	57.333	256.13	64.321	128.661	0	0	0	0	88.087	0	204.164	132.886	0	0	201.372	0
38605	1435.659	28.83627	8538.09	1644.57	10065.2	2647.1	7208.71	3750.83	4030.22	9360.91	5341.24	10818.8	8284.03	8400.44	18242.3	4238.27	4148.35	3978.88	4057.78	5370.79	2801.15	4465.19	4217.83	3879.14	5594.25	4148.62	9635.68	4331.36	4822.03	5064.23	6159.98	5670.82	4841.2	3081.15	7399.95	8048.28	4653.44	3317.29	6370.26	5164.5	5545	6259.67	4974.24	5624.72	4299.21	4972.7	4301.7	3971.45	7448.28
38617	1435.703	22.54087	0	0	657.223	0	587.945	0	198.381	349.363	0	338.806	717.562	285.783	0	300.511	0	0	0	0	0	147.847	251.061	419.159	391.808	651.763	318.841	0	0	358.557	0	511.794	462.653	628.519	592.002	384.207	235.697	523.438	389.14	194.163	351.129	166.533	360.416	475.779	305.695	263.207	618.182	394.694	0
38651	1436.351	35.55947	0	0	326.791	0	0	0	0	2326.63	854.367	0	0	0	605.446	0	169.265	0	141.747	0	0	0	0	0	0	0	0	0	0	0	73.761	0	1094.58	0	0	0	0	0	232.584	0	0	0	0	0	0	0	0	0	0
38659	1436.651	30.47118	0	0	0	0	0	0	0	0	0	0	0	0	0	0	0	0	0	0	0	0	0	0	0	7.72	0	0	0	0	0	0	0	0	0	0	0	0	0	0	0	0	0	35.205	194.385	0	0	0	0
38666	1436.669	38.92543	0	0	0	0	0	0	0	0	0	0	0	0	0	0	30.933	0	0	197.242	17.225	0	0	0	0	0	0	0	0	0	0	0	0	0	0	0	0	0	0	0	0	0	0	0	0	0	0	0	224.925
38676	1436.749	22.65517	0	5268.09	667.678	1349.56	0	0	0	0	2111.79	0	0	0	0	1892.15	0	81.053	142.225	2555.48	5098.45	0	0	0	0	171.355	0	0	0	0	0	0	0	0	0	0	0	0	0	0	0	0	0	0	2813.14	0	0	0	126.633
38701	1437.605	38.79827	0	0	0	0	0	0	0	28.051	0	0	0	0	92.855	0	0	0	74.407	0	0	15.058	91.499	0	0	0	0	0	0	0	0	0	262.588	0	0	0	0	0	0	0	0	0	0	0	0	0	0	0	0
38708	1437.656	29.89613	0	216.336	0	0	0	0	0	0	26.268	0	0	0	0	0	0	0	0	0	0	0	0	31.191	0	0	0	0	0	0	0	0	0	0	0	0	0	0	0	0	0	0	0	0	0	0	0	0	0
38719	1437.808	22.78369	35362.8	0	0	0	0	0	0	114.165	0	432.91	0	0	3184.99	0	0	0	0	0	5180.96	0	128.241	0	0	0	0	0	0	0	0	0	0	0	0	0	0	0	0	0	0	0	0	24.134	0	0	0	0	0
38743	1438.454	41.30014	0	0	0	0	92.29	0	0	0	0	0	0	0	0	31.38	0	0	0	0	0	0	23.969	0	0	0	0	0	0	0	0	0	0	59.486	0	0	0	0	0	0	0	28.596	0	0	491.848	246.718	26.662	0	0
38752	1438.449	36.76394	13891.5	5881.54	4360.39	9273.46	11872.2	5031.48	1916.79	11478.7	21212.6	24901.1	0	13782.4	4268.52	1978.06	5023.59	3223.97	7133.43	15684.8	4140.61	2741.71	2395.06	2736.35	3472.36	10444.1	3053.22	5701.19	6370.43	8202.94	6766.14	4210.07	5110.57	6091.4	4705.27	1727.23	1345.37	4836.07	2008.6	1477.2	6831.83	4643.29	2453.65	2470	3817.75	8982.93	6393.54	2920.97	5986.32
38755	1438.469	39.19206	0	0	0	34.422	56.903	0	0	0	0	0	0	0	0	159.79	0	0	0	0	0	0	0	0	0	0	737.428	50.382	0	0	0	0	0	0	0	66.793	0	0	0	0	0	0	0	0	0	0	0	0	0
38780	1438.659	30.20137	0	0	0	0	29.158	0	0	0	44.47	0	0	101.213	0	0	0	0	0	0	0	0	0	27.875	0	601.487	296.993	0	0	25.019	0	0	0	341.117	181.417	111.243	0	0	0	96.109	0	0	0	344.513	0	166.732	134.257	0	0
38790	1438.659	22.00851	0	321.299	0	0	0	0	0	0	0	1030.27	0	0	0	0	1383.31	0	43.088	0	0	768.705	0	0	108.332	0	0	0	0	0	0	310.018	46.747	0	0	0	32.021	0	0	0	0	0	0	0	0	649.111	0	0	0
38798	1438.667	27.87549	13251.8	113.653	1971.04	4992.86	5746.24	899.408	155.11	6759.45	4482.05	182.323	122.485	6298.64	5528.01	0	0	955.506	0	0	0	350.891	0	4098.23	810.618	4302.92	2376.06	0	3619.44	4097.12	2831.95	4302.49	532.622	3501.58	4528.32	3186.37	0	2746.04	5451.22	3914.51	4570.09	4182	5326.76	3737.05	3282.24	4927.63	0	633.826	4219.57
38879	1439.655	29.81709	767.075	61.338	2436.51	1569.1	375.293	0	0	4111.5	1564.01	344.293	0	194.14	5675.39	740.491	824.608	8711.7	645.446	5541.52	3831.96	90.363	24.823	198.453	112.411	0	232.355	44.788	69.583	120.686	0	385.144	0	0	81.46	50.965	165.369	151.81	167.755	76.174	353.584	100.174	0	0	551.71	0	0	0	667.856
38910	1440.562	24.30044	0	0	0	128.511	414.972	0	0	0	282.805	0	127.956	0	0	51.091	0	0	0	0	0	0	0	315.794	0	216.462	0	0	225.389	197.746	0	321.688	0	844.921	212.355	248.047	0	155.269	300.619	512.25	165.041	154.209	0	143.335	547.082	103.498	266.522	0	0
38933	1440.668	37.285	0	0	0	0	0	0	0	0	0	0	0	0	0	0	0	0	0	0	0	0	0	0	0	0	0	0	0	0	0	0	0	0	0	0	0	0	0	0	0	0	0	0	0	0	0	0	0
38951	1440.661	39.28449	0	0	0	418.571	470.234	313.456	44.397	0	0	0	0	524.348	3768.03	537.731	608.622	0	279.806	1225.86	1016.85	437.315	288.978	176.87	491.003	0	0	304.305	39.61	325.18	888.087	424.053	1141.68	874.152	1065.2	511.44	432.109	319.933	373.146	0	175.263	1765.03	373.118	0	0	1085.82	328.495	140.678	1196.16
38963	1440.744	22.30559	0	0	0	0	0	0	0	0	0	0	0	0	0	0	0	0	0	0	0	0	0	0	0	0	0	0	0	0	0	0	0	0	0	0	0	0	0	0	0	0	34.746	0	0	0	0	0	402.998
38991	1441.602	19.84575	0	0	0	0	0	0	0	0	0	0	0	0	0	102.18	0	0	0	0	0	0	0	0	125.712	0	0	0	0	0	0	0	0	0	115.044	57.733	0	0	0	0	0	47.974	0	40.137	0	0	0	91.466	0
39002	1441.676	39.15021	230.503	0	0	57.171	0	0	0	1040.66	0	0	0	0	174.006	0	0	0	0	0	0	0	0	0	190.579	0	53.354	0	0	0	0	0	361.515	0	0	0	0	0	0	0	0	0	0	0	0	0	0	0	0
39005	1441.656	28.85898	0	0	0	66.77	0	0	0	0	72.782	0	0	0	0	0	0	0	0	450.826	0	0	0	37.724	0	0	0	0	0	0	0	0	138.471	0	0	0	0	0	0	0	0	0	0	46.038	0	0	0	0	0
39033	1442.444	35.91254	0	0	0	0	0	0	0	0	0	0	0	0	0	0	0	0	0	0	0	374.677	0	0	0	17.58	0	0	0	0	0	0	0	0	0	0	0	0	0	0	0	0	0	0	0	0	0	0	322.955
39047	1442.619	28.8949	0	0	0	0	0	0	0	0	0	0	0	0	0	0	0	0	0	0	0	0	0	0	0	0	0	0	0	0	0	0	0	0	0	0	0	0	0	0	0	0	0	0	0	0	0	0	0
39064	1442.626	27.6328	0	0	1877.9	0	0	0	366.916	559.352	43.367	819.438	1359.33	0	0	0	443.456	668.305	410.76	863.581	784.625	361.957	725.493	0	550.358	170.335	378.467	576.647	194.734	175.459	0	0	1141.41	0	0	0	420.805	0	0	0	0	0	0	166.315	0	0	25.361	175.827	0
39129	1444.363	36.37433	174.218	1141.07	0	609.389	0	0	2360.36	0	0	0	0	0	0	0	0	0	0	0	0	0	0	0	0	0	0	0	0	0	0	0	0	0	0	0	0	0	0	0	0	0	0	0	0	0	0	0	0
39145	1444.602	37.53067	0	0	0	0	0	0	49.136	0	0	0	0	0	0	0	0	0	0	0	0	0	0	0	0	0	0	0	0	0	0	0	0	0	0	0	0	0	0	0	0	0	0	0	0	0	0	0	0
39163	1444.667	20.02092	0	0	0	0	666.197	0	0	0	0	0	39.047	0	0	424.492	0	0	0	0	0	0	0	181.033	135.578	0	94.999	0	0	0	0	0	0	73.703	445.156	288.447	192.976	0	37.79	0	0	126.641	286.986	100.153	92.764	0	397.826	187.508	0
39168	1444.697	28.99688	0	268.958	0	0	0	0	0	0	0	0	0	100.536	0	0	0	0	0	0	0	0	0	0	113.248	0	0	80.316	0	104.466	62.88	0	0	0	0	0	0	0	0	0	0	0	107.919	0	0	0	0	0	348.295
39275	1445.618	37.35901	0	0	0	0	0	0	0	0	0	0	0	0	0	0	0	0	0	0	0	0	0	0	0	0	0	0	0	0	0	0	0	0	0	45.431	0	0	0	0	0	0	0	0	0	0	19.743	0	0
39276	1445.66	28.26777	63.147	1603.24	569.761	114.438	97.73	209.695	86.002	0	0	141.184	724.57	0	0	0	147.668	387.428	76.81	0	0	0	0	88.351	123.851	47.865	84.666	238.254	103.694	0	0	0	274.106	63.612	0	0	192.929	0	0	48.795	0	0	0	31.198	164.495	0	92.507	0	215.997
39310	1446.534	19.81682	0	0	0	0	0	0	0	0	186.405	0	54.039	0	0	153.548	0	0	0	0	0	0	0	0	102.682	0	0	0	0	0	0	0	0	62.215	50.908	0	0	0	0	0	0	0	0	91.729	0	0	0	0	0
39322	1446.636	39.42789	0	0	0	0	0	0	0	0	0	0	0	0	0	0	0	0	0	89.341	0	0	0	0	0	0	0	0	0	0	0	0	0	0	0	0	0	0	0	0	0	0	0	0	0	0	0	0	0
39607	1447.696	19.47239	170.273	0	1914.22	1089.64	1689.21	0	434.229	389.485	129.16	879.82	916.214	453.534	1075.58	2228.64	0	536.411	382.26	0	91.757	0	0	945.135	1760.7	280.078	1782.02	242.513	111.099	124.358	154.711	0	735.542	137.088	1218.66	1379.24	541.799	0	289.073	0	0	903.699	392.006	1376.23	678.984	305.703	2759.71	1098.49	0
40075	1448.779	20.26869	103798	0	0	0	0	0	0	0	0	0	0	0	0	0	0	0	0	0	0	0	0	0	0	0	0	0	0	0	0	0	0	0	0	0	0	0	0	28.599	0	0	0	0	0	0	0	368.123	0
40091	1449.641	21.85606	1861.47	2419.09	6359.28	4649.53	6000.23	2360.7	2932.37	3701.74	6085.09	10969.6	5679.18	4223.11	8804.2	6451.14	3500.99	8995.39	2805.44	1381.43	3681.79	5660.6	2585.95	4643.32	4166.78	7914.29	1558.75	2260.76	2973.99	5397.75	721.645	1968.8	3161.55	1671.58	6761.19	6576.43	3589.84	2647.29	4526.31	2064.66	2107.5	4560.48	2066.64	3755.33	4479.44	5866.23	8192	3844.39	4689.9
40103	1449.661	28.12063	0	0	0	20.513	0	0	0	0	0	0	0	86.045	0	0	0	0	0	0	0	0	0	0	0	0	0	0	0	0	0	0	0	0	15.854	0	0	0	0	0	0	0	0	0	0	0	0	0	0
40133	1450.559	37.72479	419.89	0	159.38	135.268	336.466	3092.84	0	498.447	0	0	0	28.597	0	157.75	0	0	251.808	245.137	0	0	0	50.887	0	69.366	0	90.854	647.357	0	218.679	518.682	0	983.758	0	0	0	0	0	0	0	0	0	0	128.628	0	0	0	0
40159	1450.661	32.88723	0	0	0	0	0	0	0	0	0	0	64.34	0	0	0	0	0	0	0	0	0	0	0	0	0	0	0	0	0	0	0	0	0	0	0	0	0	0	0	0	0	0	0	0	0	174.156	0	0
40169	1450.715	23.68857	0	0	0	0	0	0	0	0	0	0	0	0	0	0	0	0	0	0	0	0	0	28.029	0	0	0	0	0	41.034	0	0	0	0	0	0	0	0	0	442.028	0	37.322	0	0	0	0	0	36.7	314.15
40221	1451.644	36.02814	0	0	3840.14	111.791	463.695	0	278.443	1226.56	0	0	0	15.338	0	0	0	20.341	0	1558.33	0	0	0	130.343	63.632	185.695	0	0	1763.2	337.17	762.842	441.825	1497.91	822.572	0	0	0	0	0	0	480.311	0	1601.51	0	645.298	0	0	0	0
40225	1451.66	32.37608	0	0	0	0	0	0	0	41.763	0	0	43.389	0	0	0	217.385	0	0	0	0	0	0	0	0	0	0	0	0	0	0	0	0	0	0	0	0	0	0	0	0	0	0	0	0	0	0	0	0
40243	1451.656	29.17162	24849.1	11165.5	40827.1	17680.8	32349.4	20976.2	17086.6	35363.1	32268.1	22988.2	28488.5	30709.1	38151	24681.9	22921.1	25585.2	33381.9	33956.4	27770.3	36705.2	34133.6	26099	20368.8	27173.8	41306.8	32613.1	33412.6	40478.3	41298.3	28717	20732.4	20717.4	25370.1	24306.6	0	25734.5	36517	27054.6	26259.9	0	27447.4	25524.2	16217.7	29149.5	21170	24791.1	40236.6
40259	1451.694	21.33406	0	0	0	0	138.832	0	0	0	0	0	0	0	0	0	0	0	0	0	0	0	0	0	0	73.462	0	0	0	0	0	0	0	0	142.057	0	66.738	68.8	0	0	0	122.391	0	0	36.76	0	0	0	0
40260	1451.693	22.55358	0	0	1495.72	1077.29	1900.09	382.039	1211.49	703.948	2122.09	853.349	1052.7	1001.81	1936.77	1350.09	1025.59	1706.13	0	0	697.1	1065.77	780.75	2130.28	1161.93	1679.45	1039.92	1314.88	574.427	955.902	0	1503.51	1689.91	3287.77	1449.74	1094.08	1468.5	2025.96	917.526	970.921	1193.56	1009.94	1975.67	1768.66	1666.71	224.472	4121.39	2018.3	1132.47
40277	1452.36	36.34868	0	0	0	1278.89	0	0	803.594	0	0	0	0	0	1292.28	872.651	147.036	1065.81	490.813	0	1076.8	0	0	0	0	0	271.922	0	0	0	0	0	0	0	0	719.794	0	0	0	0	0	422.19	0	0	0	0	0	0	0
40291	1452.637	27.59908	199.11	0	0	0	33.196	0	0	0	0	45.436	0	0	0	0	0	55.889	0	0	0	28.08	16.627	38.004	0	0	0	46.802	0	0	0	0	0	0	117.61	30.352	0	0	0	0	0	162.923	0	0	0	0	0	0	44.011
40294	1452.66	23.60651	0	0	96.362	58.635	0	0	166.278	0	0	339.817	341.251	0	1310.16	122.051	0	1680.91	0	0	0	0	610.543	342.451	223.261	526.986	34.939	487.81	0	0	0	0	225.077	127.843	577.733	288.328	334.726	347.593	56.715	25.528	0	246.963	219.324	567.342	429.011	0	0	56.106	0
40336	1453.563	38.90205	0	0	0	0	0	0	0	0	0	0	0	0	0	0	0	0	0	0	0	0	0	0	0	0	0	0	0	0	0	0	0	0	0	0	0	0	0	0	0	0	0	0	0	0	0	0	0
40344	1453.67	23.50813	987.632	0	990.178	0	0	0	35.921	0	180.559	341.245	376.295	0	0	0	0	0	206.178	0	0	0	0	0	309.842	0	0	0	0	0	0	0	0	0	0	27.95	0	0	0	214.157	0	0	184.25	0	0	0	0	30.931	0
40360	1454.64	28.12575	0	0	0	0	0	0	0	0	0	0	0	0	0	0	0	0	0	0	0	0	0	0	0	0	0	0	0	0	0	0	0	0	0	0	0	0	0	0	0	0	22.463	0	0	0	0	0	0
40363	1454.66	26.50211	0	0	0	0	0	0	0	0	0	0	0	0	0	0	0	0	0	0	0	0	0	0	0	0	0	0	0	0	0	0	0	0	0	0	0	0	0	0	0	0	85.516	0	0	0	0	0	0
40366	1454.696	22.41787	0	0	0	0	0	0	0	0	0	0	0	0	0	0	0	0	510.136	0	0	0	0	0	0	0	0	0	218.218	0	0	0	0	0	0	0	0	0	0	0	0	0	0	0	0	0	0	0	0
40409	1455.649	28.88531	0	1303.75	1272.68	609.746	0	0	0	1144.62	1082.2	72.65	0	0	574.064	41.021	634.962	2960.53	65.164	637.741	311.311	0	0	0	0	0	0	0	0	0	0	127.342	0	0	0	0	0	0	0	0	0	0	0	0	297.435	0	0	41.917	52.377
40452	1456.638	29.27056	0	0	0	0	0	0	0	0	0	0	0	0	0	81.682	0	0	0	0	0	0	0	22.808	0	25.597	0	0	0	0	0	0	0	109.001	0	0	0	0	0	0	0	0	0	0	0	0	19.808	0	98.623
40453	1456.648	39.48096	0	0	0	0	0	0	0	210.385	0	0	0	0	0	0	0	0	0	0	47.065	0	0	0	0	0	0	0	0	0	0	0	0	0	0	0	0	0	0	0	0	0	0	294.937	0	0	0	0	0
40461	1456.697	22.48097	489.177	0	0	0	0	0	0	0	0	0	0	0	0	0	0	0	0	0	0	0	0	0	9.663	544.403	0	0	0	0	0	0	0	0	0	0	0	0	0	0	0	0	0	0	0	0	0	0	0
40481	1457.401	35.06849	0	0	124.203	87.475	0	0	0	0	0	0	0	0	0	0	0	0	0	0	0	0	0	0	0	42.835	0	0	0	0	0	0	0	0	33.618	0	0	0	0	0	0	0	0	0	0	0	0	0	0
40484	1457.583	35.62867	0	0	0	0	0	0	0	0	0	0	0	0	157.109	0	0	0	99.817	0	0	0	0	0	0	0	0	0	0	0	0	0	513.17	0	0	0	0	0	24.075	0	0	0	0	0	0	0	0	0	0
40487	1457.601	21.93479	0	0	56.777	0	229.683	0	0	0	0	318.152	70.928	0	0	92.781	0	0	0	0	0	35.17	0	0	60.517	151.533	0	57.369	0	0	0	0	0	0	76.349	92.498	0	78.347	0	0	0	0	0	0	96.752	0	314.47	89.408	0
40493	1457.637	29.02365	0	139.305	0	0	0	0	0	0	0	0	0	0	0	0	0	0	0	0	0	0	0	0	0	0	0	0	0	0	0	0	0	0	0	0	0	0	0	0	0	0	0	0	0	0	0	0	0
40495	1457.672	39.37651	0	0	0	0	37.499	0	0	43.9	0	0	0	0	345.046	12.016	0	0	16.698	0	0	0	0	0	58.57	0	0	0	0	0	0	0	0	0	13.436	0	0	0	0	0	0	0	129.41	0	0	0	0	0	0
40536	1458.643	29.37171	0	0	0	0	0	0	0	0	0	0	0	0	0	0	301.038	0	0	0	0	0	0	0	0	711.972	0	34.432	0	0	0	0	0	0	0	0	0	0	0	0	0	0	656.083	0	0	63.428	0	0	0
40541	1458.628	27.9416	0	574.109	0	304.469	567.628	0	1208.52	2022.74	300.848	432.462	1568.35	193.097	0	0	1023.76	155.478	0	123.068	0	1223.24	728.204	0	0	0	0	475.426	941.651	0	0	924.884	422.709	520.259	0	0	651.165	878.573	339.722	0	710.597	0	1403.53	440.815	0	0	213.68	950.645	0
40565	1459.566	38.5306	0	0	0	0	0	0	0	0	0	0	0	0	0	0	0	0	0	0	0	0	0	0	0	0	0	0	0	0	0	0	0	0	0	0	0	0	0	0	0	0	0	0	0	0	0	0	0
40569	1459.582	21.49557	0	0	0	0	0	0	0	0	0	0	0	0	0	0	0	0	0	0	0	0	0	0	0	0	0	0	0	0	0	0	0	0	0	288.032	0	0	0	0	0	0	0	0	0	0	0	0	0
40572	1459.648	28.47705	0	0	0	28.451	0	0	0	0	0	71.675	0	0	0	0	0	0	0	0	0	0	0	0	0	0	0	0	0	0	0	0	0	0	0	0	0	0	0	0	0	0	0	14.005	0	0	0	0	297.038
40606	1460.487	37.48266	0	0	0	0	0	0	0	0	0	0	0	0	0	0	0	0	0	0	0	0	0	0	0	0	0	0	0	0	0	0	0	0	0	0	0	0	0	0	0	0	0	0	0	0	0	0	0
40619	1460.635	19.82994	0	0	0	0	73.851	0	0	0	164.67	208.559	50.214	0	0	0	0	0	0	0	0	0	0	0	77.729	38.872	42.972	0	0	0	0	0	40.08	232.583	65.35	0	158.297	0	0	0	0	40.299	0	105.38	120.725	0	116.654	50.132	0
40627	1460.708	21.9451	0	0	0	0	0	0	0	0	0	0	0	0	0	0	0	0	0	0	0	0	0	0	0	38.682	0	0	0	0	0	0	0	0	0	0	0	0	0	0	0	0	0	0	0	0	0	0	0
40645	1460.804	22.76516	2471.69	0	93.946	30692.4	0	0	0	14974	0	1648.53	0	0	36820.9	0	18132	7380.37	16346.6	142868	213333	793.518	207.168	0	163.828	214.546	34.295	0	0	0	0	1135.1	0	0	0	0	281.406	0	0	32.847	0	0	0	257.415	4943.68	0	0	128.618	0
40677	1461.563	21.86714	0	0	0	0	0	0	0	0	0	0	0	0	0	0	0	0	0	0	0	0	0	0	0	0	0	0	0	0	0	0	0	0	0	0	0	0	0	0	0	0	0	0	0	0	0	0	0
40680	1461.596	37.3614	0	0	0	0	0	0	0	0	0	0	0	0	0	0	0	0	0	0	0	0	0	0	0	0	0	0	0	0	0	0	0	0	0	0	0	0	0	0	0	0	0	0	0	0	0	0	0
40737	1462.616	39.42141	0	0	0	0	0	0	0	0	0	0	0	0	0	0	0	0	0	0	0	0	0	40.501	0	59.116	0	0	0	0	0	0	0	0	0	0	0	0	0	0	0	0	0	222.384	0	0	0	0	0
40745	1462.659	22.27269	0	0	0	0	0	0	0	0	0	0	0	0	0	0	0	0	0	0	0	0	0	0	0	0	0	0	0	0	84.308	0	246.485	0	0	0	0	0	692.467	320.305	0	0	1156.03	0	0	0	92.98	0	0
40748	1462.685	23.26322	0	0	0	0	0	0	0	0	0	0	59.695	0	0	0	0	0	0	0	0	0	82.146	0	35.834	0	0	0	0	0	0	0	0	0	0	22.756	0	0	0	0	0	0	0	0	0	0	0	0	0
40759	1462.764	20.39654	0	891.759	0	2232.15	0	0	0	0	0	0	0	0	0	1692.09	0	0	0	0	2715.51	0	0	0	0	0	0	0	0	0	0	0	0	0	0	0	0	0	0	0	1114.3	0	0	0	0	0	0	0	0
40864	1463.661	28.74556	0	415.426	0	33.612	0	0	0	1193.67	0	0	0	0	0	0	0	0	0	0	0	22.038	46.568	0	0	0	0	0	0	0	0	0	0	0	0	0	0	0	0	0	0	0	0	16.879	203.729	0	0	0	235.77
40997	1463.675	19.47205	0	0	0	0	0	0	0	0	0	0	0	149.034	0	0	0	0	0	0	0	0	0	345.784	665.53	64.94	735.528	0	0	0	0	0	0	60.704	436.043	705.382	258.092	0	0	0	0	0	180.046	554.155	265.712	0	0	638.48	0
41166	1463.71	19.4683	30.726	0	730.489	549.115	634.367	0	0	0	0	201.592	467.174	0	159.976	1127.76	0	0	0	0	0	0	0	0	0	0	0	65.981	0	0	0	0	250.232	0	0	0	0	0	0	0	0	463.011	0	0	0	0	1274.96	0	0
41336	1464.641	22.04023	90.04	0	0	0	0	0	0	0	0	0	0	0	0	0	0	0	0	0	0	0	0	0	35.344	286.048	0	0	0	0	0	0	0	0	0	0	0	0	0	0	0	0	0	832.422	170.791	0	0	0	0
41342	1464.665	29.31433	0	0	0	0	0	0	0	0	0	0	0	0	0	0	0	0	0	0	0	0	25.578	0	0	0	0	0	0	0	0	79.234	0	43.546	20.142	0	0	0	28.003	0	0	0	0	0	87.412	0	0	0	0
41345	1464.67	31.43575	677.869	0	0	0	0	0	0	0	0	66.364	0	0	0	0	0	0	0	0	0	0	0	0	0	0	0	0	0	0	0	0	0	0	0	0	0	0	0	0	0	0	0	0	0	0	0	0	0
41425	1466.597	32.625	0	0	0	0	0	0	0	0	0	0	0	0	0	0	0	0	0	0	0	0	0	0	0	0	0	0	0	0	0	0	0	0	0	0	0	0	0	0	0	0	0	0	0	0	0	0	0
41431	1466.659	21.8713	2601.52	343.24	5028.96	2688.55	2638.86	1379.96	2388.32	1176.7	3652.67	5150.56	1733.05	2126.19	2729.55	3415.77	1717.41	5052.76	992.563	237.663	1382.53	1982.02	853.233	2206.41	1504.82	3765.69	396.546	1833.12	855.052	1834.85	0	903.384	1227.69	2491.66	3515.08	1904.13	3343.21	1709.61	1810.18	2064.61	2517.26	2662.26	1751.62	1942.83	1810.58	1359.99	3655.78	2168.43	4037.63
41434	1466.653	28.51877	8216.21	0	91.79	449.487	652.389	0	0	0	0	0	0	0	0	43.799	900.392	64.041	0	298.464	0	60.902	1793.8	451.834	315.061	0	58.714	54.631	0	552.156	0	0	0	1131.71	622.988	112.704	712.249	377.461	534.168	792.303	0	730.943	145.837	139.556	344.821	0	547.743	41.357	85.661
41471	1467.673	21.28782	0	242.9	325.123	681.612	0	0	0	0	826.209	0	239.551	0	148.297	526.875	0	0	0	0	0	0	44.346	0	503.696	299.638	0	0	0	0	0	0	0	0	0	460.751	0	0	0	0	0	0	42.932	278.027	139.074	82.648	142.532	109.327	191.094
41476	1467.665	22.51989	0	0	199.465	173.619	0	0	218.519	0	631.699	0	323.702	127.221	452.005	320.357	177.441	0	0	0	85.423	0	0	0	309.37	0	0	36.685	0	0	0	0	321.519	0	0	156.756	61.191	0	0	0	0	0	105.966	0	0	0	0	225.074	75.48
41485	1467.659	29.07289	0	0	723.435	0	0	0	312.34	693.803	876.711	355.532	768.469	1257.21	0	181.461	0	307.775	0	304.603	0	463.667	0	0	0	524.702	243.472	495.698	592.671	0	435.792	562.729	482.363	0	0	127.596	32.448	0	0	0	756.834	0	0	540.719	34.213	689.647	0	170.712	0
41513	1467.795	23.8873	0	0	692.319	608.228	65.941	6169.27	1160.62	2410.34	0	0	451.066	3253.18	394.372	0	2527.86	8756.35	903.947	1099.64	0	0	0	4383.78	0	0	1673.08	1716.76	0	268.845	0	0	1848.17	0	0	269.09	0	0	0	2575.73	0	2637.7	0	4498.34	333.831	6140.82	0	658.676	0
41514	1467.807	24.68522	0	0	0	181.018	97.311	0	0	0	0	1059.33	0	292.355	284.312	58.593	0	0	457.479	0	0	241.478	870.004	0	213.518	1551.61	0	126.74	790.149	544.561	1956.09	949.642	271.492	4020.84	871.018	361.64	513.014	341.293	332.094	1415.26	0	0	875.093	0	170.457	0	0	261.77	0
41539	1468.646	22.12617	0	0	0	0	0	0	0	0	0	0	0	0	0	72.636	0	0	0	0	0	0	0	0	0	0	0	0	0	0	0	0	0	0	0	0	0	0	0	0	0	0	0	0	129.316	0	169.602	0	0
41597	1469.67	28.72625	0	0	0	0	0	0	0	0	0	15.751	0	0	0	0	202.768	0	0	0	0	0	0	0	0	143.185	0	0	0	0	0	84.833	0	0	0	0	0	0	0	0	0	0	0	0	114.195	0	0	0	0
41601	1469.668	23.69358	2666.94	734.592	3665.12	2414.58	3041.78	0	1492.89	2109.31	2400.24	3501.09	2883.58	792.232	3394.16	3472.16	0	402.083	2090.72	0	489.542	2790.7	3016.38	800.855	2623.18	3322.61	860.688	3068.86	1981.73	1806.36	1053.76	3354.18	1126.91	2095.65	5688.2	3149.69	3364.02	4774.04	5483.95	1334.08	3134.11	2125.72	4354.17	1760.47	1563.72	366.184	2100.41	2249.74	1980.43
41652	1470.651	28.54326	0	0	0	0	113.253	0	0	0	0	28.153	0	0	0	0	0	0	0	0	0	0	0	0	0	0	0	0	0	0	0	0	98.017	45.589	0	0	0	0	50.944	33.448	0	26.108	0	0	0	0	0	0	140.2
41654	1470.649	31.41662	0	0	0	0	0	0	0	0	0	0	0	0	0	0	0	0	0	0	0	0	0	0	0	0	0	0	0	0	0	0	0	0	0	0	0	0	0	0	0	0	34.465	0	0	0	0	0	0
41655	1470.647	24.81636	0	0	0	0	156.745	0	0	0	0	21.529	19.493	0	0	0	0	0	0	0	0	117.725	0	17.133	0	15.608	0	248.534	0	0	0	0	0	0	20.825	0	65.478	65.302	63.921	0	0	0	419.069	0	0	156.719	40.845	0	0
41665	1470.684	21.08042	0	0	0	139.086	95.766	0	0	0	127.615	68.42	88.194	0	0	112.629	0	0	0	0	0	0	0	66.981	62.857	0	0	0	0	0	0	0	45.399	0	97.417	95.779	85.586	34.117	0	0	0	151.228	0	62.581	39.3	0	191.562	0	0
41735	1472.621	39.25867	0	0	0	0	0	0	0	0	0	0	0	0	0	0	0	0	0	0	0	0	0	0	0	48.95	0	0	0	11.101	0	0	136.472	0	0	0	0	0	0	0	0	0	0	0	0	0	0	0	0
41737	1472.625	31.37989	0	0	0	0	0	0	0	0	0	0	0	0	0	0	0	0	0	0	0	0	0	0	0	0	0	0	0	0	0	0	0	0	0	47.761	0	0	0	0	0	0	0	0	0	0	0	0	0
41770	1473.63	22.20617	0	0	0	0	208.885	0	0	0	0	2547.85	0	0	0	74.087	0	0	0	0	0	205.736	0	0	119.846	0	25.629	0	0	0	0	0	0	0	136.614	739.204	0	0	0	0	0	0	0	23.492	0	0	2104.1	189.232	0
41815	1474.616	38.7946	0	0	0	0	0	0	0	0	0	0	0	0	0	0	0	0	0	0	0	0	0	0	0	0	0	0	0	0	0	0	0	0	0	0	0	0	0	0	0	0	17.448	8.032	63.531	0	0	0	0
41830	1474.644	28.9425	0	0	0	1269.29	0	218.925	0	0	0	0	0	179.045	0	408.528	0	0	141.731	0	0	0	0	0	0	0	0	791.276	0	0	0	0	0	0	0	0	0	558.475	0	0	0	0	0	0	0	0	109.642	0	0
41832	1474.658	20.05341	0	0	0	0	177.192	0	0	0	76.178	49.793	70.276	0	0	59.182	0	0	0	0	0	55.66	0	0	0	108.956	0	0	0	0	0	0	0	0	217.09	219.246	0	0	0	0	0	93.52	0	97.281	120.003	0	159.681	0	0
41833	1474.674	22.44045	0	0	752.009	93.064	646.558	0	0	0	0	0	0	0	0	0	0	182.26	0	0	0	970.213	0	303.114	95.911	148.078	0	552.11	0	1112.67	0	514.22	0	62.74	646.558	59.896	645.368	0	0	0	0	0	303.87	1041.22	0	0	0	514.409	610.134
41858	1475.577	37.91428	0	0	0	0	0	0	0	0	0	0	0	0	0	0	0	0	0	0	0	0	0	0	0	0	0	0	0	0	0	0	0	0	0	0	0	0	0	0	0	0	0	0	0	0	0	0	0
41863	1475.642	28.45095	0	87.902	0	0	0	0	0	0	0	0	0	0	0	0	0	0	0	0	0	52.155	0	54.467	17.91	0	0	0	0	0	0	0	0	0	0	0	0	0	0	0	0	0	0	0	0	0	0	53.128	0
41869	1475.736	39.77718	0	0	0	0	287.033	0	0	0	0	0	0	0	0	0	0	0	0	0	0	0	0	0	58.766	26.774	0	0	0	0	0	136.177	0	0	78.706	0	0	0	193.052	0	0	0	23.629	0	0	27.541	0	0	49.693
41892	1476.401	36.99297	0	0	0	0	0	0	0	0	104.599	0	0	0	0	0	0	0	0	0	0	0	0	0	0	0	0	0	0	0	0	0	0	0	0	0	0	0	0	0	0	0	0	0	0	0	0	50.218	0
41907	1476.623	27.79524	434.836	0	107.271	165.684	0	0	0	0	172.479	528.628	154.679	0	0	0	0	210.644	0	0	0	0	151.539	0	0	0	0	97.431	0	0	0	0	0	0	0	0	0	0	0	0	0	0	0	0	0	0	0	152.472	0
41908	1476.632	19.88527	0	0	0	0	30.334	0	0	0	0	142.267	0	0	0	0	0	0	0	0	0	0	0	36.815	0	0	53.604	32.472	0	0	0	0	0	209.995	0	0	56.008	0	0	0	0	0	0	25.711	21.917	0	0	0	0
41917	1476.663	29.59631	0	79.57	46.467	0	0	0	0	0	469.766	43.085	0	0	0	0	0	170.444	0	0	0	0	0	0	0	0	0	0	0	0	0	0	0	0	0	0	0	0	0	0	0	0	135.734	0	159.795	381.247	0	0	0
41922	1476.705	21.81118	0	0	0	0	0	0	0	0	0	0	0	0	0	0	0	0	0	0	0	0	0	0	0	0	0	0	0	0	0	0	0	0	0	0	0	0	0	0	0	0	0	0	0	0	0	0	0
41972	1478.614	39.30267	0	0	0	0	0	0	81.205	0	0	0	0	0	0	10.107	0	0	0	0	0	0	0	0	0	0	0	0	0	0	0	0	0	0	0	0	0	0	0	0	0	0	0	118.18	0	0	0	0	0
42033	1479.678	39.37829	0	0	0	0	72.336	0	0	142.04	0	0	0	0	0	0	0	0	76.146	365.954	0	0	0	0	78.89	0	0	98.909	0	109.728	0	194.087	0	0	0	0	0	55.423	0	0	0	0	0	0	0	0	0	0	0
42064	1480.656	29.87579	0	0	0	39.104	41.741	0	0	0	292.289	0	46.538	0	0	0	0	0	0	0	0	0	0	43.334	15.766	44.219	0	0	0	44.597	0	0	0	0	0	0	18.982	0	21.125	0	0	0	161.98	0	0	0	0	0	0
42065	1480.66	28.26553	0	287.412	0	0	0	0	0	537.482	346.446	0	0	0	0	0	589.879	13743.6	65.185	230.152	0	0	0	0	0	0	0	0	0	79.708	0	0	0	0	0	19.541	0	0	0	0	0	0	0	26.079	177.904	0	0	0	49.758
42102	1481.672	39.51877	0	0	0	0	0	0	0	0	0	0	0	0	0	0	0	0	0	0	0	0	0	0	0	0	0	0	0	0	0	0	0	0	0	0	0	0	0	0	0	0	0	0	0	0	0	0	0
42114	1481.85	21.21074	0	0	0	749.935	0	0	0	0	0	125.152	0	0	0	0	0	0	570.697	3682.6	11564.5	0	41.638	0	0	0	0	0	0	0	0	0	0	0	0	0	0	0	0	0	0	0	0	0	618.265	0	0	0	0
42146	1482.661	28.87865	725.431	0	28.848	31.176	0	0	0	0	0	0	0	0	0	0	0	0	0	0	0	0	0	24.581	8.433	0	0	0	0	0	0	0	0	0	0	0	0	0	0	0	0	0	0	60.721	0	0	0	0	0
42150	1482.666	22.46624	0	315.197	0	0	665.47	290.175	574.299	404.941	1664.08	52.394	0	118.324	0	749.564	1177.43	0	0	0	0	0	0	0	801.759	1146.16	96.015	65.772	0	404.385	0	0	0	1084.1	0	494.892	0	117.636	1201.14	167.385	0	1115.94	0	154.856	643.374	0	0	199.75	0
42166	1482.784	24.12321	0	0	1178.7	104.963	0	0	0	2342.41	1316.62	0	0	0	5482.38	0	0	3455.89	0	0	0	0	0	0	0	0	0	0	0	0	0	0	0	0	0	0	0	0	0	0	0	0	0	0	0	0	0	0	0
42179	1483.661	19.76758	0	0	0	0	0	0	0	0	0	0	0	0	0	0	0	0	0	0	0	0	0	0	0	0	0	0	0	0	0	0	0	0	0	0	0	0	0	0	0	0	0	0	0	0	0	0	0
42185	1483.641	29.04074	0	0	0	0	0	0	0	0	0	0	0	0	0	0	0	0	0	0	0	0	118.948	0	0	0	0	0	0	0	0	0	0	0	0	0	0	0	0	0	0	0	16.736	0	0	0	0	0	0
42188	1483.656	22.58601	0	138.43	63.273	0	0	0	122.817	0	56.78	0	244.501	0	0	0	187.75	0	0	0	0	0	0	0	0	0	0	0	0	0	0	0	99.724	0	1010.9	0	0	0	0	0	0	0	0	0	120.053	0	0	0	0
42216	1483.703	20.65311	0	0	0	0	345.062	0	0	0	0	742.058	156.573	0	0	140.137	0	0	0	0	0	441.049	250.117	190.279	75.689	160.078	137.8	55.908	0	0	0	0	0	387.753	315.651	298.769	121.305	0	0	0	0	54.46	0	158.603	225.416	0	367.665	157.705	0
42269	1484.666	23.56837	0	0	0	0	0	0	0	0	90.247	0	48.26	0	0	0	0	0	0	0	0	0	0	0	0	0	0	0	0	0	0	0	0	89.364	0	0	0	0	0	0	0	0	0	0	0	0	0	0	0
42273	1484.685	29.06736	0	0	0	242.206	0	0	0	0	0	0	0	0	0	76.923	118.364	0	0	0	0	0	33.437	43.159	0	0	86.386	0	0	0	0	0	0	0	24.158	0	103.511	0	0	102.117	0	0	0	78.47	0	0	0	0	160.245
42304	1485.674	23.76807	626.834	441.288	1219.69	1536.36	1008.42	0	969.672	893.612	1100.92	748.079	1586.64	1556.68	684.727	491.751	1025.51	736.22	1852.71	0	591.218	1106.22	1129.73	1402.08	1070.41	1278.69	122.849	1833.48	825.53	575.869	740.573	826.918	53.008	1293.11	2121.11	1364	1445.01	2546.94	1731.31	1213.14	1801.77	1666.93	1331.22	1262.37	914.554	1285.44	1519.51	1222.95	668.574
42313	1485.726	20.47869	0	674.548	0	0	0	0	0	0	0	0	0	0	0	0	0	0	0	0	0	0	0	0	0	0	0	0	0	0	0	0	0	0	0	0	0	0	0	0	0	0	269.699	0	0	0	0	0	0
42367	1486.599	39.22085	0	0	0	0	0	0	0	0	0	0	0	0	191.162	25.541	0	0	0	0	0	0	0	0	0	0	0	0	0	0	0	0	0	0	0	0	0	0	0	0	0	0	0	13.881	0	0	0	0	0
42374	1486.654	29.11044	0	0	0	0	41.666	0	0	0	0	0	0	0	0	0	0	0	0	0	0	22.987	0	132.146	0	0	0	0	316.627	0	0	0	0	0	0	0	0	0	0	0	0	0	0	0	0	0	0	0	0
42378	1486.683	21.15232	0	0	216.699	732.697	258.361	0	223.068	0	581.878	96.592	607.747	0	227.762	701.498	0	66.701	0	0	0	73.734	67.052	600.807	439.411	152.436	0	59.814	0	0	0	0	282.794	351.039	459.349	266.517	228.636	180.422	142.53	257.911	0	734.998	42.691	278.35	102.917	0	773.638	280.234	0
42379	1486.68	23.70012	0	0	0	0	0	0	0	0	0	0	0	0	0	0	0	0	0	0	0	0	0	0	0	0	0	0	0	0	0	0	472.353	0	0	0	0	0	0	0	0	0	0	0	0	0	68.015	0	0
42382	1486.715	22.965	25.226	0	0	0	0	0	0	0	0	0	0	0	0	0	0	0	0	0	0	0	84.413	0	0	0	0	0	0	0	0	0	0	0	0	0	0	0	0	0	0	0	0	0	0	0	0	0	0
42404	1487.652	29.62173	430.363	0	0	382.449	156.143	0	249.018	933.317	0	3095.37	17.688	470.537	0	0	4190.69	206.957	461.979	2923.12	377.056	445.693	528.51	0	491.676	2090.97	169.21	131.137	0	121.597	285.647	1197.93	706.98	313.502	417.433	180.142	410.581	0	204.601	999.962	102.037	407.773	0	709.834	830.55	325.863	468.351	167.213	0
42458	1488.593	20.0987	0	0	0	0	0	0	0	0	154.164	0	60.588	0	0	49.007	0	0	0	0	0	0	0	0	154.01	0	0	0	0	0	0	0	0	88.944	169.559	128.792	969.139	0	0	0	0	0	0	100.399	0	0	0	49.154	0
42473	1488.662	22.52133	0	0	0	0	0	0	0	0	0	0	0	0	0	0	0	0	0	0	0	0	0	0	17.779	0	0	0	0	0	0	0	0	0	0	32.672	0	0	0	0	0	0	0	0	0	0	0	42.294	0
42523	1489.619	28.84521	0	0	0	0	0	0	0	0	0	0	0	0	0	0	0	0	0	0	0	0	0	0	0	0	0	0	0	0	0	0	0	0	1320.47	0	0	0	0	0	0	0	0	0	0	0	0	0	0
42583	1491.628	20.30524	2914.47	0	0	0	0	0	0	0	0	0	0	0	0	0	0	0	0	0	0	0	0	0	0	0	0	0	0	0	0	0	0	0	38.642	0	0	0	0	0	0	0	0	0	0	0	58.069	0	0
42594	1491.739	39.83392	701.372	0	158.342	274.132	1339.15	0	0	1548.19	0	0	0	0	1276.6	391.338	427.153	0	262.717	884.662	99.008	0	315.881	278.883	1051.56	534.74	37.722	173.213	256.817	364.852	1284.88	1580.29	291.482	330.373	1178.4	584.85	15.301	396.981	1498.83	471.643	80.373	0	305.365	369.323	652.067	628.331	450.937	0	1101.87
42662	1492.367	36.68159	98.93	955.304	0	16.959	0	0	321.55	0	0	0	0	0	157.724	0	0	0	0	0	0	0	0	0	0	0	0	0	0	0	0	0	0	0	0	0	0	0	0	0	0	0	0	0	0	0	0	0	0
42679	1492.64	37.44077	0	0	0	0	0	0	0	0	0	0	0	0	0	0	0	0	0	0	0	0	0	0	0	0	0	0	0	0	0	0	80.079	0	0	0	0	0	0	0	0	0	0	0	0	0	0	0	0
42680	1492.642	27.90016	106.236	0	0	0	70.256	0	0	0	0	187.878	0	0	0	0	0	0	0	0	0	95.811	0	0	0	81.867	0	12.078	44.977	42.224	0	0	213.574	0	143.97	45.363	0	0	0	35.035	0	97.168	41.532	56.912	63.611	0	0	0	0
42683	1492.666	28.97724	1089.06	0	378.938	266.704	333.021	0	44.88	1189.03	966.665	97.768	488.681	0	550.718	258.307	0	0	55.566	0	160.332	0	981.482	61.882	313.484	120.03	37.079	0	198.19	354.442	0	0	540.834	230.695	91.389	0	0	32.46	276.418	318.839	0	0	144.711	73.51	293.233	98.134	201.574	111.795	334.14
42688	1492.669	30.03825	0	0	0	0	0	0	0	0	0	0	0	0	0	0	0	0	0	0	0	0	0	0	0	0	0	0	0	0	0	0	0	0	0	0	0	0	0	0	0	0	0	0	0	0	0	0	0
42721	1493.631	35.81949	0	0	0	0	0	0	0	0	0	0	0	0	0	0	0	0	0	0	0	0	0	0	0	0	0	0	0	0	0	0	0	0	0	0	0	0	0	0	0	0	0	0	0	0	0	0	0
42722	1493.633	21.8415	0	0	342.173	60.881	197.511	0	131.331	0	227.904	584.478	166.056	0	0	0	0	0	0	0	0	80.438	0	31.748	19.202	93.554	305.569	161.736	0	0	0	0	0	0	68.803	63.962	49.207	97.686	0	0	0	90.867	0	128.864	249.501	0	308.191	0	0
42750	1493.792	22.83777	189290	0	0	0	0	0	0	0	0	4.595	35.548	0	0	0	0	168.539	0	0	0	0	64327.3	0	0	0	0	0	0	0	0	0	0	0	0	0	0	0	0	0	0	0	0	0	0	0	0	0	0
42766	1494.623	39.29152	0	0	0	0	0	0	0	0	0	0	0	0	0	0	0	0	0	0	0	0	0	0	0	0	0	0	0	0	0	0	0	0	0	0	0	0	0	0	0	0	0	45.801	0	0	0	0	0
42769	1494.643	22.09629	0	0	0	0	0	0	0	0	0	0	0	0	0	0	0	0	0	0	0	55.78	59.328	0	0	17.665	0	0	0	0	0	0	0	0	0	0	120.323	0	0	91.333	0	0	0	0	0	0	27.416	0	0
42776	1494.661	30.3993	0	0	283.949	214.216	181.21	0	185.89	161.344	440.271	61.914	246.065	0	526.916	100.317	323.95	64.71	72.841	0	135.317	123.439	85.047	330.499	85.563	164.831	148.524	15.77	158.973	184.555	802.141	168.177	206.503	547.528	210.664	190.448	194.075	403.525	266.083	362.741	0	344.113	149.414	214.917	208.167	42.974	306.623	109.695	0
42779	1494.676	28.32456	0	0	121.218	59.738	40.578	0	0	1018.8	0	0	0	0	0	60.53	0	3457.25	482.988	0	0	0	0	0	26.18	0	494.184	26.108	26.366	331.4	0	0	114.33	0	0	0	31.148	0	0	0	0	0	0	0	49.34	0	0	0	238.717
42785	1494.709	23.25	0	0	0	0	0	0	0	0	0	0	0	0	0	67.352	0	0	0	0	0	0	0	0	0	173.742	0	0	0	0	0	0	0	0	132.784	0	0	0	0	0	0	0	0	18.089	0	0	0	0	0
42806	1495.472	36.88618	0	0	80.56	352.084	361.13	0	169.485	735.55	228.78	1215.16	0	0	266.787	128.689	0	91.297	176.062	360.244	51.297	0	206.061	199.441	95.312	378.052	0	227.924	281.847	274.447	359.381	167.107	162.926	31.667	74.9	60.581	0	28.939	203.962	0	334.651	0	48.527	136.798	0	133.465	91.327	152.589	352.632
42828	1495.665	30.00378	0	0	0	0	0	0	0	0	239.434	0	0	185.059	0	0	0	0	0	0	0	0	0	0	0	0	0	0	0	0	0	0	0	0	0	0	0	0	0	0	136.418	0	0	0	0	0	0	0	195.111
42832	1495.681	39.41293	0	0	0	33.237	132.862	0	0	124.85	0	0	0	0	0	143.934	169.454	0	160.147	402.952	163.27	0	148.616	13.015	99.239	162.977	80.974	205.794	0	252.91	156.95	125.365	369.281	0	92.014	0	27.198	0	141.486	0	95.029	0	293.539	0	0	306.513	92.882	147.371	418.974
42833	1495.684	23.3582	0	0	0	0	94.857	0	0	0	0	128.831	35.361	0	0	0	0	0	0	0	0	36.111	0	357.761	16.713	268.323	0	56.995	0	74.397	0	0	0	0	231.659	265.033	94.44	257.527	123.596	203.463	0	0	52.213	200.62	240.551	0	0	243.259	0
42866	1496.684	30.37452	0	0	0	104.196	77.769	0	0	69.28	0	0	0	573.571	1293.98	23.715	0	118.32	82.089	0	0	0	36.135	237.845	266.659	775.316	26.948	0	140.588	105.277	0	0	298.11	0	186.378	165.814	0	0	48.917	448.987	0	180.727	50.632	184.911	133.54	0	0	0	79.219
42867	1496.63	22.33629	0	0	0	0	31.152	0	85.363	0	0	0	0	0	0	0	0	0	0	0	0	0	0	0	0	0	0	33.323	0	0	0	0	0	0	0	0	0	0	65.478	0	0	60.591	0	0	0	0	730.268	0	0
42870	1496.651	28.26676	0	0	1158.61	141.271	31.312	0	0	0	0	0	0	0	0	0	0	6289.03	0	0	0	0	0	0	24.249	0	0	0	0	0	0	0	0	0	0	0	0	0	0	0	80.992	0	0	0	0	0	21.412	0	0
42937	1497.639	28.5486	0	179.836	0	0	0	0	52.456	0	220.401	131.151	83.521	71.557	743.061	19.986	0	0	0	0	0	0	40.391	0	0	0	0	0	0	0	272.263	0	0	0	0	107.231	0	0	0	18.538	0	0	0	31.97	0	0	0	0	0
42965	1498.409	35.08359	0	0	0	64.549	0	0	0	0	0	150.461	0	0	0	115.49	0	0	150.207	0	0	0	0	0	0	79.405	0	0	0	0	0	0	0	0	0	0	0	0	52.338	0	0	0	0	0	0	0	0	36.982	0
42975	1498.663	29.03122	0	0	0	54.899	156.274	0	0	0	0	0	0	0	0	0	0	0	0	0	0	0	0	0	19.837	59.584	0	0	0	0	0	0	70.989	0	0	0	0	0	42.047	0	0	0	0	0	0	0	0	0	864.148
43009	1499.638	29.22823	0	0	0	0	0	0	0	0	0	0	0	0	179.569	0	0	0	0	0	0	0	31.006	0	0	0	0	0	0	0	0	0	0	0	0	0	0	0	0	0	0	64.22	1017.25	0	0	0	0	0	0
43029	1499.876	21.22936	0	0	0	3516	0	0	0	3554.07	0	971.103	0	0	0	0	876.229	0	2731.17	16854.5	44755.8	0	428.292	0	12.24	0	0	0	0	0	0	0	0	0	0	0	351.775	0	0	0	0	0	0	117.489	2698.42	0	0	0	92.071
43107	1501.657	23.85513	0	0	0	0	0	0	0	0	0	21.899	82.498	0	0	51.741	0	0	0	0	0	0	0	0	32.602	0	0	48.626	0	0	0	0	0	0	63.165	0	113.945	45.765	35.72	0	0	0	58.739	56.938	0	0	27.247	0	0
43114	1501.735	20.10487	0	893.262	0	178.483	0	0	0	0	645.489	0	0	0	0	168.486	0	0	0	0	0	0	0	0	0	0	0	0	0	0	0	0	0	0	126.307	0	0	0	0	0	0	0	0	0	0	0	0	0	0
43226	1503.658	29.68195	0	0	0	0	0	0	0	0	0	0	0	831.181	0	0	0	0	0	0	0	0	0	125.263	0	0	0	0	0	0	0	0	0	0	0	15.505	0	189.855	0	0	0	0	0	0	0	0	0	0	0
43235	1503.711	36.02035	0	0	0	46.582	0	0	0	0	0	0	0	0	0	0	0	0	0	0	0	0	47.485	0	0	40.618	0	0	48.723	0	29.672	0	0	0	0	0	0	0	79.79	0	0	0	0	0	0	0	0	0	0
43275	1504.622	21.8226	0	0	0	0	0	0	0	0	0	0	132.804	0	0	0	0	0	0	0	0	0	0	0	0	0	0	0	0	0	0	0	0	0	0	165.693	0	0	0	0	0	0	0	66.136	0	0	0	0	0
43295	1504.682	20.24181	0	0	0	0	0	0	0	0	0	0	0	0	0	0	0	0	0	0	0	0	0	0	55.319	0	0	0	0	0	0	0	0	0	69.416	0	0	0	0	0	0	85.995	75.918	0	0	0	0	30.42	0
43339	1505.614	28.77205	64.925	1072.63	0	131.308	37.45	0	0	0	0	0	134.469	0	543.506	0	0	0	0	0	0	0	0	0	0	0	47.297	0	0	0	0	0	0	0	0	0	0	0	0	0	0	0	0	0	0	0	0	0	0
43341	1505.633	21.3165	0	0	0	0	0	0	0	0	0	0	0	0	0	0	0	0	0	0	0	0	0	0	0	0	0	0	0	0	0	0	0	0	0	0	0	0	0	0	0	0	0	0	0	0	0	0	0
43345	1505.68	27.66905	0	0	0	0	0	0	0	0	532.215	0	0	0	0	122.235	0	0	0	0	0	0	141.983	0	0	0	0	0	0	0	0	0	0	0	0	0	0	0	0	0	0	0	0	0	0	0	0	0	0
43366	1506.549	19.80367	0	0	0	0	0	0	0	0	50.981	0	0	0	0	0	0	0	0	0	0	0	0	0	124.204	0	0	0	0	0	0	0	0	0	88.123	0	0	0	0	0	0	0	0	55.748	0	0	0	0	0
43368	1506.532	36.90814	0	0	0	263.576	0	0	0	49.297	0	0	0	0	139.03	0	0	0	0	0	0	0	0	0	10.948	0	0	0	0	0	0	0	0	0	0	0	0	0	0	0	0	0	0	0	0	0	0	0	0
43395	1506.69	29.58091	0	0	0	0	0	0	0	0	0	0	0	0	0	0	0	0	0	0	0	0	0	0	0	0	0	0	0	0	0	0	0	0	0	0	0	0	0	0	0	0	42.057	0	0	0	0	0	0
43400	1506.736	23.01742	0	0	0	496.526	0	0	0	0	0	0	0	0	2422.62	502.649	104.13	758.638	0	253.903	1317.46	0	56.56	117.639	86.774	54.93	182.651	0	0	0	0	0	168.975	0	93.514	68.716	0	0	0	0	0	0	288.235	37.814	240.653	0	0	544.771	635.974
43442	1507.738	40.02385	4090.41	0	1668.31	3869.17	4216.28	2991.62	985.299	11965.3	0	0	0	1908.5	6334.73	2810.12	2624.83	126.752	1611.88	3230.26	1424.85	988.803	1560.09	2522.57	3589.16	3767.05	983.531	1067.99	2208.6	3648.21	5726.73	5477.11	2819.78	2064.64	4070.45	3356.46	907.305	2223.99	5290.44	3114.69	1047.05	4377.09	1727.94	1472.53	1891.73	5845.25	3546.71	852.262	3935.42
43538	1508.663	23.99497	0	0	0	0	0	0	0	0	0	0	0	0	0	0	0	0	0	0	0	0	0	0	0	0	0	140.022	0	0	0	0	0	0	0	0	0	138.138	0	0	0	0	0	170.571	0	0	0	411.903	0
43543	1508.678	29.33272	7614.55	3250.95	4452.3	7742.15	0	0	3302.69	7427.26	3247.85	3840.36	227.008	4004.37	0	5325.07	3709.97	0	2511.47	3632.63	3876.9	250.103	6293.1	2910.08	3791.15	4639.11	4682.14	1439.31	0	5771.55	0	2829.26	5731.82	5333.45	3017.99	2792.29	1755.83	1925.81	4041.5	5297.53	0	0	4508.75	4897.53	97.808	559.677	2543	2546.18	4948.29
43563	1508.764	22.57513	0	0	8.966	506.982	0	0	0	0	0	0	0	0	0	0	0	348.916	0	0	1065.5	0	0	0	0	34.983	0	0	0	70.015	0	0	0	0	42.002	132.063	0	117.896	0	0	0	0	59.018	0	139.286	0	70.784	112.638	0
43578	1509.489	37.0679	0	0	0	75.466	95.711	0	0	203.9	0	139.244	0	0	0	21.078	0	0	61.534	0	0	110.267	143.605	68.382	21.931	169.936	0	161.683	0	38.978	86.984	0	0	0	75.511	0	0	0	22.525	30.705	0	0	0	57.636	0	0	27.267	37.613	130.715
43592	1509.672	30.04088	0	0	0	0	0	0	0	0	0	0	0	0	0	0	0	0	0	0	0	0	0	0	0	0	0	0	0	0	559.815	0	0	0	0	1859.88	0	0	0	0	0	0	0	0	0	0	0	0	0
43605	1509.79	29.50207	0	0	9387.06	0	29958.2	7305.75	0	4156.71	25635.5	0	46087	0	94878.2	3328.41	0	14446.6	0	0	0	3562.74	0	0	0	0	0	0	50918.3	0	0	0	0	0	0	0	0	0	0	0	3612.55	8105.13	0	0	13876.3	11404.1	0	0	0
43642	1510.565	39.0518	0	0	0	0	0	0	0	0	0	0	0	0	0	0	0	0	0	0	0	0	0	0	0	0	0	0	0	0	0	0	0	0	0	0	0	0	0	0	0	0	0	0	0	0	0	0	0
43658	1510.652	30.29424	0	0	0	0	0	0	0	0	0	0	0	0	0	0	0	0	0	0	0	0	0	0	0	0	0	0	0	0	0	0	0	0	0	0	0	0	0	0	0	0	0	0	0	0	0	0	0
43659	1510.662	36.27921	0	0	0	0	0	0	0	0	0	0	0	0	0	0	0	0	0	601.377	235.35	170.297	150.614	0	0	0	0	0	0	0	23.837	0	0	0	50.254	0	0	0	0	0	0	0	0	69.006	232.234	165.754	0	0	0
43660	1510.654	28.27854	0	578.029	901.888	60.731	62.965	0	0	853.02	0	0	49.966	40.427	550.509	34.272	552.748	1391.7	573.623	117.677	0	246.641	366.222	0	108.835	0	0	150.399	0	0	0	65.74	446.982	0	0	0	677.018	63.176	0	0	0	0	0	17.965	0	0	0	0	371.097
43670	1510.676	23.3492	0	427.297	0	0	0	0	0	0	0	0	948.85	0	0	0	0	0	0	0	0	347.714	0	0	0	117.738	0	0	0	0	0	0	0	0	0	0	0	0	0	0	0	0	0	0	0	0	0	442.634	0
43678	1510.676	19.51616	0	0	914.007	0	106.007	0	0	0	139.709	0	197.682	0	349.76	228.343	0	422.043	0	0	0	0	0	0	137.368	0	233.155	0	0	0	0	0	0	0	36.544	84.521	0	0	0	0	0	0	0	0	74.293	0	290.192	289.29	0
43691	1510.682	20.16625	0	0	157.284	41.154	270.846	0	0	0	346.577	262.13	174.488	0	0	45.233	0	79.357	0	0	0	138.243	49.612	273.906	244.157	0	272.497	133.605	0	0	0	0	36.342	914.397	469.363	430.018	0	0	152.964	0	0	111.662	792.517	419.289	1002.4	0	931.903	807.396	0
43715	1510.677	24.64876	0	71.508	0	0	0	0	0	0	0	0	72.595	194.958	0	0	0	87.198	0	0	0	0	0	0	0	45.258	0	20.165	0	0	0	0	0	0	0	0	0	0	0	229.129	129.878	0	0	0	304.433	0	0	0	0
43794	1511.67	36.2726	0	0	0	22.677	0	0	0	452.027	0	60.962	0	0	0	0	0	0	148.139	0	0	0	0	31.24	0	183.75	0	120.71	345.72	414.571	0	0	231.922	0	0	0	0	0	0	0	219.696	0	0	0	0	0	0	22.494	0
43815	1512.437	36.92115	0	0	0	0	0	0	0	0	0	0	0	0	222.569	0	0	0	0	0	0	0	0	0	0	0	0	0	0	0	0	0	0	0	141.543	0	0	0	0	0	0	0	0	0	0	0	0	0	262.384
43822	1512.619	29.39541	0	0	0	0	0	0	0	0	0	0	0	95.325	306.12	0	0	524.424	0	0	0	0	0	0	0	0	0	0	0	0	0	0	0	0	0	602.477	0	0	0	0	0	0	0	0	0	0	0	0	0
43828	1512.687	26.62118	40.2	0	0	100.482	0	0	0	276.149	31.692	473.481	17.729	0	0	0	0	371.155	130.167	0	0	114.744	93.97	83.998	0	0	0	0	129.19	0	0	66.208	145.604	0	0	0	0	115.877	0	0	0	0	0	0	0	0	0	0	0
43830	1512.695	39.53526	0	0	0	0	0	0	0	33.352	0	0	0	0	0	105.774	0	0	118.274	0	0	45.908	0	0	7.612	0	0	0	0	47.573	0	176.817	375.086	91.533	0	0	0	0	0	0	0	0	164.293	0	0	97.483	0	0	29.259
43851	1513.443	36.78923	0	0	0	139.782	0	0	0	54.525	0	1116.08	0	0	0	0	0	0	0	0	0	0	95.821	0	102.542	0	0	44.474	444.419	0	690.718	0	0	161.701	0	0	0	0	74.564	0	0	0	0	140.588	140.862	0	0	120.671	0
43855	1513.489	31.07205	0	0	0	47.803	0	0	0	0	0	0	0	0	0	0	0	0	0	0	0	0	0	0	0	0	0	10.181	0	0	0	0	0	0	0	0	0	0	0	0	0	0	0	0	0	0	0	0	0
43863	1513.631	29.51285	0	0	0	0	120.147	0	675.806	0	0	0	0	66.583	0	961.169	57.691	0	0	0	0	0	0	0	47.759	0	474.012	0	0	452.432	0	0	0	0	0	331.167	0	0	0	0	0	303.434	227.668	224.442	0	0	0	19.825	0
43995	1516.77	41.03672	611.832	0	0	2017.65	0	2897.3	529.474	581.83	0	0	0	0	0	243.53	412.77	0	413.085	1022.88	109.413	48.001	0	798.354	813.499	195.266	125.969	0	0	1013.13	217.74	0	753.972	0	264.047	0	411.599	0	0	202.671	253.391	0	0	787.709	1051	207.113	196.019	323.063	0
44022	1517.653	30.19436	0	0	0	0	0	0	0	0	0	0	0	0	0	0	0	0	0	0	0	0	0	0	0	0	0	0	0	69.767	0	0	0	0	0	0	0	0	0	0	0	0	0	0	0	0	0	0	0
44030	1517.648	39.36366	0	0	0	0	0	0	0	0	0	0	0	0	0	0	0	0	0	0	0	0	0	0	0	0	0	0	0	0	0	0	0	0	0	0	0	0	0	0	0	0	0	0	0	0	0	0	0
44034	1517.657	21.59984	0	0	0	0	0	0	0	0	0	0	0	0	0	0	0	0	0	0	0	0	0	0	0	0	0	0	0	0	0	0	0	0	0	18.317	0	0	0	0	0	0	0	0	0	0	0	0	0
44146	1518.604	19.37145	0	373.244	577.479	975.61	31.188	0	0	0	530.182	119.613	512.108	0	2092.47	2440.12	0	0	213.892	0	1107.88	0	0	161.641	969.339	156.102	835.067	0	0	0	293.666	0	524.821	71.896	128.11	864.778	277.159	0	0	0	0	615.943	0	643.114	788.887	449.629	798.851	442.564	0
44345	1518.68	22.51888	0	0	0	0	0	0	0	0	0	0	0	0	0	0	0	0	598.711	0	0	0	0	0	0	0	0	0	1847.08	0	0	0	0	0	0	0	0	61.356	0	0	0	240.146	0	0	0	0	414.388	0	0
44390	1519.673	20.1092	0	0	0	0	0	0	0	0	0	0	0	0	0	0	0	0	0	0	0	0	0	0	0	0	0	0	0	0	0	0	0	0	0	0	0	0	0	0	0	0	0	0	0	0	0	0	0
44398	1519.712	32.56503	0	0	0	62.567	0	0	0	1070.36	0	0	0	0	0	0	0	0	484.03	3471.71	0	125.524	0	207.977	38.387	1411.17	137.009	0	0	0	0	0	265.606	0	108.818	0	93.759	0	0	0	0	0	0	0	1418.76	0	0	53.364	152.661
44418	1520.636	36.40126	0	0	0	0	85.247	0	17.989	0	0	0	0	236.319	0	0	0	0	0	0	0	0	0	0	0	0	0	0	0	0	424.112	0	0	0	32.331	0	0	0	0	0	0	0	0	0	0	0	0	0	0
44458	1521.634	22.65209	0	0	0	0	0	0	0	0	0	0	0	0	0	0	0	0	0	0	0	0	0	0	26.449	49.351	0	0	0	525.039	0	0	0	0	58.423	297.843	0	0	0	0	0	0	0	0	0	0	0	0	0
44464	1521.688	30.52821	93.929	2201.3	0	0	0	0	0	0	72.875	53.277	0	0	0	0	0	0	74.918	0	0	47.845	0	0	53.176	144.362	69.723	0	51.391	0	0	0	80.132	0	158.168	83.769	0	0	1050.53	30.076	0	0	0	85.932	2337.84	0	37.565	0	0
44524	1522.701	29.40686	817.637	0	2258.67	393.109	1009.98	0	1042.23	507.121	2565.66	1667.35	1591.64	1679.5	1131.67	570.916	504.991	237.978	0	1548.93	1118.44	971.614	956.078	665.252	1055.42	1352.77	401.259	576.003	1218.89	1811.23	1575.01	1758.28	458.852	1290.47	601.234	696.907	1405.57	786.84	0	2025.83	1799.06	401.124	881.298	315.509	0	675.166	1179.12	1024.43	995.714
44535	1522.712	22.89534	0	0	415.626	30.115	460.681	0	102.485	0	0	130.846	290.662	174.232	0	428.252	0	0	0	0	356.758	0	282.937	344.822	138.177	38.062	116.052	63.002	238.764	0	0	0	0	243.759	282.043	81.697	157.668	238.199	0	0	466.794	0	582.425	378.694	528.537	0	455.188	477.782	0
44592	1523.671	21.96611	4394.26	4643.54	8711.39	4001.58	5848.97	2791.16	3044.3	3519.32	9185.75	8296.4	4882.87	4283.25	0	5051.61	4574.9	4621.13	2684.8	0	2168.66	5316.74	2397.9	3281.25	4078.62	1314.41	1068.99	2638.18	2948.05	2887.69	992.546	129.534	2912.71	8329.14	5332.96	5811	3929.67	2424.53	434.765	255.89	2458.57	4175.36	3374.42	5805.91	5672.29	6523.99	6601	4337.06	6760.17
44599	1523.74	22.87061	0	4129.89	522.786	300.002	0	0	0	0	0	0	0	0	0	727.977	0	0	0	0	584.48	0	0	0	0	0	0	0	0	0	0	0	0	0	24.515	0	0	0	0	0	0	0	0	0	0	0	0	0	0
44618	1523.737	40.65607	7953.79	0	11628.9	12702	11144.1	9899.39	7849.25	19536.6	0	0	0	17137.2	27776.8	19245.3	7173.16	1974.51	8221.97	8138.7	8500.6	5873.81	7723.3	8641.61	8192.66	8135.17	5402.53	3815.81	5411.17	9612.41	15659.9	11312	9663.61	12401.8	10608	15747.1	7904.48	6619.06	13302.7	0	6108.68	31001.2	7736.4	7974.12	8668.98	17148.3	8037.94	4294.11	11731.8
44633	1523.841	29.75377	0	90.442	0	1489.39	0	11013.5	0	3605.42	0	0	0	0	0	0	2213.64	5404.9	1254.06	0	0	0	0	1580.92	0	0	1855.56	0	0	0	0	0	3586.49	0	1170.7	764.035	0	0	0	0	0	6125.88	0	1612.72	0	5713.1	0	0	0
44636	1523.848	33.32319	0	0	0	0	0	0	0	0	0	0	0	0	0	0	0	0	0	0	0	0	0	0	0	0	0	0	0	0	0	0	0	0	0	0	0	0	0	0	0	0	0	0	0	0	0	0	0
44676	1524.668	30.32128	0	0	0	0	0	0	0	0	0	0	0	0	0	0	0	0	0	0	0	0	0	0	0	0	0	0	0	0	0	0	0	0	0	0	0	0	0	0	0	0	0	0	0	0	0	0	0
44679	1524.654	20.02625	0	0	624.477	429.685	1799.46	0	228.602	0	265.016	1850.24	440.918	552.947	387.333	649.312	0	87.291	0	0	0	473.035	57.062	718.14	422.588	304.744	540.174	579.752	0	66.67	0	0	953.752	382.438	1048.92	1107.17	742.702	0	430.432	0	0	431.608	239.369	195.008	603.208	0	706.202	537.653	640.589
44718	1525.479	37.16451	2205.91	1805.39	1643.4	2581.64	2731.45	2538.68	2162.7	4961.73	2551.75	12297.1	0	8700.42	3282.27	965.327	1361.87	1641.97	1668.36	2965.83	1033.26	2399.47	1535.23	2258.63	1022.24	3583.97	620.319	1703.34	3689.74	1737.65	3608.72	1579.18	1871.74	1526.18	1580.54	1695.8	1266.54	1779.11	2042.59	1558.87	3039.21	3446.38	752.322	1430.07	693.782	2232.69	2046.9	1533.15	2287.49
44744	1525.584	22.08859	0	148.55	718.889	729.486	368.088	0	1991.84	0	914.404	0	449.25	734.171	0	613.527	0	145.288	0	0	724.433	0	0	285.928	164.85	0	0	72.304	0	0	0	0	0	0	418.632	206.556	140.741	918.198	0	0	307.535	655.51	392.12	0	327.94	0	1524.65	1261.63	0
44750	1525.669	30.3927	0	0	0	0	0	0	0	0	0	0	0	0	0	0	0	0	0	0	0	0	0	0	0	73.777	11.542	0	66.242	47.094	0	38.918	0	0	0	0	0	0	0	0	0	0	0	0	0	0	0	0	119.376
44754	1525.689	26.69714	0	0	0	0	0	0	0	0	0	0	0	0	0	0	0	0	0	0	0	0	0	0	0	0	0	0	0	0	0	0	0	0	0	0	0	0	0	0	0	0	0	0	0	0	0	0	0
44797	1526.672	29.84481	0	0	0	0	0	0	0	0	0	0	0	0	44.723	0	0	0	0	0	0	0	0	0	0	0	0	0	0	0	0	0	0	0	0	0	81.416	0	0	30.188	0	0	0	0	0	0	40.913	0	0
44800	1526.68	22.73488	0	294.623	1015.75	0	0	0	0	0	0	1439.9	1291.32	0	0	0	1112.97	0	1894.96	0	348.321	428.7	2003.62	24.139	346.049	0	0	281.785	0	0	0	0	969.241	0	0	0	1683.76	0	39.147	0	0	0	0	0	0	248.889	37.324	407.869	104.762
44802	1526.69	23.91861	0	0	0	100.796	73.024	0	159.668	0	128.847	321.387	360.944	320.718	0	79.817	0	0	0	0	0	0	0	95.326	187.858	114.008	0	220.682	0	0	43.494	0	0	112.312	293.421	137.425	0	218.964	196.409	194.449	0	137.004	163.634	138.842	80.213	0	198.271	136.929	0
44831	1527.668	29.47385	0	0	35.742	15.734	0	0	0	0	246.036	0	10.917	0	0	0	0	0	0	0	0	34.718	0	56.435	10.918	0	0	0	0	0	0	0	0	0	0	0	0	0	0	0	0	0	108.225	0	0	0	0	72.329	0
44921	1530.568	37.5785	0	0	0	0	0	0	0	0	0	0	0	0	0	0	0	0	0	0	0	0	0	0	0	0	0	0	0	0	0	0	0	0	0	0	0	0	0	0	0	0	0	0	0	0	0	0	0
44932	1530.68	39.47461	0	0	0	0	0	0	0	0	0	0	0	0	0	0	0	0	0	0	0	0	0	0	0	0	0	0	0	0	0	0	0	0	0	0	168.723	0	0	0	0	0	0	0	0	0	0	0	0
44967	1531.675	29.82496	0	2012.01	0	155.527	0	0	0	0	0	0	0	434.943	0	0	0	0	0	0	0	0	0	0	0	0	0	35.493	0	0	0	135.973	50.459	0	0	30.789	0	0	0	0	0	0	0	0	0	0	0	0	0
44969	1531.687	39.31343	0	0	0	310.912	634.614	325.815	31.21	621.046	0	0	0	0	0	429.498	194.838	0	523.537	653.369	194.997	422.779	258.178	219.965	241.336	355.105	94.527	263.3	353.473	371.949	237.781	793.945	514.673	0	220.389	35.246	71.994	199.007	318.388	23.963	454.325	0	305.814	99.139	156.257	298.288	447.872	107.33	620.385
45021	1532.621	26.34591	0	0	0	0	81.939	0	0	0	0	0	0	0	0	0	0	0	0	0	0	0	331.676	0	0	401.551	0	0	188.41	0	0	0	0	104.873	61.224	0	0	346.094	178.654	0	0	0	0	101.906	110.521	0	67.906	0	0
45024	1532.666	39.75372	0	0	0	0	0	0	0	0	0	0	0	0	0	0	0	0	0	0	0	0	0	0	0	0	0	0	0	0	0	0	0	0	0	0	0	0	0	0	0	0	0	0	0	0	0	0	0
45063	1533.709	20.78679	0	0	0	0	0	0	0	0	0	0	6.028	0	0	0	0	0	0	0	0	0	0	0	0	0	0	0	0	0	0	0	0	0	0	0	0	0	0	0	0	0	0	0	0	0	0	0	0
45130	1534.597	19.37621	0	579.151	216.031	75.851	0	0	0	0	308.113	0	210.388	0	0	87.963	0	0	0	0	0	0	0	419.863	702.306	0	0	0	0	0	0	0	0	0	0	225.08	75.149	0	0	0	0	0	0	240.923	50.512	0	214.49	974.998	0
45196	1534.659	29.52389	0	0	0	0	0	0	0	0	0	0	0	0	0	0	0	0	0	0	0	0	0	0	0	0	0	0	0	0	0	0	0	0	0	0	0	0	0	0	0	0	0	0	0	0	0	0	0
45205	1534.677	20.75359	209.445	0	0	0	0	0	195.443	0	0	42.764	119.689	0	0	0	0	0	0	0	0	0	0	0	301.089	0	0	0	0	0	0	0	75.32	0	0	0	117.135	0	0	0	0	44.769	0	25.02	0	0	0	285.317	0
45243	1535.679	22.00208	0	0	211.973	205.359	816.467	0	592.909	0	1184.3	514.048	850.931	0	0	963.774	0	0	0	0	0	0	0	382.907	0	220.342	0	135.337	0	0	0	170.731	235.553	75.804	96.757	0	127.676	84.837	0	121.409	0	110.344	0	590.696	166.585	0	707.883	0	0
45245	1535.684	21.00793	0	0	0	0	0	0	0	0	0	0	0	0	0	0	0	0	0	0	0	0	0	0	0	0	0	0	0	107.197	0	0	0	0	0	0	0	0	69.767	0	0	0	0	0	0	0	0	42.254	0
45246	1535.684	29.12723	0	998.633	307.92	280.439	0	0	0	0	0	120.935	0	0	0	0	0	0	0	0	184.161	39.474	229.219	0	35.037	0	0	82.082	0	0	0	38.539	0	0	0	0	54.111	0	0	0	0	0	0	0	0	0	0	0	0
45250	1535.688	30.26556	9170.06	0	0	37.133	0	0	0	0	563.299	0	0	0	0	0	0	0	0	0	0	0	0	0	0	0	0	0	0	0	0	0	0	0	0	0	0	0	0	0	0	0	0	0	0	0	0	0	0
45290	1536.681	22.2052	0	0	1377.21	0	0	0	0	269.661	0	809.152	0	960.616	0	0	168.357	0	226.378	0	0	303.279	352.801	0	62.911	554.582	0	0	196.519	0	0	0	0	3157.2	0	0	562.931	234.119	268.121	183.768	500.232	0	410.901	0	733.324	1303.58	0	569.595	557.259
45295	1536.7	29.19942	0	0	0	0	0	0	0	0	0	0	0	0	0	0	0	518.917	0	0	0	0	0	0	0	0	0	0	0	0	0	0	0	0	0	0	0	0	275.889	0	0	0	0	0	0	0	0	0	0
45297	1536.723	19.8795	0	0	0	0	109.679	0	0	0	0	382.27	0	0	0	111.879	0	0	0	0	0	0	0	178.383	95.518	89.147	138.861	0	0	0	0	0	117.454	64.118	164.476	127.437	233.567	0	0	0	0	0	0	113.279	0	0	193.447	130.369	0
45347	1537.782	21.11038	0	0	794.304	1175.37	0	0	0	0	2548.69	0	0	0	6760.43	706.422	0	593.102	0	0	470.08	0	0	0	0	0	13.623	0	0	0	0	0	0	0	0	0	0	0	0	0	0	0	0	0	0	0	0	0	510.059
45379	1538.632	22.54729	0	0	0	0	0	0	0	0	0	0	0	0	0	84.327	0	0	0	0	0	0	37.331	0	157.464	0	0	121.16	0	0	0	0	0	0	0	0	0	0	0	0	0	0	0	0	36.998	0	0	167.01	0
45384	1538.69	29.77393	0	0	503.08	220.187	323.218	0	193.19	388.141	363.812	250.361	319.015	1120.8	0	246.633	94.096	358.865	257.499	171.559	263.896	325.338	236.22	354.345	188.83	395.177	374.052	318.787	279.983	561.329	577.996	766.987	0	309.583	64.349	259.419	434.184	484.976	447.44	196.16	942.794	84.031	2178.93	529.45	277.296	0	542.73	235.313	373.839
45441	1539.746	43.16468	0	0	0	0	0	0	0	0	0	0	0	0	0	0	0	0	0	0	0	0	0	0	173.034	24.78	0	0	0	57.603	0	0	45.281	0	0	0	0	0	0	0	0	0	0	0	30.759	0	0	0	0
45445	1539.735	40.30862	229.975	0	214.706	3525.38	2200.85	2740.54	1385.52	1764.19	0	0	0	3419.01	5366.73	4995.57	2027.11	457.062	1815.1	2038.85	2743.82	1371.57	1703.42	2163.63	224.715	1857.05	1425.42	1296.16	1790.32	2578.65	3975.41	2757.47	0	2981.19	4288.28	2073.73	1914.12	2185.43	3173.18	2313.24	1545.61	4519.31	1628.01	0	0	4294.26	1892.38	1774	3825.73
45463	1539.852	33.41411	0	0	0	0	0	0	0	0	0	0	0	0	0	0	0	0	0	0	0	0	0	0	0	0	0	0	0	0	0	0	0	0	0	0	0	0	0	0	0	0	0	0	0	0	0	0	0
45496	1540.772	29.86551	0	0	0	27.473	39.931	0	0	505.288	101.533	110.747	63.092	45.288	0	0	72.484	0	0	157.993	0	0	42.264	0	0	0	0	0	682.692	0	0	0	0	0	0	0	0	0	0	30.186	0	499.788	0	0	35.148	928.04	0	0	0
45498	1540.755	43.25195	0	0	0	0	0	0	0	0	0	1740.75	0	0	0	0	26.9	0	0	0	0	0	0	0	0	0	0	0	0	0	0	0	0	0	0	29.152	0	0	0	0	0	0	0	0	0	0	0	0	0
45503	1540.75	39.97953	3275.47	0	1588.91	755.142	677.872	0	607.671	6149.32	0	0	0	1924.55	1859.35	232.603	0	0	272.693	298.092	0	0	0	89.943	2878.4	300.621	21.351	0	0	0	0	0	1170.9	0	19.558	220.192	0	0	0	18.111	0	253.786	155.982	277.824	0	127.644	96.209	96.715	329.173
45554	1541.609	24.50581	0	0	0	0	0	0	0	0	407.456	22.855	12.826	0	0	0	0	0	0	0	0	0	0	0	0	38.366	0	0	0	0	0	103.872	0	0	0	0	0	0	0	0	0	0	167.933	0	298.553	0	62.32	0	181.512
45564	1541.73	25.78398	0	0	0	0	0	0	0	0	0	0	0	0	0	0	0	0	0	0	0	0	0	0	0	0	0	0	0	0	0	0	0	0	0	0	0	0	0	0	0	0	0	0	0	0	0	0	0
45594	1542.686	29.98102	0	0	0	0	0	0	0	0	0	0	0	0	0	0	0	0	0	0	0	0	0	0	0	0	0	0	0	0	0	0	0	0	0	0	0	0	0	0	0	0	0	0	0	0	0	0	0
45597	1542.692	23.96014	0	0	25.425	173.74	0	0	82.864	0	261.133	0	104.87	402.118	0	317.558	0	0	0	0	0	0	78.017	103.588	144.039	0	0	66.903	0	0	0	0	0	293.025	99.542	165.132	160.251	147.975	0	0	0	0	105.206	83.962	0	0	221.724	134.053	0
45654	1544.476	36.99944	0	0	0	0	0	0	0	0	0	0	0	0	0	0	0	0	0	0	0	0	0	0	0	0	0	0	0	0	0	0	0	0	0	0	0	0	0	0	0	0	0	0	0	0	0	0	0
45664	1544.674	29.05042	0	0	0	0	0	0	0	76.763	0	0	0	0	0	0	0	0	0	0	0	0	0	0	0	0	0	0	0	24.239	0	0	130.362	0	0	37.006	0	0	42.537	0	0	0	0	24.403	0	0	0	0	0
45695	1545.672	29.23117	0	0	0	246.238	0	0	137.224	0	426.52	69.099	0	528.825	0	0	750.253	0	62.098	84.453	0	0	557.352	0	207.454	0	0	0	0	0	342.939	0	0	0	262.985	120.607	131.157	199.79	0	0	0	0	0	0	0	0	0	0	662.482
45775	1547.677	29.82277	0	640.23	0	0	0	0	0	0	0	0	0	0	0	0	0	0	0	0	0	0	26.354	0	16.114	0	0	13.248	0	0	0	214.758	0	0	47.053	0	67.968	21.979	0	0	0	0	30.572	0	0	0	24.078	0	0
45828	1548.691	39.32897	0	0	0	0	0	0	0	0	0	0	0	0	0	0	0	0	0	0	0	40.78	0	0	45.107	0	0	0	0	0	0	0	77.444	0	0	0	0	0	0	0	0	0	0	0	52.072	0	0	0	0
45857	1549.687	20.21417	0	0	0	0	0	0	0	0	0	0	11.061	0	0	0	0	0	0	0	0	0	0	0	16.837	0	0	0	0	0	0	0	0	0	0	0	0	0	0	0	0	0	63.764	0	38.506	0	36.393	0	0
45863	1549.696	39.48611	2402.76	0	0	386.642	630.084	0	0	688.947	0	0	0	325.496	1415.47	215.928	0	0	0	0	0	0	0	356.714	0	479.96	216.361	0	352.167	427.315	178.551	730.192	0	133.486	465.104	0	0	443.499	646.287	69.584	1145.77	0	299.497	73.109	0	604.758	372.22	0	536.49
45889	1550.713	23.47558	0	1158.83	0	0	0	0	0	0	0	0	0	0	0	0	0	0	0	0	0	0	0	0	0	0	0	0	0	0	0	0	0	0	0	0	0	0	0	0	0	0	0	0	0	0	0	0	0
45893	1550.699	29.82104	0	997.289	0	0	40.406	0	18.858	0	0	0	0	164.086	0	0	0	0	0	0	0	524.216	0	149.028	140.724	78.141	201.081	0	36.07	536.83	213.293	339.245	681.348	342.672	235.712	0	118.571	99.63	108.795	0	65.348	384.877	325.282	81.003	0	42.165	276.077	153.879	0
45895	1550.659	22.25886	0	0	0	0	0	0	50.872	0	0	21.978	0	0	0	0	0	0	0	0	0	669.875	0	0	0	0	0	0	0	0	0	0	0	332.182	323.834	0	0	0	0	0	0	0	0	0	0	0	328.408	0	0
45896	1550.67	20.46901	0	0	0	0	26.867	0	0	0	0	0	0	0	0	0	0	0	0	0	0	0	0	0	0	96.812	40.528	0	0	35.739	0	0	0	180.095	0	82.594	106.853	0	0	0	0	89.232	0	0	0	0	0	0	0
45943	1551.67	20.26982	0	0	0	0	0	0	0	0	0	202.616	0	0	0	56.858	0	0	0	0	0	212.822	82.026	0	0	0	0	0	0	0	0	0	0	0	236.444	0	0	0	0	0	0	0	296.314	144.862	0	0	207.37	0	0
45944	1551.655	22.28557	0	0	0	151.231	200.731	0	227.846	0	0	515.231	216.732	0	0	390.551	0	0	0	0	0	0	87.789	192.477	292.086	248.997	0	115.591	0	0	0	0	0	0	0	0	219.632	333.108	135.294	0	0	153.734	0	207.665	320.362	0	1004.69	87.836	0
45949	1551.701	28.21567	0	0	0	0	0	0	0	65.447	0	0	0	0	0	0	0	0	0	0	0	0	0	0	0	0	0	0	0	0	0	0	67.206	0	0	0	0	0	0	0	0	0	0	0	0	0	0	0	0
45950	1551.699	29.735	0	760.552	27.417	0	0	0	252.099	273.903	720.132	292.381	296.764	0	0	20.747	1064.32	0	1075.05	0	1162.11	0	510.31	0	60.179	225.054	12.032	265.606	0	0	0	0	0	0	0	0	514.138	0	76.289	0	88.901	0	0	336.646	0	0	0	0	0
45954	1551.742	23.60936	0	144.717	0	56.246	0	0	229.277	0	0	0	17.293	0	0	102.608	434.795	0	102.079	0	495.095	0	131.006	0	209.186	0	0	0	0	0	0	0	0	0	0	0	0	0	0	0	0	0	0	103.783	0	0	0	371.459	0
45980	1552.498	37.21467	1268.48	454.81	1017.32	4513.87	1677.24	1049.78	3816.89	3331.37	1274.47	6963.56	0	4089.57	3415.02	724.766	1036.1	963.728	626.531	2720.34	767.589	1453.06	1526.28	1038.61	855.633	2600.22	424.036	1064.19	2314.2	1176.94	2304.27	780.282	1392.86	2129.73	2786.87	1334.12	595.326	972.958	1366.91	2089.26	1867.1	2047.39	470.176	1253.94	483.775	1751.17	753.333	1617.62	2230.44
45983	1552.561	39.50667	0	0	0	0	0	0	91.43	280.868	0	0	0	0	0	0	0	0	0	0	0	0	0	170.082	0	0	276.91	0	25.506	0	0	0	0	0	0	0	14.705	0	0	0	0	173.169	0	184.975	0	0	0	0	0
46001	1552.688	39.5262	0	0	0	0	0	0	0	269.648	0	0	0	0	492.95	31.166	153.309	0	71.382	425.442	129.818	260.61	283.734	0	0	290.687	0	190.65	0	0	0	0	564.368	219.005	0	0	57.515	0	0	0	0	0	0	0	151.705	0	0	0	0
46002	1552.722	29.69271	0	0	0	925.525	37.941	0	0	937.787	0	495.381	0	0	6044.4	0	0	1918.74	0	2698.74	0	0	0	0	0	0	0	0	0	0	0	49.859	0	0	0	0	0	0	0	0	0	0	18.623	0	931.867	0	0	0	0
46056	1553.637	39.27666	0	0	0	0	0	0	0	0	0	0	0	0	0	0	0	0	0	0	0	0	0	0	0	0	0	0	0	0	0	0	0	0	0	0	0	0	0	0	0	0	0	0	0	0	0	0	0
46064	1553.695	30.40322	164.133	817.638	0	0	0	0	0	0	0	0	0	62.417	0	0	0	0	0	0	0	0	40.667	0	0	0	0	0	0	0	0	0	0	0	0	20.744	0	30.52	0	0	0	0	199.188	0	0	0	13.58	0	0
46091	1554.656	28.59294	0	0	0	96.56	65.655	0	0	0	89.602	0	0	0	0	19.55	0	0	0	0	0	20.404	0	41.987	15.058	0	37.721	0	0	0	0	0	0	60.219	73.262	0	40.502	0	0	31.455	0	31.69	0	247.991	0	0	0	0	0
46119	1554.8	22.97132	11718.1	57.049	0	0	0	0	0	0	0	0	0	0	0	0	0	0	0	0	0	0	0	0	0	0	0	0	0	0	0	0	0	0	0	0	0	0	0	0	0	0	0	0	0	0	0	0	163.843
46139	1555.719	40.1404	0	0	0	0	0	0	0	0	0	0	0	0	0	0	0	0	0	0	0	0	205.187	0	0	0	22.968	0	0	0	0	0	0	0	0	0	0	0	0	0	0	0	0	0	0	0	0	0	0
46170	1556.655	27.90784	0	0	0	302.652	166.15	0	0	59.96	0	424.578	50.008	0	0	26.777	0	0	32.11	0	0	131.686	296.023	90.47	39.37	122.855	0	125.1	0	0	0	198.416	63.163	0	110.383	62.924	71.836	0	52.597	0	114.507	0	0	136.433	0	0	0	29.344	82.248
46179	1556.712	23.18372	0	0	0	0	0	0	0	0	0	0	0	0	0	0	0	0	0	0	0	0	186.224	0	0	0	0	0	0	0	0	0	0	0	0	0	0	0	0	0	0	0	158.659	0	0	0	0	0	0
46184	1556.739	40.03232	246.061	0	559.383	719.052	537.218	0	156.09	5014.33	0	0	0	0	1441.52	1260.26	520.442	0	716.47	447.366	392.771	189.612	0	118.931	562.062	324.683	38.597	366.376	0	340.893	232.417	202.717	311.21	319.617	237.933	228.49	0	316.935	162.942	176.067	99.271	0	314.815	198.567	289.381	710.273	285.479	134.265	755.89
46258	1558.707	29.84734	0	348.713	0	0	0	0	0	0	0	13.506	0	0	0	0	5099.41	0	0	1015.2	0	0	0	0	306.882	970.874	10.001	0	0	20.752	0	337.485	106.285	0	0	0	439.143	0	0	106.783	0	0	0	209.13	790.721	0	0	28.763	0
46338	1560.577	21.76907	0	0	0	314.304	0	0	0	0	577.452	0	0	0	0	229.311	0	0	0	0	0	80.008	0	333.208	418.077	0	48.77	61.342	0	0	0	0	0	0	488.745	1254.43	577.171	0	0	0	0	0	181.529	618.893	0	0	0	702.269	0
46369	1560.697	29.78541	0	0	122.157	58.628	16.543	0	0	0	0	0	11.388	0	0	0	0	0	44.304	0	0	53.436	39.593	0	51.719	48.603	0	18.179	109.527	24.492	0	35.403	0	0	47.329	123.864	22.055	0	52.679	0	0	0	0	0	0	0	0	0	0
46370	1560.673	22.89195	0	0	0	0	0	0	0	0	0	0	0	449.244	0	36.183	0	0	0	0	0	0	0	0	0	0	0	0	0	0	0	0	0	0	0	0	0	0	0	0	0	0	38.438	0	0	0	0	41.327	0
46384	1560.709	39.90164	0	0	0	0	0	0	0	0	0	0	0	0	0	0	0	0	0	0	0	0	176.564	0	0	0	0	0	0	0	0	233.551	0	0	28.687	0	119.163	0	0	0	0	0	0	0	0	149.114	0	0	0
46417	1560.738	19.52553	0	0	0	0	165.226	0	0	0	0	0	242.904	0	0	203.333	0	0	0	0	0	0	0	0	437.244	0	106.068	0	0	0	0	0	0	0	251.079	177.53	0	0	0	0	0	0	72.509	217.585	118.239	0	173.437	112.327	0
46542	1561.448	36.95663	339.879	0	284.331	593.968	1587.86	0	93.52	1364.37	1271.47	682.282	0	179.794	945.742	124.291	392.777	47.185	335.776	850.444	0	182.608	92.682	239.222	213.658	639.268	86.342	482.917	452.978	503.504	1031.62	370.218	635.507	1032.27	409.119	0	100.945	851.059	149.034	115.545	779.588	115.642	475.314	200.03	258.913	449.384	1236.34	186.899	645.292
46551	1561.639	22.28874	0	0	0	0	0	0	0	0	0	0	0	0	0	0	0	0	0	0	0	0	0	0	0	0	0	0	0	0	0	0	0	2361.52	0	0	0	0	0	0	0	1987.82	0	0	1187.01	56.956	0	0	0
46554	1561.686	40.62815	0	0	0	0	0	0	0	0	0	0	0	0	0	0	0	0	0	0	0	0	0	0	0	0	0	0	0	0	0	0	0	0	0	0	0	0	0	0	0	0	0	0	0	0	0	0	0
46567	1561.693	29.49148	0	0	0	0	0	0	0	0	0	0	0	0	0	0	0	0	0	0	0	0	0	0	0	0	0	0	0	0	0	0	0	73.217	0	0	0	0	0	0	0	0	0	0	0	0	0	0	0
46587	1562.453	37.37674	0	0	0	0	0	0	0	0	0	0	0	0	0	0	0	95.506	0	0	0	0	0	0	0	0	0	0	0	37.981	0	0	0	0	0	0	0	0	0	0	0	0	0	0	0	0	0	0	0
46606	1562.687	22.46147	0	0	6763.15	2415.67	2702.79	1057.96	1191.01	0	1830.75	5278.97	1461.15	1275.05	463.007	1878.12	805.956	383.484	410.905	0	254.219	2472.7	1237.67	2151.47	1307.49	3490.15	537.125	1039.45	948.46	1113.19	0	1245.8	1138.29	73.265	3086.16	1888.85	1470.11	1861.24	1492.55	1365.18	792.701	297.347	2846.79	1824.26	124.539	2189.98	3471.08	1755.12	1256.16
46642	1563.443	37.44816	0	0	0	0	0	0	0	0	0	0	0	0	0	0	0	0	0	0	0	0	0	0	0	56.583	0	0	80.156	0	0	0	0	0	0	0	16.262	0	0	0	0	0	30.392	34.513	0	0	0	0	33.206
46649	1563.701	29.46172	161.633	0	0	68.134	0	0	66.81	0	116.844	349.109	65.181	1196.73	788.966	26.477	0	799.545	106.068	0	0	170.602	211.522	274.247	124.842	308.785	479.432	188.673	0	519.885	585.933	1512.62	457.042	0	586.28	296.657	330.797	697.533	628.869	436.262	0	444.295	0	427.995	318.214	0	385.635	151.734	0
46654	1563.712	39.86909	0	0	0	0	0	0	0	0	0	0	0	0	0	0	0	0	64.674	102.494	0	0	0	0	0	0	0	0	79.883	0	0	0	53.632	49.648	0	0	0	0	0	0	214.792	0	0	0	0	0	0	0	0
46679	1563.87	24.73912	0	0	0	0	0	0	0	0	0	0	0	0	0	0	0	0	0	0	0	0	0	0	0	0	0	0	0	0	0	0	0	0	0	0	0	0	0	0	0	0	0	0	0	0	0	0	0
46717	1564.683	35.98125	0	0	0	0	0	0	0	0	0	0	0	0	0	0	0	0	0	0	0	0	0	0	0	0	0	0	0	0	0	0	0	0	0	0	0	0	0	0	0	0	0	0	0	0	0	0	0
46719	1564.691	31.45114	0	2362.87	0	0	0	0	0	0	0	0	0	0	0	0	0	0	0	0	0	0	0	0	0	0	0	0	0	0	0	0	0	0	0	0	0	0	0	0	0	0	411.366	0	0	0	0	0	0
46725	1564.721	28.36997	0	0	318.821	0	55.005	0	0	85.65	0	132.794	0	75.31	0	0	104.758	0	0	0	0	123.018	146.941	53.18	0	22.45	44.207	51.529	98.638	25.004	0	0	0	194.781	28.509	52.457	45.895	0	0	128.436	0	0	87.161	71.477	51.16	0	120.595	0	0
46756	1565.688	26.3032	875.034	91.798	674.677	218.112	384.749	0	118.61	320.122	321.641	427.937	405.762	120.078	0	435.596	0	0	200.474	0	0	324.256	475.957	323.667	130.543	243.3	74.916	144.159	81.61	159.413	0	396.856	129.313	85.281	450.655	209.381	238.648	236.74	377.448	215.506	792.227	221.104	184.355	209.293	71.835	374.732	0	0	0
46765	1565.806	20.30308	0	0	0	0	0	0	0	0	0	0	0	0	0	0	0	0	0	0	0	0	0	0	0	0	0	0	0	0	0	0	0	0	0	0	0	0	0	0	0	0	0	0	0	0	0	0	0
46783	1566.471	41.40123	0	0	0	0	0	0	0	0	0	0	0	0	0	0	0	0	0	0	0	0	0	0	0	0	0	0	0	0	0	0	0	0	0	0	0	0	0	0	0	0	0	0	0	0	0	0	0
46801	1566.666	38.31092	0	0	0	0	0	0	0	0	0	0	0	0	0	0	0	0	0	0	0	0	0	0	0	0	0	0	0	0	0	0	0	0	0	0	0	0	0	0	0	0	0	0	0	0	0	0	0
46812	1566.694	28.66247	0	0	0	58.942	0	0	0	0	0	0	0	38.42	297.21	0	0	85.533	0	0	0	0	0	0	22.81	0	0	45.034	0	0	0	0	0	0	0	0	0	110.074	0	0	101.656	0	49.632	0	0	0	0	0	0
46826	1566.826	29.55559	0	1213.35	0	168.669	10570	0	209.204	0	2126.57	0	4576.25	799.96	0	246.51	0	0	0	0	0	342.487	0	0	0	0	0	126.984	3124.99	0	460.576	0	0	0	0	92.802	0	0	0	0	117.638	192.218	1123.68	0	524.553	0	0	0	0
46875	1567.698	28.07529	0	0	0	0	0	0	0	0	0	0	0	0	0	0	0	0	0	0	0	0	0	0	0	0	0	0	0	0	0	0	0	0	0	0	0	0	0	0	0	0	0	0	0	0	0	0	0
46880	1567.702	20.19208	78.122	216.114	0	971.6	1340.23	0	248.791	0	1284.69	562.814	520.207	179.034	970.27	629.557	574.365	1670.59	0	0	0	672.766	273.469	839.975	758.213	604.477	866.076	514.493	0	255.253	0	0	199.211	2396.02	1510.32	1304.36	601.508	0	378.029	85.922	344.666	612.757	1753.98	1316.86	2914.91	0	2663.05	2226.03	293.993
46883	1567.729	23.9151	323.599	0	839.153	831.486	0	0	0	650.373	2202.24	0	0	0	2108.37	0	0	4628.09	0	0	107.364	0	0	54.566	0	0	0	0	0	0	0	0	0	0	0	0	0	0	0	0	0	0	88.687	0	0	0	136.528	89.218	575.509
46923	1568.674	39.59215	0	0	0	0	0	0	0	59.778	0	0	0	0	83.994	0	0	0	13.69	0	0	0	0	0	0	11.342	0	0	0	21.083	0	0	36.991	0	0	0	0	0	0	0	0	0	0	0	0	0	0	0	24.069
46926	1568.703	24.74389	0	0	0	0	0	0	0	0	0	0	0	0	0	0	0	0	0	0	0	0	0	0	0	0	0	0	0	0	0	0	0	0	0	0	0	0	0	0	0	0	0	0	0	0	0	0	0
46928	1568.709	29.89318	0	0	0	983.406	0	0	0	0	0	36.884	0	0	222.593	0	0	3052.74	0	0	0	94.063	119.299	257.484	0	394.431	0	53.087	27.501	0	0	639.534	0	0	32.082	130.399	0	111.104	441.568	0	1207.24	93.885	213.292	610.737	283.26	0	0	36.559	0
46961	1569.654	39.31398	0	0	0	0	0	0	0	19.02	0	0	0	0	0	15.285	0	0	88.571	0	0	0	0	0	44.52	0	0	0	0	0	0	0	0	0	0	0	0	0	0	0	0	46.458	0	0	0	0	0	0	0
46972	1569.713	29.6955	0	0	1143.6	0	0	0	0	0	0	32.525	0	133.678	0	0	0	0	0	0	0	0	0	0	0	0	0	0	0	0	0	0	0	0	0	0	0	0	0	27.298	0	0	753.567	0	0	0	0	0	1223.13
47005	1570.665	39.63763	0	0	0	0	32.994	0	0	85.66	0	0	0	0	0	0	0	0	0	0	0	0	0	0	0	0	0	0	0	0	0	221.002	0	0	0	0	0	0	0	0	0	232.616	0	0	0	0	0	0	97.469
47039	1571.68	39.63187	0	0	0	0	102.97	0	0	0	0	0	0	659.73	0	287.366	0	0	0	0	0	0	0	0	0	0	0	0	0	0	0	0	16.91	0	0	159.001	0	0	0	0	0	0	330.289	213.567	308.404	0	0	0	162.632
47125	1573.723	29.85957	0	229.513	0	48.996	0	0	0	0	0	0	133.271	0	0	0	0	0	0	0	0	0	0	0	0	0	0	0	0	0	82.785	307.767	0	292.602	0	0	0	0	0	0	242.86	0	0	0	385.405	0	0	0	0
47200	1574.679	21.7564	0	0	0	0	0	0	0	0	0	0	0	0	0	0	0	0	0	0	0	0	0	0	0	0	0	0	0	0	0	0	0	0	0	0	0	0	0	0	0	0	0	0	0	0	0	0	0
47215	1574.688	39.65685	0	0	0	0	0	0	0	0	0	0	0	0	18.989	0	0	0	0	0	0	0	0	0	9.13	0	0	0	0	0	0	0	0	0	29.786	14.133	0	0	0	0	0	0	0	0	0	27.877	0	0	0
47273	1575.739	19.59361	0	0	0	0	0	0	0	0	0	0	0	0	0	1747.87	0	0	0	0	0	0	0	0	1790.8	0	0	0	0	0	0	0	0	0	0	0	0	0	0	0	0	0	0	0	0	0	0	0	0
47285	1575.747	30.19979	0	0	166.319	0	0	0	28.971	1185.38	0	222.064	235.796	0	0	44.847	15180.9	237.122	37.896	10825.6	509.327	75.745	125.226	0	125.866	1650.29	0	69.067	0	0	0	0	703.538	0	0	0	62.534	0	0	0	0	0	2810.26	0	2107.85	0	0	0	0
47367	1576.6	26.37432	1664.61	1434.95	1258.98	1341.76	2682.25	0	0	3263.42	3520.92	2993.74	0	0	0	557.491	0	679.568	1197.94	0	651.33	904.459	1878.65	1609.82	789.672	2237.34	646.063	715.737	1723.93	1953.33	0	1315.71	0	1570.98	1155.81	1269.12	1392.67	2892.14	1404.69	1371.12	0	1453.87	1256.73	1943.14	1722.1	0	1042.17	1279.15	530.5
47371	1576.602	27.46772	0	0	0	0	0	3153.46	1617.84	0	0	0	2193.46	3159.81	1071.26	0	756.56	0	0	884.495	0	0	0	0	0	0	0	0	0	0	1767.72	0	1230.05	0	0	0	0	0	0	0	4082.78	0	0	0	0	0	0	0	0
47402	1576.674	43.30026	0	0	0	0	0	0	0	0	0	0	0	0	0	0	0	0	0	0	0	0	171.401	0	1851.24	0	874.851	0	0	0	0	0	0	0	0	0	0	0	0	0	0	40.55	0	0	0	0	0	0	0
47855	1576.743	19.50785	0	0	1164.63	843.621	1216.33	0	369.199	0	619.253	919.398	1334.69	244.464	0	226.589	0	0	89.185	0	0	0	0	793.249	285.803	358.944	1454.31	0	0	0	0	0	462.897	148.678	1157.93	1466.96	325.577	0	0	0	0	657.186	895.061	1351.77	835.103	0	2027.76	1303.69	0
48008	1577.687	40.084	0	0	0	0	0	0	473.812	0	0	0	0	0	0	0	0	0	0	0	0	0	0	0	0	14.552	0	0	0	0	0	0	953.631	0	0	0	0	0	0	0	0	344.371	0	0	579.335	0	17.29	0	0
48023	1577.784	29.1025	0	0	0	0	0	0	0	0	0	0	0	0	0	0	0	0	0	0	0	0	0	0	0	0	0	0	0	0	0	0	0	0	0	0	0	0	0	0	0	0	0	0	0	0	0	0	0
48061	1578.754	40.22638	836.445	0	0	0	785.405	265.247	0	0	0	0	0	0	0	0	0	0	0	554.424	0	365.358	1167.14	196.435	0	951.881	0	0	20.609	1067.24	1065.65	1516.1	0	0	652.869	20.059	0	676.12	1224.59	0	203.566	0	1328.45	810.905	0	1034.55	649.221	0	0
48063	1578.706	27.51185	0	0	270.075	0	0	0	74.094	0	585.777	520.336	120.53	0	0	0	0	0	0	0	0	0	0	0	0	196.224	0	0	0	91.38	0	0	0	278.017	0	0	39.908	0	0	0	0	0	0	0	164.847	0	380.892	0	0
48089	1579.684	20.05599	4465.13	10888.9	9789.02	11390.4	11840.8	4680.81	7096.71	1194.54	8184.15	14238.8	6843.57	8757.23	11572.5	15769.1	3168.12	11369	2119.21	695.004	396.949	6961.43	1543.52	16103.5	9353.81	10140.1	7431.83	9286.73	2643.97	3246.1	835.613	1089.22	11024.6	8645.94	20282.3	11279.8	11576.9	0	9544.18	0	7081.18	11413.4	9264.32	6894.06	16219.5	285.474	28153.4	12980.1	11854.4
48093	1579.679	23.00007	0	539.705	1966.63	544.294	449.801	0	1680.87	927.092	1770.66	4460.25	2137.89	139.765	224.661	0	1194.52	1529.54	1393.88	0	1285.81	454.01	2208.55	581.435	1525.81	0	80.839	2082.89	0	0	0	0	30.757	601.513	1242.62	416.08	1829.35	425.344	0	0	0	86.914	0	0	577.823	239.583	0	1834.54	0
48106	1579.713	29.81744	3332.7	0	2990.24	1985.53	2083.1	2042.33	1628.42	3834.74	4293.93	3245.25	4220	7397.72	2850.49	1109.75	559.508	5009.85	1919.79	896.58	751.47	2946.46	1720.93	2799.09	1250.27	1986.2	4560.04	2195.79	5947.55	4005.2	5327.12	5243.54	2295.49	4388.17	4022.09	2869.36	2838.19	6635.76	4005.01	4114.67	3142.76	4560.68	2492.11	2511.69	4497.2	4941.64	2962.77	1506.91	2146.51
48115	1579.737	27.35297	0	0	0	0	0	0	0	214.464	0	0	0	0	0	0	0	0	0	0	0	0	0	0	28.996	0	0	0	0	0	0	0	0	0	24.328	0	0	0	0	0	0	0	0	0	0	0	0	0	0
48131	1580.503	36.39041	0	0	0	452.301	0	0	0	0	0	0	0	0	0	92.224	405.423	0	0	0	325.463	81.301	0	0	0	0	0	0	0	310.038	0	200.291	101.427	0	10.878	0	0	0	275.924	0	309.329	0	0	0	97.264	421.826	0	0	0
48162	1580.886	24.84996	0	0	0	187.482	0	0	0	0	0	1551.7	0	0	0	0	74.821	0	0	0	0	0	341.039	0	287.436	1201.8	58.227	94.068	0	0	0	0	0	1331.41	164.905	476.806	317.066	514.275	391.493	0	0	0	0	0	0	0	0	498.583	0
48176	1580.879	23.8674	0	0	2871.57	1667.58	102.298	6037.63	650.891	2086.36	373.562	0	1217.67	239.511	1121.66	45.187	986.656	14005.3	968.992	1385.03	0	263.233	97.363	2784.17	568.68	963.811	1270.58	960.237	3302.06	569.397	3021.9	2132.79	1919.69	0	593.644	566.193	827.41	0	0	2973.63	350.146	2197.15	1017.9	3095.81	645.426	6280.89	1898.98	786.058	0
48189	1581.601	39.33647	0	0	0	0	0	0	0	0	0	0	0	0	0	0	0	0	0	0	0	0	0	0	0	0	0	0	0	0	0	0	0	0	0	0	0	0	0	0	0	0	0	0	0	0	0	0	0
48195	1581.7	28.10121	0	0	0	0	0	0	0	0	0	0	0	0	0	0	0	0	0	0	0	0	0	0	0	0	0	0	0	0	0	0	0	0	0	0	0	0	0	0	0	0	0	0	0	0	0	0	0
48224	1582.699	23.21333	0	0	0	0	0	0	0	0	0	0	0	104.985	0	0	0	0	0	0	0	0	0	0	0	0	0	0	0	0	0	0	0	0	0	0	0	471.933	0	0	0	0	85.277	0	0	237.493	0	0	0
48281	1583.58	19.44993	0	0	0	125.433	0	0	43.676	0	0	0	96.381	0	0	319.2	0	0	0	0	0	0	0	0	393.048	0	118.759	0	0	0	0	0	0	0	0	296.798	0	0	0	0	0	0	0	199.038	179.04	0	252.844	203.111	0
48354	1583.687	30.07762	0	0	0	0	0	0	125.029	848.995	515.786	18.534	93.452	0	0	78.017	0	0	0	0	0	0	0	164.312	0	0	0	0	0	0	0	0	0	0	0	0	0	0	77.596	0	0	36.811	0	15.562	0	0	104.932	0	0
48394	1583.701	23.26777	0	44.944	96.607	168.312	1051.54	0	268.184	601.521	1188.59	298.488	674.374	0	537.008	1272.12	102.678	0	402.527	0	1480.92	73.125	513.761	675.326	734.926	1137.5	54.971	412.755	0	257.046	0	656.946	287.825	387.277	854.569	580.501	146.135	0	789.776	346.926	365.844	272.874	1135.27	987.306	423.527	203.467	31.926	445.294	243.81
48417	1584.506	37.49593	741.933	352.313	356.818	1345.58	897.682	1625.66	0	335.14	0	2760.62	0	1227.36	0	68.001	165.292	0	530.197	282.428	0	374.286	209.028	249.614	263.405	982.077	153.639	528.964	651.158	489.041	108.029	241.601	314.107	0	469.638	74.477	269.88	251.395	239.739	0	582.179	615.225	0	13.308	91.04	307.728	397.787	64.852	138.52
48421	1584.65	22.45558	0	0	0	0	0	0	0	0	0	0	0	0	0	0	0	0	0	0	0	0	0	0	0	0	0	0	0	0	0	0	0	0	0	0	0	0	0	0	0	0	0	0	0	0	0	0	0
48424	1584.684	24.72825	0	0	0	0	0	0	0	0	0	0	0	0	0	0	0	0	0	0	0	0	0	0	0	0	0	0	0	0	0	0	0	0	0	0	0	0	0	0	0	0	0	0	0	0	49.51	0	0
48425	1584.693	29.90134	0	0	0	775.058	56.186	0	0	0	288.694	0	13.131	269.881	0	182.928	0	90.348	558.174	0	0	0	0	32.39	69.031	0	0	0	0	0	0	0	257.384	0	65.873	0	55.44	141.841	0	63.172	0	0	0	311.649	0	0	18.739	47.622	93.191
48428	1584.701	31.32633	0	0	0	0	38.206	0	0	0	0	0	0	0	0	0	0	0	0	0	0	0	0	0	0	0	0	0	0	0	0	0	0	0	0	21.172	0	0	0	0	0	0	0	0	0	0	0	0	0
48446	1584.883	20.87205	0	1266.08	0	587.937	0	0	0	3807.61	0	906.778	0	0	0	0	0	0	4553.61	7823.73	58484.6	0	0	0	0	0	0	0	0	0	0	0	0	0	0	0	0	0	0	0	0	0	0	0	1981.11	0	0	0	0
48478	1585.615	25.27533	0	0	0	0	0	0	0	0	0	0	0	0	0	0	0	0	0	0	0	0	0	0	0	0	0	0	0	0	0	0	0	0	0	0	0	0	0	0	0	0	0	0	0	0	0	0	0
48480	1585.657	39.84372	0	0	0	228.822	0	0	165.644	0	0	0	0	0	0	230.911	0	0	179.643	0	305.084	0	0	0	0	0	0	0	0	0	0	0	0	0	0	552.598	0	0	0	0	0	278.999	183.43	256.871	269.676	108.867	0	0	0
48486	1585.746	29.27718	0	0	0	296.324	0	0	0	0	0	300.394	0	0	0	0	1275.47	0	900.968	3878.9	0	0	0	0	0	1716.22	0	0	0	0	0	0	0	0	0	0	0	0	0	0	0	0	0	0	1640.62	0	0	0	821.875
48505	1586.637	39.79324	0	0	0	0	0	0	0	0	0	0	0	0	0	0	0	0	0	0	0	0	0	0	0	20.655	0	0	0	0	0	0	0	0	0	0	0	0	0	0	241.398	479.662	0	0	142.992	132.323	70.494	0	0
48520	1586.738	28.88186	0	0	835.374	0	539.692	0	112.505	612.475	264.517	0	272.589	175.619	0	131.627	207.633	65.418	0	0	0	120.557	203.38	220.971	138.853	0	261.723	48.651	219.315	544.8	214.928	0	350.518	234.161	218.583	269.474	132.508	86.057	262.743	259.272	354.18	0	311.39	257.09	282.684	240.698	0	96.599	0
48521	1586.729	30.47467	0	652.027	317.34	107.735	0	0	0	32.492	365.891	720.317	0	0	1704.64	0	0	904.229	0	0	0	0	0	0	79.862	0	620.035	0	0	0	0	938.741	0	0	0	0	136.336	0	0	0	0	0	599.625	152.133	0	0	0	58.084	379.206
48540	1587.656	39.46728	0	0	0	0	0	0	0	0	0	0	0	0	135.203	56.979	0	0	0	0	0	0	0	0	0	0	0	0	0	0	0	0	0	0	39.955	0	0	0	0	0	0	0	234.118	0	14.999	22.021	0	0	0
48580	1588.706	30.15033	0	0	0	0	0	0	0	0	0	0	0	605.706	0	0	131.852	0	91.666	0	0	0	0	0	0	0	0	170.818	0	0	705.532	0	0	612.32	425.546	364.727	168.627	107.994	595.245	642.857	212.251	0	0	159.995	0	0	218.089	0	98.636
48616	1589.598	20.22756	0	0	0	0	0	0	0	0	0	0	0	0	0	0	0	0	0	0	0	0	0	0	0	0	0	0	0	0	0	0	0	0	0	0	0	0	0	0	0	0	0	0	0	0	0	0	0
48625	1589.712	29.6958	0	978.441	0	152.606	0	0	0	0	0	13.12	0	0	0	0	0	0	0	0	0	0	0	0	66.51	0	0	39.834	0	0	0	0	0	0	0	16.003	0	0	0	0	0	31.059	0	0	34.968	0	0	0	0
48651	1590.442	37.39939	0	0	0	0	0	0	0	0	0	0	0	0	0	0	0	0	98.457	0	0	0	0	0	0	0	0	0	0	0	0	0	0	0	0	346.517	0	0	0	0	0	0	0	0	67.315	0	0	85.624	0
48663	1590.675	20.17185	0	0	0	0	0	0	0	0	0	0	0	0	0	0	0	0	0	0	0	0	0	0	0	157.769	0	0	0	0	58.374	0	0	0	0	0	0	0	97.042	0	0	0	0	0	0	0	0	0	0
48664	1590.675	39.29321	0	0	0	0	0	0	0	0	0	0	0	0	0	0	0	0	0	0	0	0	0	0	0	0	0	0	0	0	0	0	67.898	0	0	0	0	0	0	0	0	0	0	0	0	0	0	0	0
48667	1590.708	32.78574	0	0	0	0	0	0	0	0	0	0	0	0	0	0	0	0	0	0	0	0	23.063	0	0	61.548	0	0	0	0	0	0	0	0	0	0	0	0	0	0	0	0	303.711	41.514	0	0	54.001	0	0
48686	1591.709	38.27637	0	0	0	0	78.447	0	0	0	0	0	0	0	0	0	0	0	44.72	0	0	89.655	149	22.976	22.708	120.791	0	41.271	38.598	194.502	0	137.503	47.62	114.523	116.031	0	0	227.194	119.444	0	0	0	12.776	46.398	121.287	132.413	113.816	0	0
48699	1591.74	30.38794	0	230.253	391.755	0	0	593.364	593.573	0	0	817.493	1584.18	160.046	0	0	970.451	184.454	527.86	579.881	826.838	377.771	1516.61	0	201.639	0	0	139.91	0	0	0	0	679.996	0	0	0	403.586	0	0	0	0	0	0	0	93.52	0	0	148.88	0
48751	1592.697	22.1803	149.437	0	0	0	721.772	0	559.664	0	0	2085	114.43	0	0	0	0	0	0	0	0	617.533	0	0	305.306	882.031	0	86.169	314.404	253.393	0	335.036	447.562	1977.66	452.768	79.48	386.251	143.408	154.748	425.107	0	388.903	0	490.563	0	217.544	697.192	100.792	0
48898	1592.735	29.84592	0	0	0	0	0	0	0	0	0	0	0	0	0	0	0	0	0	132.384	0	0	0	0	0	33.154	0	0	0	0	27.432	0	0	45.205	0	0	0	24.194	0	0	0	0	41.265	177.714	445.642	0	0	0	86.103
48979	1592.746	39.32225	0	0	0	0	0	0	0	0	0	0	0	0	0	0	0	0	0	0	0	0	0	0	0	0	0	0	0	52.408	96.33	0	124.201	0	35.762	0	0	44.571	0	0	0	0	0	12.472	0	0	52.028	0	0
49122	1592.733	19.51922	156.271	0	439.596	97.196	276.344	0	142.827	0	419.543	335.837	504.501	0	71.047	691.258	0	0	0	0	0	0	0	327.18	743.824	295.244	408.082	0	0	0	0	0	150.354	118.892	439.058	725.935	194.579	0	0	0	0	433.566	124.52	576.293	271.856	0	947.386	461.703	0
49243	1593.693	22.37626	0	0	0	0	0	249.469	0	0	0	0	131.596	0	0	42.525	369.527	0	0	0	0	0	0	0	107.71	35.374	0	0	0	0	0	0	0	0	0	96.778	0	0	0	0	0	0	0	186.111	0	0	151.197	67.362	0
49244	1593.736	29.9219	522.626	0	0	17.37	0	0	0	413.719	0	0	0	0	87.957	0	0	8968.09	0	0	0	0	0	0	104.522	0	0	0	0	0	0	0	0	0	0	95.262	0	0	0	32.114	0	0	0	0	0	0	0	0	0
49248	1593.75	39.57015	0	0	0	0	0	0	0	0	0	0	0	0	0	0	0	0	65.819	0	0	0	133.046	41.956	0	0	0	0	106.274	0	0	0	0	0	0	0	0	0	0	0	0	0	0	0	0	0	0	0	810.434
49273	1594.516	36.38948	0	0	0	0	0	0	0	0	0	316.561	0	0	0	0	0	0	0	0	0	0	0	0	0	0	0	0	0	141.402	0	0	0	0	0	0	0	0	122.245	0	0	0	0	0	0	215.601	0	0	0
49284	1594.673	29.23305	0	0	0	0	120.168	0	0	0	0	0	0	0	0	0	0	0	0	0	69.842	0	0	0	0	0	61.362	0	0	126.657	579.1	0	0	0	0	0	0	0	0	0	0	0	0	0	0	0	0	0	0
49295	1594.726	23.05294	385.913	0	77.648	153.602	645.751	0	283.685	0	0	254.203	344.737	524.425	0	624.626	0	125.297	171.887	0	369.643	158.343	433.202	641.08	266.583	610.603	49.375	567.616	0	0	0	198.707	194.106	151.116	509.105	129.25	430.303	877.731	0	174.319	742.902	119.651	749.254	598.62	210.767	235.851	304.102	391.228	0
49296	1594.727	27.319	0	0	0	0	0	0	0	0	0	0	0	0	0	0	0	0	0	0	0	0	0	0	0	0	0	0	0	0	0	0	0	0	0	0	0	0	0	0	0	0	0	0	0	0	0	0	0
49303	1594.762	40.21545	2329.62	0	0	1001.61	1507.54	1532.03	421.411	0	0	0	0	612.203	0	1617.18	632.482	0	1067.2	1456.15	632.622	761.389	1185.27	715.638	942.803	1319.24	518.381	750.215	813.785	1536.25	1767.83	2038.86	1455.99	1570.83	823.438	1092	686.994	1416.26	1731.52	927.853	818.245	1240.93	1275.23	688.892	900.676	1551.34	883.896	456.941	0
49332	1595.704	30.00662	560.186	0	0	499.597	505.588	0	135.203	738.826	537.519	505.501	481.529	705.167	608.068	425.072	536.485	31.099	279.744	341.046	0	657.325	134.008	362.614	203.061	684.001	805.34	330.691	519.159	733.894	0	904.502	597.359	0	697.527	316.376	420.669	567.868	757.152	621.939	434.611	580.961	755.23	324.295	580.599	665.889	612.181	143.236	1241.91
49334	1595.685	20.15028	0	0	724.137	227.022	1261.8	0	391.278	0	485.826	941.397	311.164	167.188	187.101	551.715	0	171.043	0	0	0	248.141	0	0	539.126	48.558	30.569	326.852	0	0	0	0	282.729	216.036	528.38	422.122	111.755	0	0	0	366.917	365.104	131.556	396.176	891.565	0	1328.31	0	243.411
49349	1595.896	21.5836	0	0	0	0	0	0	0	0	0	0	0	0	0	0	0	0	0	0	0	0	0	0	0	0	0	0	0	0	0	0	0	0	0	0	0	0	0	0	0	0	0	0	0	0	0	0	0
49381	1596.723	23.42023	0	0	106.092	0	171.471	0	0	0	0	0	135.056	0	0	0	0	0	0	0	0	0	149.72	0	0	206.75	0	0	0	117.27	0	0	0	0	411.921	39.933	0	0	0	0	0	141.182	0	85.241	21.053	0	26.44	104.239	0
49390	1596.821	20.23905	0	0	426.298	2239.29	0	0	0	0	0	0	0	0	110.515	0	0	678.806	0	1705.09	0	0	0	0	0	0	0	0	0	0	0	0	0	0	0	0	0	0	0	0	0	0	0	0	0	0	0	0	0
49451	1598.73	38.9475	0	0	0	0	0	0	0	0	0	0	0	88.52	0	0	0	0	0	0	0	0	0	0	0	0	0	0	0	0	0	0	0	0	0	0	0	0	0	0	0	0	34.967	0	0	0	0	0	0
49464	1599.414	37.0975	0	0	0	0	0	0	0	0	0	0	0	0	0	0	0	0	0	0	0	0	0	0	0	0	0	0	0	0	0	0	0	0	0	0	0	0	0	0	0	0	256.863	0	0	0	0	0	0
49509	1600.496	37.44067	691.343	0	188.828	586.158	627.34	0	565.559	560.552	0	1442.11	0	505.314	196.552	109.509	103.251	154.242	228.62	511.339	57.119	355.725	390.577	235.946	147.154	931.268	106.656	396.148	701.707	545.799	133.506	212.142	351.098	330.764	377.548	114.269	158.53	0	185.282	242.421	373.906	569.739	0	133.542	210.357	504.323	72.024	192.952	95.356
49524	1600.686	20.009	0	0	0	0	0	0	0	0	0	0	0	0	0	0	0	0	0	0	0	0	0	0	0	0	0	0	0	0	0	0	0	0	0	0	0	0	0	0	0	0	0	0	0	0	0	0	0
49527	1600.693	29.62274	115.099	0	0	305.369	199.979	0	0	0	0	0	77.588	945.021	37.24	364.477	0	323.192	0	0	0	0	0	222.7	40.306	0	241.749	0	25.113	0	178.24	250.458	0	0	186.035	345.237	0	110.183	224.703	0	825.781	386.472	303.695	0	0	634.307	122.278	0	354.367
49530	1600.7	40.08514	0	0	0	0	0	0	0	0	0	0	0	0	0	0	0	0	0	0	67.039	0	0	0	0	0	0	0	0	0	0	0	307.671	104.774	0	338.593	0	0	0	0	0	85.918	0	0	8.712	0	0	0	0
49608	1602.743	28.97183	34.949	110.066	0	559.553	439.359	0	302.727	0	0	0	274.485	477.643	69.017	247.455	453.276	0	364.792	1143.79	1044.67	246.82	198.08	201.161	185.297	901.776	260.797	0	0	0	253.816	435.693	581.98	625.851	178.001	486.93	503.111	0	280.422	0	451.042	0	307.602	1221.75	0	389.106	34.603	257.622	391.495
49696	1604.617	38.39833	0	0	0	0	0	0	0	0	0	0	0	0	0	0	0	0	0	0	0	0	0	0	0	0	0	0	0	0	0	0	0	0	0	0	0	0	0	0	0	0	0	0	0	0	0	0	0
49697	1604.674	20.13967	0	0	0	0	0	0	0	0	0	0	0	0	0	0	0	0	0	0	0	0	0	0	42.913	0	0	0	0	0	0	0	0	0	0	0	0	0	0	0	0	0	0	0	0	0	0	0	0
49713	1604.731	30.33766	0	0	0	0	0	0	0	0	0	39.253	0	993.692	0	0	208.989	0	0	0	0	0	0	0	0	0	0	0	0	0	0	60.723	19.274	241.312	91.164	0	218.316	0	213.364	0	0	0	568.121	0	0	0	0	50.577	71.406
49719	1604.757	21.05379	0	0	0	0	0	0	0	0	0	0	0	0	0	0	0	0	0	0	0	0	0	0	0	0	0	0	0	0	0	0	0	0	0	0	0	0	0	0	0	0	0	0	0	0	0	40.041	0
49776	1605.729	24.03273	0	0	0	0	0	0	0	0	0	0	0	0	0	0	0	0	0	0	0	0	0	0	25.246	0	0	0	0	0	0	0	0	0	0	0	0	0	0	0	0	0	0	0	0	0	0	191.803	0
49778	1605.734	29.84069	0	0	0	48.878	0	0	0	0	0	0	0	0	0	0	0	0	0	0	0	0	0	0	0	0	0	0	0	0	0	0	0	0	0	0	0	0	0	0	0	0	0	0	0	0	0	0	0
49780	1605.738	34.60238	0	0	0	0	0	0	0	0	0	576.126	0	0	0	0	0	0	0	75.163	0	0	0	0	0	0	0	0	0	0	0	0	0	0	0	0	0	0	0	0	0	0	0	0	0	0	0	0	0
49839	1606.715	24.02856	0	0	0	0	0	0	0	0	0	0	39.405	0	0	0	0	0	0	0	0	0	38.181	16.258	0	0	22.672	0	0	0	0	0	0	0	114.428	52.547	25.28	0	68.418	0	0	0	0	0	29.449	0	0	0	0
49901	1607.608	19.881	0	0	0	0	0	0	0	0	0	0	0	0	0	0	0	0	0	0	0	0	0	0	0	0	0	0	0	0	0	0	0	0	0	0	0	0	0	0	0	0	0	0	0	0	0	0	0
49914	1607.776	29.20551	0	0	149.635	0	0	0	0	308.73	0	0	0	0	15454.7	0	0	4325.03	0	0	0	0	0	0	0	0	178.545	0	0	0	0	0	0	0	0	0	0	0	0	0	0	0	256.357	0	0	0	0	0	0
49948	1608.684	22.34901	0	0	0	0	301.932	0	52.022	0	0	359.456	127.138	0	0	0	0	0	0	0	0	205.079	101.926	115.818	53.64	508.464	0	0	0	0	0	0	219.966	0	330.913	131.65	184.944	155.568	130.642	0	0	247.046	44.925	205.312	268.872	1106.16	1068.89	39.916	0
49958	1608.73	30.93209	0	0	0	111.091	449.555	0	24.617	0	0	265.702	0	0	0	0	485.895	0	106.237	0	0	47.487	2186.98	29.782	0	2014.89	154.31	61.541	82.751	1890.38	74.46	1416.49	249.945	0	148.609	0	659.354	101.575	2035.61	2299.62	0	33.871	250.337	2066.66	499.692	458.328	0	90.253	0
49959	1608.7	28.31109	0	0	0	0	0	0	0	0	0	0	0	0	0	0	0	0	0	0	0	0	0	0	0	0	0	0	0	0	0	0	0	157.056	63.502	63.467	0	0	0	0	0	0	0	0	0	0	0	0	0
50008	1609.748	30.20434	4115.22	1451.67	0	2491.38	2178.49	0	2175.74	3140.76	4061.64	1610.61	1553.76	1438.42	0	2715.55	1137.21	0	865.948	1030.36	1352.47	0	0	1240.45	1647.93	0	365.663	0	0	0	2737.89	0	2535.32	1426.64	937.49	583.883	0	0	0	0	877.723	48.715	2073.05	0	2461.79	0	1354.44	554.075	2518.93
50037	1610.76	40.15284	0	0	0	0	0	0	0	0	0	0	0	0	0	0	0	0	0	0	0	16.818	258.324	0	0	0	0	0	0	0	17.558	299.708	0	80.757	0	0	0	330.039	0	0	0	236.883	0	0	735.75	468.062	20.516	0	377.573
50056	1610.867	30.29173	0	0	0	0	0	11122.4	0	0	0	0	5813.43	0	2414.36	0	0	0	0	0	0	1652.7	0	0	0	0	1443.54	1403.51	5511.88	0	0	0	0	0	0	2400.47	0	977.303	0	0	0	3985.74	0	0	0	4556.96	0	0	0
50075	1611.695	29.4784	0	0	0	0	122.335	0	0	0	0	16.585	0	0	0	48.793	0	0	0	0	0	0	0	0	0	77.621	135.622	0	0	74.033	0	0	0	0	0	52.121	0	0	0	0	0	0	0	54.115	0	0	0	0	51.737
50087	1611.767	40.13102	824.027	0	0	247.299	432.966	0	0	626.498	0	0	0	0	0	342.503	80.253	0	0	0	177.018	99.255	0	0	0	455.393	0	171.378	17.936	0	0	0	235.796	103.138	0	0	45.363	0	71.514	0	0	0	297.947	186.272	0	0	195.582	0	0
50103	1611.839	23.12756	9592.4	2770.14	0	0	0	0	0	0	32.89	9.523	0	0	0	0	0	0	0	0	0	0	120.659	0	0	0	0	0	0	0	0	0	0	0	0	0	0	0	0	0	0	0	0	0	0	0	0	0	0
50126	1612.614	38.2826	0	0	0	0	0	0	0	0	0	0	0	0	0	0	0	0	0	0	0	0	0	0	0	0	0	0	56.289	24.372	128.605	18.686	0	0	0	0	0	0	0	0	0	0	0	0	13.015	0	0	0	0
50172	1612.762	23.38039	0	0	266.727	79.815	47.064	0	94.028	0	394.306	0	76.43	0	0	0	0	0	0	0	0	49.225	25.294	369.742	142.651	0	0	0	0	38.34	169.07	0	234.736	246.741	209.801	45.66	76.007	0	0	0	0	0	158.943	255.017	71.355	2932.27	215.353	96.785	0
50174	1612.779	30.53552	0	256.829	0	569.013	0	0	0	263.867	0	136.026	0	0	979.561	0	434.215	0	351.39	1261	0	0	0	16.65	0	0	0	28.481	0	0	0	0	0	0	0	0	0	0	0	0	0	0	0	88.551	363.968	0	0	0	0
50202	1613.704	38.904	0	0	0	0	0	0	0	0	0	0	0	0	0	0	0	0	0	0	0	0	0	0	0	0	0	0	0	0	0	0	0	0	0	0	0	0	0	0	0	0	0	0	0	0	0	0	0
50208	1613.758	26.80628	0	0	0	0	0	0	0	0	0	0	0	0	0	0	0	0	0	0	0	0	0	0	0	0	0	0	0	0	0	0	0	0	0	0	0	0	0	0	0	0	0	0	0	0	0	0	0
50212	1613.819	23.98601	0	191.435	0	192.564	179.921	0	456.458	229.795	69.217	499.635	166.226	1496.97	0	169.682	428.168	458.384	488.349	325.8	575.53	406.52	564.078	188.08	443.673	780.547	105.195	674.661	442.241	67.367	0	371.278	422.102	639.052	543.305	357.331	553.545	502.794	615.666	548.434	153.798	345.606	339.428	318.398	599.328	197.918	789.738	664.025	176.811
50230	1614.543	40.43	0	0	0	0	0	0	0	0	0	0	0	0	0	0	0	0	0	0	0	0	0	0	0	0	0	0	0	0	0	0	0	0	0	0	0	0	0	0	0	0	0	0	0	0	0	0	0
50247	1614.7	32.70238	0	0	0	0	0	0	0	0	0	0	0	0	0	0	0	0	0	0	0	0	0	0	0	0	0	0	0	0	0	0	0	202.114	0	0	0	0	0	0	0	0	0	0	0	0	0	0	0
50254	1614.723	39.44016	0	0	0	0	0	658.223	0	0	0	0	0	258.948	0	28.712	0	0	0	0	0	0	0	0	0	0	0	0	0	0	32.494	0	0	0	0	0	0	0	0	0	0	0	0	0	0	0	0	0	69.553
50285	1614.894	20.41669	0	509.776	0	0	0	0	0	0	0	255.79	0	0	0	0	0	0	148.031	1327.82	1977.84	0	0	0	94.267	1689.57	0	0	0	0	0	0	0	0	0	0	0	0	0	90.781	0	0	0	881.567	1388.55	0	0	0	0
50338	1615.7	40.05662	0	0	0	0	0	0	0	0	0	0	0	0	0	0	0	0	0	0	0	0	0	0	0	0	0	0	0	0	0	0	0	0	0	0	0	0	0	0	0	0	0	0	0	0	0	0	0
50377	1616.674	30.94008	0	0	0	0	0	0	0	0	0	0	29.245	0	0	0	0	0	0	0	0	0	0	0	62.184	0	0	77.506	0	0	0	0	0	0	0	0	405.318	0	0	0	0	0	58.901	0	0	0	0	52.737	0
50383	1616.703	22.97446	0	0	0	0	0	0	0	0	0	0	0	0	0	0	0	0	0	0	0	0	0	0	0	0	0	0	0	0	0	0	0	0	0	0	0	0	0	0	0	0	0	0	0	0	0	216.53	0
50384	1616.726	40.25	0	0	0	0	8.122	0	0	0	0	0	0	1841.02	0	0	0	0	0	0	0	13.568	0	0	0	0	0	0	0	0	0	0	0	0	0	0	0	0	0	0	0	161.07	0	0	0	0	0	0	77.588
50418	1617.657	32.52778	0	0	0	0	0	0	19.424	0	0	0	0	0	0	0	0	0	0	0	0	0	0	0	0	0	0	0	0	0	0	0	0	0	0	0	0	0	0	0	0	0	0	0	0	0	0	0	0
50425	1617.667	31.14462	0	0	0	104.217	0	0	0	0	0	0	0	0	0	0	0	0	0	0	0	0	0	50.066	0	0	0	0	0	0	0	0	0	0	0	0	0	0	0	0	0	0	0	0	0	0	0	0	0
50431	1617.715	23.19	0	0	0	0	0	0	0	0	0	0	0	0	0	140.815	0	0	0	0	0	0	0	128.784	18.329	0	0	0	0	0	0	0	0	0	162.832	49.186	0	0	165.325	0	0	159.642	161.909	0	0	0	113.491	668.174	0
50460	1617.788	19.51952	0	0	348.704	0	47.636	0	0	0	0	0	41.986	0	0	0	0	0	0	0	0	0	0	0	13.573	0	0	0	0	0	0	0	0	0	0	0	0	0	0	0	0	0	31.169	0	0	0	0	0	0
50505	1618.65	36.95592	0	0	0	0	0	0	0	0	0	0	0	0	0	0	0	0	0	0	0	0	0	0	5.638	0	0	0	0	0	0	0	0	0	0	0	0	0	0	0	0	0	0	0	0	0	0	0	0
50514	1618.718	39.80674	0	0	0	0	0	0	0	0	0	0	0	0	0	0	0	0	0	0	0	0	0	0	0	0	0	0	0	0	0	0	0	0	0	0	0	0	0	0	0	0	0	0	16.863	0	0	0	0
50557	1619.652	36.91409	0	0	0	168.126	0	0	0	0	0	0	0	0	0	0	0	0	0	0	0	0	0	0	0	0	0	0	0	0	0	0	0	0	0	0	0	0	0	0	0	0	0	0	0	0	0	0	0
50574	1619.665	38.52512	0	0	0	0	0	0	0	0	0	0	0	0	0	0	0	0	0	0	0	0	0	0	0	0	0	0	0	0	0	0	0	0	0	0	0	0	0	0	0	0	0	0	0	0	0	0	0
50578	1619.701	22.57299	0	0	0	0	496.557	0	0	0	0	1073.6	230.969	0	0	46.234	0	0	0	0	0	427.983	221.607	560.216	0	101.591	0	228.409	0	131.497	0	158.655	370.523	0	913.284	0	309.808	0	272.627	0	0	0	0	0	314.636	404.983	796.124	166.96	0
50593	1619.788	40.3982	0	0	0	0	505.716	167.769	0	607.782	0	0	0	0	160.149	46.642	121.114	0	631.53	0	164.672	261.597	422.428	0	718.574	133.225	0	152.713	0	53.931	281.154	230.302	203.155	32.483	361.374	0	0	68.302	299.495	0	0	0	21.799	8.392	0	245.791	214.364	0	335.13
50633	1620.671	29.49355	0	0	0	770.983	809.936	257.774	493.456	87.64	329.269	0	0	446.504	101.433	555.165	531.782	0	556.562	0	0	516.793	330.03	793.305	250.457	395.01	468.368	841.833	181.249	2549.53	1895.1	654.748	655.286	649.066	544.06	444.444	660.707	1043.79	970.108	1515.59	1568.73	1978.51	112.724	493.079	769.252	406.62	468.311	163.974	65.003
50638	1620.7	22.66276	0	0	0	0	0	0	0	0	235.18	0	0	375.123	0	0	0	0	0	0	0	0	0	0	0	738.495	25.842	0	0	0	0	0	0	479.435	107.765	465.962	0	364.475	0	91.662	0	0	0	0	59.133	0	163.668	0	0
50683	1621.708	30.16949	0	0	145.815	0	15.808	0	0	0	0	0	0	89.585	0	0	0	0	0	0	0	0	0	0	0	0	0	0	0	0	0	0	0	0	0	0	0	0	0	0	0	0	580.889	0	0	0	0	0	0
50735	1622.69	20.35087	0	0	63.602	0	0	0	0	0	0	159.79	63.976	0	0	0	0	0	0	0	0	94.44	121.011	0	194.712	0	0	62.706	0	0	0	0	0	0	0	0	0	0	0	0	0	0	0	0	0	0	78.029	112.563	0
50750	1622.7	22.60626	0	0	0	0	0	0	50.911	0	0	0	0	0	5748.98	0	0	365.158	0	0	0	0	0	0	0	0	0	0	0	0	0	0	0	0	0	0	0	0	0	0	0	0	0	0	0	0	0	451.204	0
50766	1622.705	30.43997	0	0	0	0	0	0	0	0	0	0	0	0	0	0	0	0	0	0	0	0	0	0	0	0	0	0	0	0	0	0	0	0	0	0	0	0	0	0	0	294.66	0	0	0	0	39.073	0	126.009
50791	1622.722	26.79132	132.434	0	986.261	0	379.203	0	73.776	0	0	290.834	391.251	0	0	301.875	0	0	0	0	0	352.981	210.685	133.434	88.65	212.066	129.471	371.54	130.006	129.517	0	271.73	134.287	0	700.148	139.08	348.871	232.388	323.983	447.077	695.037	213.931	162.396	204.118	0	0	0	63.358	0
50793	1622.731	23.73908	0	0	0	0	0	0	22.956	0	0	0	0	0	0	0	0	0	0	0	0	0	0	0	0	0	0	0	0	0	0	0	0	0	0	0	0	0	0	0	0	0	0	0	0	0	0	0	0
50825	1623.6	23.08312	0	0	0	0	0	0	0	0	0	0	0	0	0	0	0	0	0	0	0	0	0	0	20.007	0	0	0	0	0	0	0	0	0	0	0	0	0	0	0	0	0	0	0	0	0	0	0	0
50833	1623.727	19.74356	0	0	0	0	0	0	0	0	0	0	0	0	0	0	0	0	0	0	0	0	0	0	62.915	0	0	0	0	0	0	0	0	0	0	0	0	0	0	0	0	0	0	0	0	0	0	0	0
50837	1623.714	31.58678	0	0	19.665	0	0	0	0	0	0	0	0	0	0	0	0	0	0	0	0	274.367	66.498	0	0	0	0	16.263	47.444	0	0	240.432	0	0	557.858	0	871.189	256.588	257.808	805.283	0	0	58.929	0	0	0	0	0	0
50838	1623.728	29.8577	0	0	78.091	0	0	0	0	363.961	0	0	0	665.618	2552.25	0	0	2118.09	0	0	0	166.296	0	14.359	0	76.394	0	198.186	0	0	0	0	0	241.68	0	37.041	0	0	0	0	0	0	0	0	0	0	0	0	0
50840	1623.727	24.12394	2833.44	880.295	6069.54	3631.43	5766.96	0	4430.3	5030.48	2717.18	7510.49	7022.29	4236.94	8195.1	4557.19	2247.77	10298.2	5037.73	1904.87	3883.37	7730.79	3141.8	6360.27	4355.23	7777.01	3818.12	11777.3	5483.92	5344.46	3010.98	7097.48	2839.94	4268.16	13752.1	6438.54	9143.77	9833.27	11861.5	7725.76	7494.44	5139.6	8717.7	5671.23	6086.46	7058.22	10506.5	8569.92	2373.17
50845	1623.725	28.55305	0	0	350.929	0	0	0	0	0	0	0	0	0	0	0	0	0	152.119	0	0	169.857	112.224	0	0	0	0	108.979	0	0	0	0	0	0	311.565	0	72.984	38.957	120.907	0	0	0	0	0	0	0	0	100.449	0
50904	1624.546	37.72626	869.172	83.44	449.627	701.767	1534.16	1054.58	1342.8	1106.82	0	3971.06	0	3811.27	904.957	237.795	954.307	720.383	616.843	1076.11	209.634	1115.2	890.624	1117.09	339.71	2136.07	316.018	457.213	2807.37	1479.51	1758.7	1320.33	774.607	1081.1	833.832	832.749	599.573	868.015	1718.94	1049.25	878.343	2202.75	504.256	909.408	516.357	0	1014.18	545.306	611.886
50912	1624.716	27.41774	0	0	0	0	0	0	0	0	0	0	0	0	0	0	0	0	0	0	0	0	0	0	0	0	0	0	0	0	0	0	22.067	0	162.111	0	0	138.322	0	0	0	0	0	0	0	0	19.871	0	0
50913	1624.722	29.22472	0	0	191.522	0	0	0	0	0	0	0	0	0	0	0	0	0	0	0	0	0	0	0	0	0	14.231	0	0	23.243	179.615	0	81.391	37.051	0	0	0	183.552	0	0	0	0	0	0	0	0	0	0	0
50914	1624.719	30.99715	157.632	0	0	0	0	0	0	37.997	204.421	0	188.569	0	78.924	0	253.679	0	0	708.466	0	0	348.703	0	0	202.478	0	0	369.983	0	0	0	312.436	358.313	0	100.908	0	110.151	0	0	212.257	0	0	175.967	0	0	338.014	0	0
50919	1624.722	24.42729	542.434	0	107.534	0	0	0	0	0	206.48	0	232.486	0	0	0	0	0	0	0	0	0	0	117.639	0	0	115.985	0	0	0	0	0	0	295.883	0	218.943	0	0	0	0	402.19	190.91	0	0	0	0	0	0	89.542
50921	1624.723	25.31737	0	0	486.861	0	788.411	0	607.654	362.272	0	635.657	648.76	756.035	0	526.919	0	0	0	0	0	0	1289.64	0	188.29	0	0	0	0	0	0	0	384.773	237.181	0	0	0	2039.41	0	0	1904.4	607.634	1287.21	1005.3	1286.52	0	998.065	467.272	475.762
50970	1626.687	23.06329	0	0	20.547	0	0	0	0	0	0	0	0	0	0	35.827	0	0	0	0	0	0	0	0	0	0	0	0	0	0	0	0	0	0	0	0	0	0	0	0	0	0	0	0	0	0	0	79.937	0
50972	1626.701	39.11615	0	0	0	0	17.275	0	0	0	0	0	0	0	0	0	0	0	0	41.494	0	0	29.184	0	0	0	0	242.174	216.834	0	16.169	0	140.643	0	0	0	0	0	0	0	1751.8	0	19.202	0	169.901	0	0	0	121.777
50974	1626.706	29.72724	0	0	0	79.355	0	0	0	515.605	0	0	0	0	0	0	0	0	0	0	0	458.498	0	0	0	0	0	0	0	0	1199.35	0	0	0	0	0	0	0	0	0	0	47.506	0	648.929	0	0	0	0	0
50984	1626.753	25.26435	0	0	0	0	0	0	0	0	0	0	0	0	0	0	0	0	0	0	0	0	0	0	0	0	0	0	0	0	0	0	0	0	0	0	0	0	0	0	0	0	0	0	0	0	0	0	0
51007	1627.695	29.45318	710.429	132.316	858.99	258.68	583.563	0	268.892	851.513	429.355	348.888	404.006	113.245	356.59	221.146	602.527	0	0	375.302	135.937	0	393.818	175.376	159.076	615.668	763.446	197.11	522.39	1094.56	0	579.396	571.919	896.45	539.755	452.167	276.421	0	548.475	476.756	596.614	407.123	291.096	0	443.381	418.577	368.975	237.138	447.712
51008	1627.698	33.04684	0	0	0	0	0	0	0	0	0	0	0	0	0	0	0	0	0	0	0	0	0	0	0	0	0	0	0	0	0	0	0	0	0	0	0	0	0	0	0	0	0	0	0	0	0	0	0
51044	1628.502	36.63714	0	0	0	193.424	844.736	0	0	0	0	0	0	0	0	0	222.945	0	31.813	0	0	0	0	0	0	0	0	0	0	155.256	0	0	0	0	0	0	0	153.83	0	0	308.088	0	0	0	0	0	0	0	0
51059	1628.725	38.96578	0	0	0	0	207.931	0	0	0	0	0	0	0	26.595	0	329.858	0	0	0	63.75	0	0	0	0	55.632	0	0	0	299.944	82.619	142.587	240.758	0	0	0	0	0	57.716	0	0	0	0	0	0	0	0	0	0
51065	1628.748	23.194	0	0	0	0	0	0	0	0	0	0	0	0	0	0	0	0	0	1380.35	0	0	0	0	0	834.339	0	0	0	0	0	0	0	0	0	0	0	0	0	0	0	0	229.452	0	956.472	0	0	0	0
51095	1629.678	38.62275	0	0	0	0	0	0	0	0	0	0	0	0	535.162	0	0	0	0	0	0	0	0	0	0	0	0	0	0	0	0	0	0	0	0	0	0	0	0	0	0	0	0	0	0	0	0	0	0
51105	1629.738	20.65117	0	0	0	0	0	0	0	0	0	0	0	0	0	0	0	0	0	0	0	0	0	0	0	0	0	0	0	0	0	0	0	0	0	0	0	0	0	0	0	0	0	0	97.458	0	0	165.414	0
51117	1629.844	23.80548	0	0	0	0	0	0	0	620.934	0	0	0	0	0	0	0	2368.49	0	0	1032.37	0	0	0	0	0	0	0	0	0	0	0	0	0	0	0	0	0	0	0	0	0	77.576	0	0	0	0	0	0
51118	1629.839	31.31634	0	296.497	463.452	173.969	0	0	0	315.599	0	0	0	0	226.249	0	0	0	83.51	0	0	0	0	134.611	0	0	230.566	0	0	0	0	0	0	0	0	0	0	0	0	0	0	0	0	71.829	0	0	0	50.848	0
51120	1629.851	24.89129	0	0	9602.68	1572.99	0	0	0	6701.61	1194.86	0	0	0	44320.4	0	0	9213.11	63.474	350.682	4111.01	0	0	0	0	0	119.71	0	0	0	0	0	0	0	0	0	0	0	0	0	72.203	0	0	0	0	0	0	0	0
51160	1630.705	19.80525	0	0	0	0	0	0	0	0	0	75.161	0	0	0	0	0	0	0	0	0	0	0	0	0	0	0	0	0	0	0	0	0	0	0	0	0	0	0	0	0	0	0	0	0	0	0	0	0
51175	1630.739	20.64725	0	0	0	377.635	0	0	0	0	0	0	0	0	0	0	0	0	0	0	0	0	0	223.32	300.46	0	21.141	0	0	0	0	0	0	155.064	520.048	216.432	0	0	0	0	0	0	0	110.851	0	0	0	0	0
51184	1630.83	31.24762	0	0	0	0	0	0	0	0	150.313	477.291	0	0	0	0	0	0	0	0	0	0	0	0	0	67.084	0	0	0	202.696	0	155.323	0	0	0	0	0	0	142.241	0	0	0	0	0	0	0	224.576	0	0
51264	1631.721	31.01878	0	0	0	0	0	0	0	0	0	0	0	0	0	0	0	0	0	0	0	0	0	0	0	0	0	0	0	0	0	0	0	0	0	0	0	0	0	0	0	0	0	0	0	0	0	0	0
51276	1631.715	39.54087	0	0	0	0	0	0	0	0	0	0	0	0	0	0	0	0	0	0	0	0	0	0	0	0	0	0	0	0	0	0	0	0	0	0	0	0	0	0	0	0	0	0	0	0	0	0	0
51328	1632.709	40.14696	0	0	0	0	0	0	0	0	0	0	0	0	0	0	0	0	0	0	0	0	0	0	0	0	0	0	0	0	0	0	0	0	0	0	0	0	0	0	0	0	0	0	0	0	0	0	0
51333	1632.744	36.92645	0	0	0	0	0	0	0	126.901	0	61.224	0	0	222.741	0	0	0	0	0	0	0	16.018	0	0	0	0	49.971	0	113.097	0	0	0	0	86.854	0	0	0	0	0	0	0	0	0	0	60.916	0	0	73.547
51340	1632.782	30.29937	0	0	0	0	0	0	41.951	0	0	454.94	0	0	0	0	0	0	265.078	0	0	0	0	0	8.013	251.642	0	0	0	0	0	0	0	0	0	0	0	0	0	0	0	56.043	0	1306.89	0	0	0	0	0
51368	1633.644	32.6334	0	0	0	111.716	0	0	98.668	0	0	0	0	0	39.813	0	0	109.064	0	0	0	0	0	17.636	0	0	0	0	0	0	0	0	0	0	0	0	0	0	0	0	0	0	0	0	0	0	0	0	0
51374	1633.682	31.4084	0	0	0	0	0	0	0	0	0	0	0	0	0	0	0	0	0	0	0	0	0	0	0	0	0	0	0	0	0	0	0	0	0	0	0	0	0	0	0	0	0	0	0	0	0	0	0
51678	1633.757	19.52845	651.865	0	1213.15	548.033	460.141	0	95.532	0	460.985	169.431	523.919	0	0	1473.01	0	301.451	0	0	0	0	0	175.226	795.014	15.409	268.289	0	0	0	0	0	169.329	0	113.283	296.04	32.873	0	0	0	0	0	110.007	353.766	298.721	0	438.75	403.216	0
51778	1634.693	39.95237	0	0	0	0	0	0	0	0	0	0	0	0	0	0	0	0	0	40.515	0	0	0	0	0	0	0	0	0	0	0	0	0	0	0	0	0	0	0	0	0	0	0	0	0	0	0	0	0
51779	1634.652	37.33193	0	0	0	0	0	0	0	0	0	0	0	0	121.739	0	0	0	0	0	0	0	0	441.182	0	0	0	0	0	0	0	0	190.106	23.547	0	0	0	0	0	0	0	0	0	49.139	0	0	0	0	0
51793	1634.725	28.85235	0	0	0	0	0	0	134.548	0	489.877	0	0	0	1000.2	0	0	0	0	213.278	0	0	0	0	0	0	0	0	0	0	0	0	0	29.303	0	0	0	0	0	70.656	0	0	0	181.41	0	0	1265.28	0	0
51804	1634.799	29.71747	222.863	0	1363.55	795.574	1178.98	624.121	620.481	2485.57	1574.32	173.478	1027.12	0	0	311.549	0	256.693	585.829	0	2092.43	90.967	504.914	220.998	236.833	1108.68	593.692	0	0	608.941	281.26	722.73	970.681	201.078	196.084	331.389	0	433.79	217.082	407.87	228.838	0	1140.21	0	849.719	0	0	0	196.763
51838	1635.651	37.3773	0	0	0	577.263	160.264	0	192.714	0	0	0	0	0	523.003	0	393.516	0	221.124	52.406	124.212	0	0	0	102.118	0	0	95.061	0	154.155	901.214	226.191	0	0	310.498	76.656	0	355.868	571.097	0	211.949	0	0	0	29.907	500.868	171.565	0	165.88
51862	1635.753	22.53462	0	0	0	0	191.983	0	0	0	0	0	0	0	0	0	0	0	0	0	0	0	0	0	0	0	0	0	224.756	0	554.664	0	0	0	0	0	0	0	291.583	0	0	272.85	0	0	0	0	0	0	0
51865	1635.76	30.33571	4029.65	269.144	0	2423.77	2279.68	143.339	1735.16	3509.57	2538.68	3074.59	208.485	0	3349.39	925.218	15066.9	3023.39	2074.95	4475.24	0	0	0	2689.5	168.176	1977.29	390.017	1267.27	0	0	317.507	4031.54	2404.03	0	74.251	3131.48	2964.64	0	195.248	0	0	224.438	2004.54	2912.84	0	0	0	1387.24	0
51875	1635.786	40.44105	1166.85	0	2718.08	1005	1920.76	3085.92	763.984	4832.16	0	0	0	0	1897.64	1090.07	1961.22	132.874	2271.89	3877.57	1233.98	2435.16	3559.09	968.828	2216.24	2286.63	531.567	945.432	1494.35	2191.03	2152.82	3308.7	2641.97	2084.84	1578.57	946.271	1644.3	1568.94	1917.28	1335.06	1091.58	3001.56	1116.15	1061.77	938.417	2154.99	2052.91	679.473	1648.35
51885	1635.829	20.63231	2429.55	0	0	0	0	0	0	0	28.678	0	0	0	2118.34	0	0	2313.29	0	0	0	0	0	0	0	0	0	0	0	0	0	0	0	0	0	0	0	0	0	0	0	0	0	0	0	0	0	0	0
51906	1636.572	36.43599	0	0	0	0	0	0	0	0	0	308.637	0	0	0	0	0	0	0	0	403.122	63.127	100.219	0	0	0	0	15.637	0	60.675	0	0	0	0	0	0	0	0	292.323	0	0	0	0	0	0	329.603	0	0	111.077
51916	1636.699	20.03245	338.99	2780.59	1625.01	1378.05	2766.49	0	740.694	0	2396.4	1436.5	1227.6	1519.58	1482.34	1184.31	641.813	1339.11	174.817	0	0	1777.51	0	1495.13	2894.54	397.778	682.66	207.905	469.517	298.181	0	213.297	4260.75	1100.15	2956.1	2501.48	546.499	0	366.769	0	291.241	2020.04	571.672	1457.95	2009.29	0	4558.77	87.996	798.809
51920	1636.844	20.78537	0	3846.69	0	719.648	0	0	0	0	0	175.681	0	0	733.646	0	0	128.401	0	0	6874.8	0	390.226	0	114.771	3145.18	0	0	0	0	0	0	0	298.189	0	0	0	0	0	0	0	0	0	0	601.076	0	0	0	0
51929	1636.738	22.4996	0	4916.55	0	20766.9	15712.4	16043.3	10183.2	8961.71	0	17817.4	5365.99	7408.53	19161.2	0	11468	17089.8	10594.7	4018.41	34275.2	14548.3	7643.42	14471.5	7635.19	25230.6	3838.59	14083.6	7594.97	6977.04	0	8825.02	9354.27	34910.4	16176.6	9842.61	11729.2	12370.6	9550.57	11143.6	11930.2	11047.8	11514.7	15884.1	14162.7	10590.4	18124.7	9901.1	13254.7
51930	1636.744	24.04627	0	0	0	0	0	0	0	0	0	0	0	0	0	0	0	0	0	0	0	0	0	0	0	0	0	0	0	0	0	0	0	0	0	0	0	0	0	0	0	0	0	0	0	0	0	374.255	0
51932	1636.741	30.25104	0	0	1670.67	0	0	2044.63	0	156.532	0	0	3347.47	6455.22	0	0	0	0	0	0	87.714	2529.52	2910.84	0	1531.4	0	2698.63	0	4127.29	4501.77	4690.83	0	0	7127.62	2160.84	0	0	5541.2	4454.06	5486.35	0	4604.71	0	0	6618.61	5931.29	3033.82	0	2892.56
51940	1636.739	25.05034	0	184.323	0	0	0	0	0	0	0	0	0	0	0	0	0	0	0	0	0	0	0	0	0	0	0	0	0	0	0	0	0	165.213	0	0	0	0	0	0	0	0	0	0	0	0	0	0	0
51945	1636.766	26.69717	0	0	0	0	0	0	0	0	0	0	0	0	0	0	0	0	0	0	0	0	0	0	0	0	0	0	0	0	0	0	0	34.103	0	0	0	0	0	0	0	0	0	0	0	0	0	0	0
51948	1636.856	23.17649	224.03	9278.17	26021.9	0	106.708	0	0	0	19948	0	0	0	0	33405.2	0	17095.4	0	0	0	0	0	0	0	0	0	0	0	0	0	0	0	0	0	0	0	0	0	0	0	0	0	0	0	0	0	0	0
51949	1636.741	29.25386	0	0	0	0	0	0	0	0	0	0	0	0	0	0	0	0	0	0	0	0	0	0	0	0	0	0	0	0	0	0	0	0	7.109	0	0	0	0	0	0	0	0	0	0	0	0	0	0
52052	1638.472	37.36121	0	0	0	0	0	0	0	0	0	0	0	0	0	0	0	0	0	0	0	0	0	0	0	0	0	0	0	0	0	0	0	0	0	0	0	0	0	0	0	0	0	0	0	0	0	0	0
52096	1638.736	19.60149	0	0	134.41	0	113.887	0	54.538	0	610.034	0	210.202	0	0	172.039	0	0	0	0	0	0	0	0	45.912	47.355	89.102	0	0	0	0	0	0	0	0	0	31.023	0	0	0	0	0	29.674	32.432	141.31	0	187.727	77.92	0
52100	1638.728	20.22988	0	307.875	0	1317.37	1246.34	0	318.265	0	1366.34	704.802	658.789	263.213	350.634	891.282	1095.55	1591.24	667.201	0	773.223	0	243.165	687.387	711.662	0	964.922	1066.5	345.751	214.987	0	0	400.786	3437.35	1629.45	223.371	361.17	0	206.451	626.754	1312.99	206.233	2451.66	1166.32	4226.67	21688.1	3740.84	4079.17	1349.02
52157	1639.734	29.46378	0	0	0	153.538	18.274	0	0	0	0	0	0	0	93.495	0	0	359.161	0	0	0	0	0	39.273	0	0	0	0	0	0	0	0	51.802	0	0	0	0	0	0	0	0	0	0	0	0	0	0	0	0
52189	1640.581	23.24178	0	1383.55	2376.61	8953.81	3929.4	0	8096.29	1113.24	5452.49	1774.68	1950.46	0	1667.93	4172.59	4091.25	6136.29	3186.06	0	2668.5	2621.43	1258.32	8818.46	4582.41	4358.57	1165.85	5328.83	1773.78	2217.57	0	4469.61	0	4932.49	7934.92	7630.48	9020.91	10492.1	7638.05	4849.65	5687.22	7087.42	2627.18	6700.44	1887.78	4105.58	0	12327.3	604.05
52213	1640.678	28.04219	28.254	0	0	139.439	230.184	0	0	0	39.899	37.193	0	0	0	0	0	0	62.366	0	0	346.045	50.073	129.001	12.628	187.491	0	113.58	184.451	247.17	0	337.622	0	251.784	0	0	0	403.823	125.834	456.169	306.299	225.683	70.008	163.295	198.441	0	162.637	0	0
52216	1640.702	29.22703	0	0	57.514	0	0	0	0	0	0	0	0	259.275	0	0	95.285	0	0	0	0	0	0	0	0	0	0	0	0	0	0	0	0	0	0	0	0	0	0	0	0	40.7	0	0	0	0	0	0	0
52219	1640.699	31.01427	0	0	0	16.831	0	0	0	0	0	0	0	0	0	0	0	0	0	0	0	0	0	13.266	0	67.906	0	0	19.975	73.106	0	126.567	0	26.826	0	0	0	284.291	0	111.36	0	0	27.621	39.775	0	0	0	0	0
52252	1641.719	25.18059	0	0	0	0	94.155	0	0	0	0	15.789	0	0	0	0	0	0	0	0	0	0	83.554	62.636	67.878	19.648	0	135.532	0	0	0	68.865	0	0	0	54.221	0	0	0	0	0	0	53.244	0	0	0	0	0	134.672
52256	1641.75	40.30231	0	0	0	0	0	0	0	117.118	0	0	0	0	0	0	0	0	0	0	0	0	0	0	0	0	0	0	0	0	0	0	346.46	0	0	0	0	0	0	0	0	0	76.886	0	54.142	0	0	0	0
52279	1642.532	36.68444	0	0	0	103.235	503.22	0	0	0	0	0	0	0	0	0	0	0	0	0	0	0	0	0	0	0	0	0	0	352.667	0	0	0	0	0	0	0	0	0	0	0	0	0	0	0	0	0	0	0
52320	1643.738	29.5324	662.45	277.797	930.855	887.739	877.94	0	359.986	1453.54	868.225	397.932	792.204	666.974	1904.55	920.383	763.476	445.083	294.814	375.192	987.628	426.769	657.254	576.85	480.262	840.987	1345.72	168.979	85.91	891.362	144.378	1109.71	760.689	1020.78	1294.8	845.198	259.938	353.619	934.201	626.698	230.277	616.408	1175.83	0	870.256	165.349	266.817	242.221	651.39
52374	1644.723	39.11218	0	0	0	0	0	0	0	577.287	0	0	0	0	127.253	0	0	0	0	0	0	0	78.432	0	0	0	0	0	0	0	361.608	0	385.233	0	0	0	0	29.506	0	0	0	0	0	0	0	0	0	0	0
52403	1644.829	22.79086	0	0	0	0	0	0	0	0	0	0	95.867	0	0	0	0	0	75.054	0	0	0	144.799	0	42.965	39.781	0	0	0	0	0	0	0	0	0	0	0	0	0	0	0	0	1024.38	153.455	79.76	0	0	0	0
52433	1645.703	29.97034	0	0	0	0	0	0	0	0	0	0	0	0	0	0	0	0	0	0	0	0	0	0	0	0	0	0	0	0	0	0	0	0	0	0	0	0	0	0	0	0	0	0	0	0	0	0	0
52446	1645.756	20.61367	516.819	0	0	0	102.944	0	0	0	0	126.317	0	0	0	0	0	0	0	0	0	283.207	109.2	0	0	0	0	0	0	0	0	0	0	79.928	75.65	88.006	0	0	0	0	0	0	0	0	0	0	218.859	246.035	0
52450	1645.788	25.14143	0	0	0	470.692	0	0	0	0	0	0	0	0	1625.48	0	0	0	0	0	0	123.461	0	0	0	0	0	0	0	40.037	0	0	0	0	0	0	0	0	0	0	0	0	0	0	0	0	0	0	0
52487	1646.768	31.12103	0	0	0	0	0	0	0	0	0	0	0	0	0	0	0	0	0	0	0	0	0	0	0	43.268	0	0	0	0	0	0	0	296.703	66.571	0	0	49.938	68.88	37.543	0	0	0	20.701	0	0	149.088	0	0
52507	1646.795	21.88543	0	0	0	0	0	0	0	0	0	0	0	0	0	41.846	0	0	0	0	0	0	0	0	0	0	0	92.551	0	0	0	0	0	0	151.95	0	0	198.811	0	0	0	0	48.249	21.491	0	0	0	0	0
52541	1647.721	30.27927	0	0	0	0	0	0	0	0	0	0	57.854	0	0	0	0	180.735	0	0	0	0	0	0	0	0	34.201	0	0	0	0	0	0	0	0	0	0	0	0	0	0	0	0	0	0	0	0	0	0
52550	1647.776	23.18892	0	0	0	0	0	0	0	0	0	0	0	0	0	0	0	0	0	0	0	0	0	0	29.481	0	0	0	0	0	0	0	0	0	0	0	0	0	0	0	0	0	0	0	0	0	0	0	0
52609	1648.727	22.82574	0	0	0	0	0	0	0	0	0	0	0	0	0	197.144	0	0	0	0	0	0	0	0	0	0	224.319	0	0	0	0	0	0	0	0	0	0	0	0	0	0	0	469.726	660.533	0	0	0	416.615	0
52612	1648.734	30.10761	0	0	0	97.146	28.41	0	88.304	0	0	19.499	0	0	0	0	302.565	0	0	0	0	102.506	496.789	275.357	0	90.6	150.835	131.848	0	0	0	0	44.487	113.588	47.629	136.955	584.725	227.656	103.428	0	0	0	0	0	0	0	0	126.651	0
52730	1649.714	19.57861	0	0	0	492.666	156.04	0	0	0	421.064	0	262.4	0	0	141.56	0	0	0	0	0	0	0	148.948	538.766	0	295.605	0	0	0	0	0	0	40.476	368.902	411.123	184.151	0	0	0	0	197.376	0	395.835	89.8	649.516	211.165	625.95	0
52769	1649.727	22.64299	115.238	155.725	744.638	423.807	1180.62	367.274	448.427	0	631.404	1718.89	849.973	673.948	702.473	314.962	0	431.75	459.976	0	0	1126.42	791.689	1199.76	697.89	1767.75	145.075	777.084	493.902	369.368	0	435.784	668.242	1465.46	1896.03	1437.42	718.318	589.499	495.43	141.575	313.073	744.135	215.55	351.062	1541.8	1408.58	1501.45	825.925	94.343
52853	1649.755	30.36255	0	1445.28	0	0	0	0	0	0	0	50.352	8.965	323.18	0	0	0	0	0	0	0	0	0	0	24.848	0	0	0	0	0	0	74.985	36.428	0	0	0	0	17.157	0	0	0	0	938.335	0	0	0	0	0	331.901
52950	1650.618	37.34792	0	0	0	0	0	0	0	0	0	0	0	0	0	0	0	0	0	0	0	0	0	0	0	0	0	0	0	0	0	0	0	31.874	0	0	0	0	0	0	0	0	0	0	0	0	0	0	0
52962	1650.732	29.91479	545.823	0	0	0	0	0	0	0	0	0	0	0	0	0	0	0	0	0	0	0	0	0	0	33.418	0	0	0	0	0	0	0	0	0	0	0	0	0	0	0	48.52	0	0	0	0	0	0	0
52968	1650.775	23.42355	0	0	37.536	0	0	0	0	0	0	0	0	134.55	0	0	0	0	0	0	0	0	0	0	0	0	0	0	54.083	0	0	0	0	0	0	0	0	0	0	0	0	0	0	0	0	0	0	114.5	0
53002	1651.631	37.57854	0	0	0	187.971	0	0	0	0	0	0	0	0	0	0	0	0	0	0	0	0	0	21.722	25.071	0	0	0	0	0	148.456	44.533	0	0	0	0	0	0	47.153	0	0	0	0	0	0	38.257	0	0	0
53017	1651.743	30.20514	0	1363.01	0	0	0	0	0	0	0	45.725	0	0	0	0	0	212.106	0	0	0	0	0	0	0	0	116.159	0	0	0	0	0	0	0	106.469	0	0	0	0	0	0	0	0	0	0	0	0	0	0
53035	1651.79	40.66166	3448.13	0	0	2882.83	3951.84	5485.04	3541.31	13181.2	0	0	0	2356.53	5925.13	4816.14	2740.53	1030.72	4602.65	6176.38	4798.67	4084.73	5093.6	2197.03	3893.18	3848.44	3231.86	2612.77	3701.13	4393.42	4684.59	5497.22	4510.84	3387.78	3171.64	3020.33	2866.42	3775.48	3927.76	2213.11	2483.24	3147.75	5136.8	3387.45	3364.29	4232.68	3194.73	2214.4	3223.09
53078	1652.698	20.12811	0	0	49.914	0	475.575	0	0	0	0	223.212	55.478	0	0	0	0	0	0	0	0	0	0	132.421	219.443	137.902	0	0	0	22.726	0	0	238.991	0	271.232	303.475	0	0	0	0	0	119.768	0	46.071	123.097	0	318.224	132.339	0
53094	1652.724	22.76186	0	0	0	0	0	0	0	0	0	0	0	53.483	0	28.756	0	0	0	0	0	0	0	0	0	0	0	0	0	0	0	0	0	0	0	0	0	0	0	165.397	0	0	0	0	0	0	0	0	0
53101	1652.767	30.40361	0	0	0	0	0	0	0	0	0	0	0	0	0	0	0	0	0	0	0	0	0	15.903	0	0	0	0	0	0	0	0	0	0	0	0	0	0	0	0	0	0	0	0	0	0	0	0	117.54
53103	1652.835	19.73046	0	0	0	0	0	0	0	0	0	0	0	0	0	0	0	0	0	0	0	0	0	0	0	0	0	0	0	0	0	0	0	0	0	0	0	0	0	0	0	0	0	0	0	0	0	0	0
53144	1653.686	31.44406	0	0	0	0	0	0	0	0	0	0	0	0	0	0	0	0	0	0	0	0	0	0	0	0	0	0	0	0	0	0	0	0	0	0	0	0	0	0	0	0	0	0	0	0	0	0	0
53181	1653.876	30.38117	0	3728.3	1097.8	2593.66	29345.1	8382.85	976.962	2306.98	5264.98	3664	14821.2	2790.94	0	10684.8	669.27	0	803.137	1374.13	2010.27	4085.64	271.984	264.721	288.775	1662.14	788.416	493.058	45172.8	0	8800.59	1742.14	1749.62	853.731	1842.76	8748.37	638.356	775.273	1034.34	2360.37	6403.86	11962.9	5377.45	1019.31	7679.14	21241.2	915.246	696.001	0
53216	1654.782	23.12638	0	2691.3	1991.33	267.611	194.33	0	980.114	360.001	347.024	160.943	1411.45	0	0	1188.6	146.085	399.065	0	0	2027.47	163.349	267.325	147.025	496.603	868.417	276.548	265.132	0	192.101	0	0	892.514	0	25.864	39.937	133.106	52.877	0	132.481	0	0	574.733	623.681	158.781	0	709.421	924.293	280.327
53217	1654.768	20.86886	0	0	0	0	0	0	0	0	0	0	10.153	0	0	0	0	0	0	0	0	0	0	0	38.887	0	0	0	0	0	0	0	0	0	0	0	0	0	0	0	0	0	0	0	0	0	0	0	0
53279	1656.731	29.29487	0	0	0	0	0	0	0	0	0	0	0	31.715	78.727	0	0	142.076	0	0	0	28.935	0	0	0	52.27	0	0	0	0	0	0	0	53.61	0	0	138.562	0	0	0	238.05	0	21.527	65.714	0	0	0	0	0
53280	1656.734	27.83061	0	0	0	0	0	0	0	0	0	0	0	0	0	0	138.869	0	0	0	0	0	0	0	0	0	0	0	0	0	0	0	100.318	0	0	0	0	0	0	0	0	0	0	0	0	0	0	0	0
53282	1656.741	39.05546	0	0	0	0	168.302	0	0	0	0	0	0	0	0	0	0	0	0	0	198.124	0	0	0	0	0	0	0	0	157.513	89.14	124.113	36.98	0	0	0	0	17.157	0	0	0	0	0	0	0	0	0	0	30.205
53287	1656.747	25.39242	0	0	0	154.499	133.484	0	0	0	0	0	17.963	167.315	0	0	216.815	0	0	0	0	0	0	234.555	60.385	0	0	0	0	0	122.635	205.639	0	0	0	0	0	0	164.667	66.81	0	0	0	0	205.739	0	227.979	0	0
53322	1657.687	20.12639	0	0	0	0	0	0	0	0	0	0	0	0	0	0	0	0	0	0	0	0	0	0	0	0	0	0	0	184.505	0	0	0	0	0	0	0	0	0	0	0	108.395	0	0	0	0	0	0	0
53328	1657.722	22.89732	0	0	0	0	0	0	0	0	0	28.584	48.105	0	0	109.686	0	0	0	0	0	0	0	247.038	60.758	106.176	0	33.062	0	0	0	0	0	0	175.726	161.554	34.838	38.181	0	0	0	0	31.678	51.325	177.958	0	0	179.193	0
53329	1657.74	25.39789	0	0	0	0	0	0	0	0	0	0	0	0	0	0	0	0	0	0	0	0	0	0	0	0	0	0	0	0	0	0	0	0	0	0	0	0	0	0	0	0	0	0	0	0	0	0	0
53331	1657.754	40.2734	0	0	75.251	0	0	0	0	0	0	0	0	0	0	0	190.09	0	0	0	0	0	0	0	0	0	0	0	0	0	0	0	0	0	0	0	0	24.565	0	0	0	19.795	0	0	0	56.043	0	0	0
53333	1657.761	29.72519	0	0	352.54	0	60.605	0	0	0	98.735	0	331.776	0	0	0	0	0	58.859	0	0	0	0	0	0	0	0	0	27.697	0	0	0	0	0	0	0	0	0	0	0	0	0	0	0	0	0	0	26.889	161.918
53375	1658.591	21.45745	0	0	0	659.835	0	0	0	0	0	0	0	0	599.527	0	0	0	88.995	0	0	0	0	1000.6	1308.15	0	42.372	0	0	0	0	0	0	0	714.462	0	919.771	0	0	399.127	0	0	0	1375.25	187.152	381.708	0	1543.37	0
53386	1658.691	31.6861	0	0	0	19.991	0	0	0	82.819	0	0	0	0	0	0	1887.36	0	0	838.924	0	0	0	0	0	1510.72	0	0	0	0	0	203.066	499.531	0	0	15.769	0	0	0	0	0	0	0	100.985	418.886	0	0	0	0
53393	1658.732	29.94163	102.847	0	0	50.917	0	0	0	0	0	278.522	0	1540.14	0	70.841	0	47.815	0	0	262.899	565.413	0	0	0	0	1247.15	0	0	0	0	869.499	0	0	0	0	0	0	0	0	0	0	0	559.053	0	0	0	0	0
53398	1658.745	28.42089	0	0	0	0	0	0	0	0	0	0	0	0	0	0	0	0	0	709.392	0	0	0	0	0	0	0	0	0	0	0	0	0	0	0	0	0	0	0	0	0	0	0	0	0	0	0	0	0
53413	1658.802	23.52869	0	0	0	0	0	0	0	0	0	0	0	0	0	104.792	0	0	55.814	0	441.749	0	0	0	0	140.584	0	0	0	0	0	0	0	0	0	0	0	0	0	0	384.487	0	0	601.04	53.282	0	0	0	778.039
53435	1659.748	29.33067	807.33	0	0	344.191	586.967	0	266.506	1155.32	543.27	411.845	591.642	0	1330.9	416.509	552.436	74.83	173.523	0	369.913	0	549.541	214.4	0	0	0	265.656	342.687	0	0	0	814.679	0	906.2	228.214	152.78	0	291.402	0	192.011	0	290.931	0	125.496	0	0	131.494	343.368
53454	1660.459	35.68614	0	0	0	104.36	0	0	0	0	0	163.255	0	0	0	0	82.405	0	0	0	0	56.013	0	0	0	214.388	0	0	0	0	0	0	0	0	0	0	0	0	0	0	0	0	0	0	0	0	0	32.978	0
53463	1660.704	24.08831	0	0	0	0	0	0	33.429	0	0	0	30.66	0	0	0	0	66.375	0	0	0	325.537	0	0	99.833	168.697	0	284.014	0	0	0	0	0	0	0	0	0	0	0	0	0	0	0	0	257.793	0	0	0	0
53470	1660.735	38.00226	690.092	0	0	1302.9	1664.1	0	0	2743.04	0	12500.2	0	0	0	675.538	1925.55	0	1788.77	0	847.324	0	1760.82	0	0	1932.56	0	0	0	0	0	0	83.893	0	0	0	2364.3	925.453	1536.42	2578.78	0	856.049	795.245	735.174	0	4447.22	1320.78	0	2553.16
53514	1661.772	30.82315	0	0	0	21.488	0	0	0	0	0	0	0	0	858.388	0	0	111.498	106.406	304.493	0	0	0	0	0	0	0	0	0	0	0	0	0	0	0	0	0	0	0	0	0	0	0	0	0	0	0	0	357.607
53532	1662.567	27.11701	0	0	0	0	122.877	0	70.431	0	0	253.652	72.946	0	0	0	0	0	0	0	0	119.268	0	0	0	157.029	0	127.665	195.496	0	0	0	0	0	0	0	0	22.034	0	0	0	0	0	0	140.1	0	0	0	0
53540	1662.652	28.56982	0	0	0	17.57	0	0	0	0	0	0	0	0	0	0	0	0	0	0	0	0	0	0	0	0	0	0	0	0	0	0	0	0	0	0	0	0	0	0	0	0	0	0	0	0	0	0	0
53549	1662.709	25.22764	0	0	0	0	0	0	0	0	0	0	0	0	0	0	0	0	0	0	0	28.358	0	0	0	0	0	0	0	0	0	0	0	0	0	75.555	0	0	0	0	0	0	0	0	66.283	0	0	0	0
53554	1662.742	30.70423	60.369	0	82.942	0	0	0	0	0	0	109.766	14.069	0	0	0	46.878	247.787	0	0	0	0	0	0	66.896	114.19	0	122.305	0	83.304	0	0	115.565	0	0	206.322	0	0	49.958	25.588	51.236	0	0	179.074	0	0	0	0	0
53568	1662.803	21.90324	214.834	0	0	0	0	0	0	0	0	0	0	0	0	0	0	0	0	0	0	0	0	0	0	0	0	0	0	0	0	0	0	0	0	0	0	0	0	0	0	0	0	0	0	0	0	26.743	0
53589	1663.627	19.8553	0	0	0	0	0	0	0	0	0	0	15.701	0	0	0	0	0	0	0	0	0	0	0	0	0	0	0	0	0	0	0	0	0	356.397	0	0	0	0	0	0	87.581	0	92.961	0	0	0	0	0
53604	1663.748	30.45248	0	2895.25	0	0	0	0	0	0	0	34.153	36.403	60.195	0	0	0	0	0	0	0	0	55.895	0	0	0	0	0	0	0	0	49.517	0	0	0	0	295.711	0	0	0	0	0	469.631	0	0	0	0	0	0
53633	1664.746	29.81371	2229.38	0	432.02	857.544	1594.99	363.257	128.145	1265.32	893.617	138.919	231.467	675.531	1199.46	1021.31	0	341.215	0	0	83.967	715.743	76.275	705.401	344.98	763.832	833.91	125.516	645.252	1294.6	0	1265.77	738.439	486.599	1538.36	840.744	0	808.386	1076.39	993.423	727.328	960.311	893.809	0	561.653	621.928	840.302	271.822	449.59
53662	1664.773	31.14766	0	0	0	0	45.729	0	0	0	0	0	0	0	0	0	0	0	0	0	0	0	290.714	0	0	0	28.616	0	0	0	30.247	0	0	0	0	0	0	0	0	20.879	0	0	0	0	0	0	0	0	0
53736	1666.712	20.1227	0	0	0	0	0	0	24.957	0	0	0	0	0	0	0	0	0	0	0	0	0	0	0	29.518	0	22.014	0	0	56.138	0	0	0	0	31.298	43.034	44.602	0	0	0	0	0	0	0	0	0	0	0	92.518
53744	1666.775	30.66426	447.115	0	601.915	167.755	79.716	0	34.971	484.326	491.987	353.451	476.956	0	0	150.076	444.54	37.664	115.789	269.741	101.353	0	260.094	116.475	65.327	243.761	422.278	0	306.71	596.056	0	259.552	302.272	713.258	0	598.414	46.349	337.945	301.235	21.665	333.126	56.511	0	325.998	680.6	166.896	340.091	214.072	883.018
53747	1666.798	24.01598	621.667	0	0	0	0	0	0	0	0	0	0	0	0	0	0	0	0	0	300.798	0	44.232	0	0	0	0	0	0	0	84.598	0	0	0	0	0	0	0	0	0	0	0	0	0	0	0	0	0	0
53800	1667.793	40.56083	0	0	0	40.718	0	0	0	0	0	0	0	0	0	0	3093.46	0	0	0	0	0	980.961	38.261	0	0	0	0	116.267	0	892.687	1089.53	0	715.355	0	0	0	110.233	802.558	0	0	0	0	0	0	1212.81	0	0	0
53810	1667.896	30.47074	0	0	0	0	941.026	0	389.638	0	0	0	0	1553.52	0	0	0	0	0	0	0	0	0	0	0	0	0	413.043	0	0	0	0	0	0	0	0	0	0	0	0	0	0	0	2504.7	0	0	0	0	0
53838	1668.711	29.63573	276.176	0	0	0	91.483	0	0	161.709	69.837	47.832	136.449	0	0	0	0	0	0	0	0	33.131	97.993	0	55.428	107.252	105.788	0	62.366	145.921	111.695	0	99.811	0	64.958	0	0	0	0	68.09	100.886	0	0	0	140.938	0	0	0	0
53866	1668.805	40.46556	2600.4	0	3251.28	1406.05	1889.17	0	3238.78	3869.48	0	0	0	368.158	2156.47	1236.16	0	304.469	1483.56	1908.92	1350.42	1092.09	0	646.005	2229.69	1190.43	718.487	934.691	107.753	1142.86	0	0	1315.66	0	549.741	279.317	281.482	749.2	0	631.158	170.966	0	800.029	680.062	615.353	0	747.222	979.186	1190.58
53957	1669.689	21.46473	0	413.725	414.595	83.961	817.628	0	133.48	0	2974.91	407.615	671.867	299.363	643.905	186.553	161.395	0	0	0	0	109.913	147.853	500.756	323.85	653.899	136.084	20.291	755.379	50.589	0	238.646	180.592	0	636.626	431.678	145.335	429.625	239.842	542.812	98.471	94.541	802.099	250.62	2626.42	51.083	0	1908.51	4720.89
53972	1669.736	27.83458	0	0	0	0	0	0	0	0	0	0	0	0	0	0	0	0	0	0	0	0	0	0	0	0	0	0	0	0	0	0	0	0	0	0	0	0	0	0	0	0	0	0	0	0	0	0	0
54005	1670.743	30.60918	0	0	0	0	0	0	0	0	0	0	0	0	0	0	0	0	0	0	0	0	0	0	0	0	110.718	0	0	0	0	0	122.091	0	0	18.058	0	0	0	0	197.406	0	0	22.59	0	0	0	26.366	0
54006	1670.761	39.04865	0	0	0	0	142.624	0	0	0	0	0	0	49.071	682.093	0	0	0	0	0	0	0	0	0	0	0	0	0	0	0	0	90.136	346.016	0	0	0	0	0	0	0	0	0	0	0	0	0	0	0	215.844
54054	1671.539	37.6477	69.231	0	0	255.541	0	0	0	0	0	242.291	0	224.962	0	0	0	0	37.678	0	0	51.821	0	70.868	34.418	158.016	0	91.516	59.481	59.678	0	77.562	0	0	25.376	0	0	15.185	0	0	117.63	0	0	0	50.732	0	0	0	85.485
54070	1671.736	30.11562	351.575	605.962	0	47.85	0	0	0	0	0	17.07	0	0	0	255.72	0	0	0	0	0	0	24.648	0	0	0	0	0	0	17.896	0	0	0	0	0	0	0	0	0	44.249	0	0	96.671	0	131.49	420.18	0	0	456.292
54104	1672.727	39.26309	0	0	0	0	12.848	0	0	0	0	0	0	0	0	0	0	0	0	0	194.916	0	0	0	61.504	0	0	0	0	76.223	0	273.487	0	0	0	0	0	0	0	0	0	0	0	0	0	0	0	0	0
54107	1672.744	29.94855	0	0	0	0	0	0	0	0	0	0	0	193.231	0	0	121.754	0	0	0	0	0	0	0	0	0	0	0	0	0	0	0	49.112	0	0	0	0	0	0	0	335.404	0	0	0	0	0	0	79.503	0
54176	1673.741	29.6742	0	0	0	133.718	185.95	0	122.544	0	54.372	0	76.746	0	43.135	0	0	0	0	0	0	25.631	0	193.743	195.427	114.177	90.679	15.213	127.767	324.832	169.882	0	0	715.789	0	308.157	0	52.451	87.616	0	0	0	0	0	0	0	0	0	0
54184	1673.759	40.71704	0	0	0	0	0	0	0	0	0	0	0	1893.71	0	0	0	0	0	0	0	0	0	0	0	0	0	0	0	0	0	0	2946.21	0	0	0	0	0	0	0	0	95.004	0	0	0	0	0	0	0
54205	1673.811	27.33714	0	0	0	0	0	0	0	0	55.745	0	0	0	0	0	0	0	0	0	0	0	0	0	0	0	0	0	0	0	0	0	0	133.506	0	0	0	0	0	0	0	0	0	0	0	0	56.869	0	0
54237	1674.727	30.15317	0	0	0	0	0	0	134.361	0	0	0	0	0	0	0	0	0	0	710.319	0	0	0	61.683	0	272.504	0	0	0	0	0	0	217.788	0	0	20.678	0	0	0	0	0	0	2059.47	160.273	0	0	0	27.186	0
54239	1674.748	23.33793	0	0	0	144.2	0	0	17.547	0	0	0	0	0	0	0	0	0	0	0	0	0	0	14.941	0	0	0	0	0	0	0	0	0	0	0	0	0	0	0	0	0	53.245	0	0	0	0	0	0	0
54242	1674.759	20.71492	0	0	0	0	170.433	0	0	0	122.54	0	0	0	0	28.994	0	0	0	0	0	0	0	30.371	0	0	0	0	0	0	0	0	0	0	69.211	61.443	0	0	0	0	0	77.896	0	0	0	0	116.685	0	0
54269	1675.708	29.20317	0	0	0	0	90.073	0	0	0	0	48.162	0	0	0	0	0	0	0	0	0	83.131	0	0	29.823	0	86.477	53.354	0	0	0	0	0	0	101.373	0	0	0	0	0	0	0	0	0	0	0	0	0	0
54308	1676.762	30.50794	0	0	0	0	0	0	0	0	0	0	0	0	0	0	0	0	0	0	0	0	0	0	0	0	0	0	0	0	0	0	0	0	0	0	0	0	0	0	0	0	0	0	0	0	0	0	0
54335	1677.76	23.34223	0	0	0	0	0	0	0	0	0	0	5.06	0	0	0	0	0	0	0	0	0	0	0	98.787	0	0	0	0	0	0	0	0	0	0	0	0	0	0	0	0	0	0	0	0	0	0	85.218	0
54336	1677.773	30.74191	0	0	0	0	0	0	0	0	0	0	0	0	0	0	0	0	0	0	0	0	0	0	0	0	0	0	0	0	0	0	0	0	0	0	0	0	0	0	0	0	0	0	0	0	0	0	0
54372	1678.71	23.81852	0	0	0	0	127.876	0	0	0	0	0	0	0	0	0	0	0	0	0	0	0	0	0	0	0	0	0	0	0	0	0	0	0	100.598	0	0	145.953	0	0	0	0	0	0	0	0	205.535	0	0
54382	1678.768	30.91643	0	0	0	0	0	0	0	0	0	0	0	0	131.917	0	0	0	0	0	0	0	0	0	0	0	0	0	0	14.734	0	0	0	0	0	0	0	0	0	0	0	0	0	0	0	0	0	0	54.39
54421	1679.699	22.60456	0	0	0	0	213.98	0	263.905	0	0	0	108.208	0	0	69.754	0	0	0	0	0	0	0	0	0	0	0	0	0	0	0	0	0	317.071	0	281.823	0	156.54	90.093	0	0	0	0	125.388	0	0	0	235.966	0
54424	1679.757	29.09789	0	0	0	0	0	0	0	0	0	0	0	0	0	0	0	0	0	0	0	70.014	72.939	48.604	0	62.009	0	0	0	0	0	0	0	0	198.289	0	174.231	0	0	289.043	0	0	0	0	0	0	0	0	0
54438	1679.947	23.81762	0	0	11169.1	26428.9	615.588	109030	115.019	51035.9	102.897	12016.3	678.503	312.23	7378.47	3555.34	91942.7	150140	65743	38686.1	25624.4	2982.28	2457.4	69617.9	26849.9	15846.1	19383.2	619.945	4868.51	17733.8	2808.43	19614.5	62208.8	10156.8	15521.3	1761.25	19378.4	548.518	3006.08	52030.1	7066.54	42023.1	608.326	62977.5	5812.38	65556.1	0	9036.84	0
54439	1679.936	26.49775	0	0	0	0	0	0	0	0	0	0	0	0	0	0	0	0	0	0	0	0	0	0	0	0	0	0	0	0	0	0	196.019	0	0	0	0	0	0	291.558	0	0	0	0	0	0	0	0	0
54448	1679.953	24.7908	0	0	0	0	0	0	0	0	0	0	0	0	0	0	0	0	0	0	0	0	0	0	61.93	0	0	0	0	0	0	0	0	644.073	60.558	125.337	0	107.759	0	0	0	0	0	0	0	0	0	709.419	0
54497	1680.754	29.42	0	0	0	0	0	0	0	0	0	48.1	0	0	0	0	0	0	0	0	0	0	0	0	0	0	0	0	0	0	0	0	0	0	0	0	0	0	0	0	0	0	0	0	0	0	0	0	0
54525	1680.752	30.02747	8083.81	0	1846.93	4249.67	3825.98	3008.85	778.491	0	4032.05	335.122	587.515	2637.41	4178.67	2974.01	0	1651.57	0	1528.98	0	1449.65	0	2687.51	900.839	3226.69	4269.81	518.875	3163.73	3765.13	3739.44	4705.92	0	2686.88	3496.69	1184.38	462.681	3620.83	4485.76	4423.5	3304.13	0	5642.42	0	2675.66	0	3472.36	935.646	2549.43
54545	1680.916	20.802	0	0	0	0	0	0	0	0	0	153.304	0	0	0	0	0	0	0	0	246.563	0	0	0	0	523.587	0	0	0	0	0	0	0	0	0	0	0	0	0	0	0	0	0	689.381	0	0	0	429.405	0
54576	1681.747	30.87741	0	0	0	175.144	0	0	0	0	0	15.469	0	0	0	0	725.844	133.169	356.492	0	0	0	0	0	0	0	0	0	0	0	0	0	0	0	0	0	0	0	0	0	0	0	0	0	0	0	0	0	0
54615	1682.755	20.99859	0	0	0	0	0	0	0	0	0	0	0	0	0	0	0	0	0	0	0	0	0	0	0	0	0	0	0	0	0	0	0	0	0	0	0	0	0	0	0	70.378	0	0	0	0	0	324.509	0
54681	1684.624	36.64152	0	0	0	0	285.628	0	81.658	124.095	0	141.49	0	0	0	0	61.434	0	0	0	0	0	0	0	0	0	0	0	0	91.396	0	0	0	0	14.71	0	16.012	0	0	0	0	0	0	0	0	166.702	0	0	0
54685	1684.664	33.61727	0	0	0	0	0	3758.01	2070.19	0	3119.07	0	1084.14	4024.23	0	71.181	0	0	0	0	0	71.95	0	0	0	0	0	0	0	0	3926.3	0	0	0	0	0	70.051	0	0	0	0	0	0	65.413	0	0	0	0	0
54687	1684.666	31.75269	0	1799.95	971.055	3198.6	3670.08	0	0	3586.12	0	3915.64	0	0	5243.52	0	2115.71	1045.12	1887.26	2898.4	1056.85	0	0	969.032	0	0	1013.28	2005.43	1083.78	1722.46	0	2876.39	1124.28	53.915	1184.79	0	1188.95	2431.92	1996.98	0	2572.45	345.463	1545.95	1176.36	1620.83	1893.24	2629.49	33.068	0
54688	1684.671	30.65638	2399.74	0	0	0	0	0	0	0	0	0	0	0	0	833.658	0	46.251	0	0	0	1308.16	1892.77	0	1480.34	6800.85	0	0	0	0	0	0	0	2875.79	0	2487.96	0	0	0	2622.85	0	0	0	0	0	0	0	1084.6	979.845
54703	1684.709	29.6453	2317	0	705.705	406.261	973.169	298.33	607.305	1101.02	1335.25	0	1327.83	208.716	910.065	0	499.892	38.59	0	654.113	443.96	0	0	59.822	0	0	470.452	0	776.732	1479.32	1138.27	0	1298.24	0	369.926	0	0	0	0	0	309.952	845.655	247.054	923.825	1198.79	587.558	0	0	246.66
54712	1684.784	40.2999	0	0	0	0	253.541	0	0	0	0	0	0	0	0	110.419	188.265	0	182.35	0	228.584	147.967	25.335	0	184.33	137.841	0	79.365	0	183.627	0	50.053	252.941	282.289	0	0	300.365	149.898	0	457.431	0	186.669	81.55	21.485	44.202	384.702	35.051	41.082	134.694
54722	1684.846	23.64944	0	0	0	0	0	0	0	0	0	0	0	0	0	0	0	0	0	0	0	0	0	0	0	0	0	0	0	0	0	0	0	0	0	0	0	0	0	0	0	0	0	0	0	0	0	0	0
54752	1685.751	21.07149	0	0	0	0	0	0	0	0	0	0	0	0	0	0	0	0	0	0	0	0	0	0	0	0	0	0	0	0	0	0	0	0	0	27.271	40.01	0	0	0	0	0	0	0	0	0	0	0	0
54804	1686.739	39.14615	0	0	0	0	296.632	0	0	0	0	0	0	0	1986.03	0	726.126	0	171.595	0	0	0	0	0	85.497	125.035	0	96.508	0	345.924	287.995	434.392	0	0	123.258	0	0	152.144	535.201	0	0	0	0	0	0	101.874	78.352	0	159.502
54805	1686.74	24.02857	0	0	0	0	0	0	0	0	0	0	0	0	0	0	0	0	0	0	0	0	0	0	0	0	0	0	0	0	0	0	0	0	0	0	0	0	0	0	0	0	0	0	0	0	0	0	0
54822	1686.802	30.63294	0	1379.84	0	0	0	0	0	0	0	0	0	0	0	0	0	0	0	373.826	0	0	0	0	0	0	0	0	0	0	0	0	0	0	0	0	0	0	0	0	0	0	14.943	0	371.974	0	0	0	0
54846	1687.536	37.78593	0	0	0	441.755	392.589	0	459.022	192.511	0	573.701	0	63.151	109.42	81.81	102.583	146.191	145.2	0	0	250.646	206.08	177.9	52.389	493.555	45.537	215.794	500.785	393.682	153.488	267.678	76.642	0	215.223	94.947	131.204	103.724	195.67	50.576	444.461	309.669	72.09	171.773	184.204	201.438	154.046	140.647	116.23
54892	1687.765	22.0047	0	0	0	0	0	0	0	0	0	0	0	0	0	0	0	0	0	0	0	0	0	0	0	0	0	0	0	0	0	0	0	0	0	0	0	0	0	0	0	0	0	0	0	0	0	0	0
54893	1687.766	30.1433	565.52	0	0	0	0	0	0	0	0	451.32	71.259	0	0	29.657	0	0	187.502	0	0	0	0	0	0	0	0	189.74	0	0	0	0	0	0	0	0	0	0	0	0	0	0	0	0	0	0	0	0	0
54920	1688.654	20.14194	0	0	0	227.636	0	0	192.265	0	96.395	0	42.98	0	0	238.768	0	0	0	0	0	0	0	253.354	487.495	0	67.918	0	0	0	0	0	0	149.091	258.588	432.977	170.134	0	0	0	0	193.713	0	334.596	0	0	0	442.099	0
54930	1688.722	39.72667	0	0	0	0	0	0	0	0	0	0	0	0	0	0	0	0	0	0	0	0	0	0	0	0	0	0	0	0	0	0	0	0	0	0	0	0	0	0	0	852.161	0	0	14.145	0	0	0	0
54934	1688.774	27.33556	0	0	0	0	0	0	0	0	0	0	0	0	0	0	221.04	0	0	0	0	0	0	0	0	0	0	0	0	0	0	0	0	0	0	0	0	0	0	0	0	0	0	0	0	0	0	0	0
54935	1688.778	30.80554	0	435.112	0	0	76.853	0	0	0	0	0	0	0	154.463	0	0	0	0	0	0	0	181.775	0	11.139	0	0	0	0	0	0	0	0	0	0	0	0	0	0	0	0	0	93.929	0	0	0	0	0	0
54975	1689.736	24.54956	0	0	0	0	0	0	0	0	0	0	0	0	0	0	0	0	0	0	0	0	0	0	0	0	0	0	0	0	0	0	0	0	0	0	0	0	0	0	0	0	0	0	0	0	0	0	0
54976	1689.742	40.60201	0	0	0	0	0	0	0	0	0	0	0	0	0	0	0	0	0	0	0	0	0	70.568	0	0	0	0	0	0	0	0	0	0	0	0	0	0	0	0	0	0	0	0	0	0	0	52.401	0
55001	1689.801	27.55414	0	771.684	140.131	234.993	178.116	0	247.54	0	521.101	0	238.781	0	324.186	94.392	0	0	0	0	0	0	0	190.855	48.627	76.124	0	0	0	81.048	0	221.308	339.222	680.764	143.729	0	0	98.746	58.851	266.21	0	149.188	0	109.709	180.082	0	0	0	0
55030	1690.661	22.50219	0	190.043	0	0	0	0	0	0	0	0	0	0	0	0	0	0	0	0	0	0	0	0	0	0	0	0	0	0	0	0	0	99.167	0	0	0	0	0	0	0	0	0	0	0	0	0	0	0
55035	1690.76	29.80042	0	0	0	0	0	0	0	0	0	0	0	0	0	0	0	0	0	0	0	0	0	0	22.446	0	0	0	0	0	0	0	0	0	0	0	0	0	0	0	0	0	0	0	0	0	0	0	0
55041	1690.792	19.74613	0	218.579	64.976	0	0	0	772.493	0	0	17.55	246.299	0	0	101.726	0	0	90.598	0	1572.4	0	0	0	572.282	0	0	95.831	0	0	79.6	0	459.69	315.001	0	0	187.72	0	0	0	0	0	0	56.504	0	0	0	360.58	0
55092	1691.803	30.76035	0	447.599	0	0	0	0	0	426.353	181.006	0	0	597.727	0	0	0	0	0	0	0	0	0	0	0	0	0	0	0	0	0	0	0	0	0	0	0	0	0	0	0	0	0	0	1254.44	0	0	62.138	0
[truncated: 3,493 more rows]
[truncated: 855 more columns]
